# Supplementary material for: Comparative Transcriptome Analysis of Defense Response of Potato to Phthorimaea operculella Infestation
Source: Plants (Basel). 2023 Aug 29;12(17):3092. doi: 10.3390/plants12173092 (PMC10490199; doi:10.3390/plants12173092)
Supplement: Supplementary file 1 [file plants-12-03092-s001.zip]

Archive with 15 entries (14 files):
- enrichment analyses/
- enrichment analyses/Figure S1 Differentially expressed genes.pdf
- enrichment analyses/Table S12 The GO enrichment terms of up- and down-regulated genes associated with plant-pathogen interactions in each comparison group.xlsx
- enrichment analyses/Table S13 The GO enrichment terms of up- and down-regulated genes associated with LecRLKs in each comparison group.xlsx
- enrichment analyses/Table S4 The KEGG enrichment pathways of up and down-regulated genes in each comparison group.xlsx
- enrichment analyses/Table S8 The KEGG enrichment pathways of up and down-regulated TFs genes in each comparison group.xlsx
- Table S1 Sunmmary of RNA-Seq data.pdf
- Table S10 DEGs involved in plant-pathogen interaction.xlsx
- Table S11 DEGs involved in PI, chitinase, lectin and MAPK.xlsx
- Table S2 The top 20 GO enrichment terms in each comparison group.xlsx
- Table S3 The top 20 KEGG enrichment pathways in each comparison group.xlsx
- Table S5 DEGs involved in the phytohormones pathways.xlsx
- Table S6 DEGs involved in the reactive oxygen species.xlsx
- Table S7 Number of DEGs involved in transcription factors.xlsx
- Table S9 DEGs involved in secondary metabolites.xlsx
