# Supplementary material for: Comparative Transcriptome Analysis of Defense Response of Potato to Phthorimaea operculella Infestation
Source: Plants (Basel). 2023 Aug 29;12(17):3092. doi: 10.3390/plants12173092 (PMC10490199; doi:10.3390/plants12173092)
Supplement: Supplementary file 1 [file plants-12-03092-s001.zip › enrichment analyses/Table S12 The GO enrichment terms of up- and down-regulated genes associated with plant-pathogen interactions in each comparison group.xlsx]

## Sheet: GO富集分析
Category	GO ID	Description	CK3-vs-M3 (7)	All (4570)	pvalue	p.adjust	Genes
CK48-vs-M48(up)
CC	GO:0031224	intrinsic component of membrane	1	759	0.47838	1	PGSC0003DMG400000740
CC	GO:0044425	membrane part	1	845	0.522851	1	PGSC0003DMG400000740
CC	GO:0016020	membrane	1	1142	0.661197	1	PGSC0003DMG400000740
CC	GO:0044424	intracellular part	1	1850	0.895694	1	PGSC0003DMG400005573
CC	GO:0005622	intracellular	1	1859	0.897811	1	PGSC0003DMG400005573
CC	GO:0005623	cell	1	1988	0.925765	1	PGSC0003DMG400005573
CC	GO:0044464	cell part	1	1988	0.925765	1	PGSC0003DMG400005573
CC	GO:0005575	cellular_component	2	2733	1	1	PGSC0003DMG400000740;PGSC0003DMG400005573
BP	GO:0098542	defense response to other organism	2	23	0.000666158	0.0293109	PGSC0003DMG400005573;PGSC0003DMG400027380
BP	GO:0006952	defense response	2	68	0.00576568	0.0768472	PGSC0003DMG400005573;PGSC0003DMG400027380
BP	GO:0050896	response to stimulus	5	827	0.00662412	0.0768472	PGSC0003DMG400005573;PGSC0003DMG400009509;PGSC0003DMG400009940;PGSC0003DMG400027380;PGSC0003DMG402028907
BP	GO:0042742	defense response to bacterium	1	4	0.00698611	0.0768472	PGSC0003DMG400005573
BP	GO:0051707	response to other organism	2	120	0.017263	0.108919	PGSC0003DMG400005573;PGSC0003DMG400027380
BP	GO:0043207	response to external biotic stimulus	2	121	0.0175377	0.108919	PGSC0003DMG400005573;PGSC0003DMG400027380
BP	GO:0009607	response to biotic stimulus	2	123	0.0180928	0.108919	PGSC0003DMG400005573;PGSC0003DMG400027380
BP	GO:0051704	multi-organism process	2	129	0.0198035	0.108919	PGSC0003DMG400005573;PGSC0003DMG400027380
BP	GO:0044267	cellular protein metabolic process	4	748	0.0287018	0.14032	PGSC0003DMG400005573;PGSC0003DMG400009509;PGSC0003DMG400009940;PGSC0003DMG402028907
BP	GO:0009605	response to external stimulus	2	185	0.0388561	0.170967	PGSC0003DMG400005573;PGSC0003DMG400027380
BP	GO:0019538	protein metabolic process	4	886	0.0506767	0.202707	PGSC0003DMG400005573;PGSC0003DMG400009509;PGSC0003DMG400009940;PGSC0003DMG402028907
BP	GO:0009617	response to bacterium	1	49	0.0826869	0.303185	PGSC0003DMG400005573
BP	GO:0034220	ion transmembrane transport	1	56	0.0939967	0.318143	PGSC0003DMG400000740
BP	GO:0055085	transmembrane transport	1	64	0.106773	0.335571	PGSC0003DMG400000740
BP	GO:0006950	response to stress	2	412	0.158002	0.44452	PGSC0003DMG400005573;PGSC0003DMG400027380
BP	GO:0006631	fatty acid metabolic process	1	101	0.163833	0.44452	PGSC0003DMG400010819
BP	GO:0030001	metal ion transport	1	109	0.175742	0.44452	PGSC0003DMG400000740
BP	GO:0044237	cellular metabolic process	6	2406	0.181849	0.44452	PGSC0003DMG400001361;PGSC0003DMG400005573;PGSC0003DMG400009509;PGSC0003DMG400009940;PGSC0003DMG400010819;PGSC0003DMG402028907
BP	GO:0044260	cellular macromolecule metabolic process	4	1379	0.197116	0.456479	PGSC0003DMG400005573;PGSC0003DMG400009509;PGSC0003DMG400009940;PGSC0003DMG402028907
BP	GO:0009987	cellular process	7	3158	0.237742	0.523032	PGSC0003DMG400000740;PGSC0003DMG400001361;PGSC0003DMG400005573;PGSC0003DMG400009509;PGSC0003DMG400009940;PGSC0003DMG400010819;PGSC0003DMG402028907
MF	GO:0005515	protein binding	5	295	6.19689e-05	0.00229285	PGSC0003DMG400000740;PGSC0003DMG400005573;PGSC0003DMG400009509;PGSC0003DMG400009940;PGSC0003DMG402028907
MF	GO:0030551	cyclic nucleotide binding	1	5	0.00905996	0.14722	PGSC0003DMG400000740
MF	GO:0005267	potassium channel activity	1	11	0.0198371	0.14722	PGSC0003DMG400000740
MF	GO:0015079	potassium ion transmembrane transporter activity	1	11	0.0198371	0.14722	PGSC0003DMG400000740
MF	GO:0005261	cation channel activity	1	13	0.0234065	0.14722	PGSC0003DMG400000740
MF	GO:0005216	ion channel activity	1	19	0.0340469	0.14722	PGSC0003DMG400000740
MF	GO:0022838	substrate-specific channel activity	1	19	0.0340469	0.14722	PGSC0003DMG400000740
MF	GO:0015267	channel activity	1	20	0.0358104	0.14722	PGSC0003DMG400000740
MF	GO:0022803	passive transmembrane transporter activity	1	20	0.0358104	0.14722	PGSC0003DMG400000740
MF	GO:0046873	metal ion transmembrane transporter activity	1	23	0.041084	0.152011	PGSC0003DMG400000740
MF	GO:0015077	monovalent inorganic cation transmembrane transporter activity	1	67	0.115582	0.388776	PGSC0003DMG400000740
MF	GO:0016746	transferase activity, transferring acyl groups	1	75	0.128569	0.39642	PGSC0003DMG400010819
MF	GO:0022890	inorganic cation transmembrane transporter activity	1	92	0.155612	0.442896	PGSC0003DMG400000740
MF	GO:0008324	cation transmembrane transporter activity	1	107	0.178861	0.472705	PGSC0003DMG400000740
MF	GO:0005488	binding	6	2421	0.220082	0.507114	PGSC0003DMG400000740;PGSC0003DMG400005573;PGSC0003DMG400009509;PGSC0003DMG400009940;PGSC0003DMG400027380;PGSC0003DMG402028907
MF	GO:0000166	nucleotide binding	1	150	0.242434	0.507114	PGSC0003DMG400000740
MF	GO:1901265	nucleoside phosphate binding	1	150	0.242434	0.507114	PGSC0003DMG400000740
MF	GO:0015075	ion transmembrane transporter activity	1	153	0.246704	0.507114	PGSC0003DMG400000740
MF	GO:0022891	substrate-specific transmembrane transporter activity	1	178	0.281476	0.548138	PGSC0003DMG400000740
MF	GO:0022892	substrate-specific transporter activity	1	192	0.300328	0.555607	PGSC0003DMG400000740
CK48-vs-M48(down)
CC	GO:0031224	intrinsic component of membrane	1	759	0.277717	0.557141	MSTRG.18735
CC	GO:0044425	membrane part	1	845	0.309184	0.557141	MSTRG.18735
CC	GO:0016020	membrane	1	1142	0.417856	0.557141	MSTRG.18735
CC	GO:0005575	cellular_component	1	2733	1	1	MSTRG.18735
BP	GO:0044710	single-organism metabolic process	1	1553	0.339825	1	MSTRG.18735
BP	GO:0044699	single-organism process	1	2544	0.556674	1	MSTRG.18735
BP	GO:0008152	metabolic process	1	3612	0.790372	1	MSTRG.18735
BP	GO:0008150	biological_process	1	4570	1	1	MSTRG.18735
MF	GO:0016651	oxidoreductase activity, acting on NAD(P)H	1	43	0.0194477	0.155582	MSTRG.18735
MF	GO:0046872	metal ion binding	1	404	0.175187	0.496835	MSTRG.18735
MF	GO:0016491	oxidoreductase activity	1	628	0.265056	0.496835	MSTRG.18735
MF	GO:0005488	binding	2	2421	0.302556	0.496835	MSTRG.18735;PGSC0003DMG400008834
MF	GO:0043169	cation binding	1	831	0.342023	0.496835	MSTRG.18735
MF	GO:0043167	ion binding	1	915	0.372627	0.496835	MSTRG.18735
MF	GO:0003824	catalytic activity	1	3234	0.929731	1	MSTRG.18735
MF	GO:0003674	molecular_function	2	4401	1	1	MSTRG.18735;PGSC0003DMG400008834
CK96-vs-M96(up)
CC	GO:0031224	intrinsic component of membrane	4	759	0.0987207	0.643853	MSTRG.18735;MSTRG.18737;PGSC0003DMG400001441;PGSC0003DMG400017690
CC	GO:0016020	membrane	5	1142	0.114278	0.643853	MSTRG.18735;MSTRG.18737;PGSC0003DMG400001441;PGSC0003DMG400008296;PGSC0003DMG400017690
CC	GO:0044425	membrane part	4	845	0.137969	0.643853	MSTRG.18735;MSTRG.18737;PGSC0003DMG400001441;PGSC0003DMG400017690
CC	GO:0044444	cytoplasmic part	1	847	0.92573	1	PGSC0003DMG400014144
CC	GO:0005737	cytoplasm	1	854	0.927641	1	PGSC0003DMG400014144
CC	GO:0044424	intracellular part	3	1850	0.960565	1	PGSC0003DMG400008296;PGSC0003DMG400014144;PGSC0003DMG400022159
CC	GO:0005622	intracellular	3	1859	0.96226	1	PGSC0003DMG400008296;PGSC0003DMG400014144;PGSC0003DMG400022159
CC	GO:0005623	cell	3	1988	0.981207	1	PGSC0003DMG400008296;PGSC0003DMG400014144;PGSC0003DMG400022159
CC	GO:0044464	cell part	3	1988	0.981207	1	PGSC0003DMG400008296;PGSC0003DMG400014144;PGSC0003DMG400022159
CC	GO:0043231	intracellular membrane-bounded organelle	1	1321	0.990245	1	PGSC0003DMG400008296
CC	GO:0043227	membrane-bounded organelle	1	1370	0.992386	1	PGSC0003DMG400008296
CC	GO:0043229	intracellular organelle	1	1430	0.994448	1	PGSC0003DMG400008296
CC	GO:0043226	organelle	1	1465	0.995413	1	PGSC0003DMG400008296
CC	GO:0005575	cellular_component	7	2733	1	1	MSTRG.18735;MSTRG.18737;PGSC0003DMG400001441;PGSC0003DMG400008296;PGSC0003DMG400014144;PGSC0003DMG400017690;PGSC0003DMG400022159
BP	GO:0006796	phosphate-containing compound metabolic process	8	723	0.000465786	0.0203048	PGSC0003DMG400001361;PGSC0003DMG400008296;PGSC0003DMG400009883;PGSC0003DMG400014144;PGSC0003DMG400016820;PGSC0003DMG400017690;PGSC0003DMG400025435;PGSC0003DMG400028562
BP	GO:0006793	phosphorus metabolic process	8	740	0.000548777	0.0203048	PGSC0003DMG400001361;PGSC0003DMG400008296;PGSC0003DMG400009883;PGSC0003DMG400014144;PGSC0003DMG400016820;PGSC0003DMG400017690;PGSC0003DMG400025435;PGSC0003DMG400028562
BP	GO:0006071	glycerol metabolic process	1	1	0.00306346	0.0589021	PGSC0003DMG400014144
BP	GO:0051707	response to other organism	3	120	0.00520121	0.0589021	PGSC0003DMG400008296;PGSC0003DMG400014144;PGSC0003DMG400023921
BP	GO:0043207	response to external biotic stimulus	3	121	0.00532376	0.0589021	PGSC0003DMG400008296;PGSC0003DMG400014144;PGSC0003DMG400023921
BP	GO:0009607	response to biotic stimulus	3	123	0.00557411	0.0589021	PGSC0003DMG400008296;PGSC0003DMG400014144;PGSC0003DMG400023921
BP	GO:0019400	alditol metabolic process	1	2	0.0061182	0.0589021	PGSC0003DMG400014144
BP	GO:0051704	multi-organism process	3	129	0.00636779	0.0589021	PGSC0003DMG400008296;PGSC0003DMG400014144;PGSC0003DMG400023921
BP	GO:0009617	response to bacterium	2	49	0.00944083	0.0776246	PGSC0003DMG400008296;PGSC0003DMG400014144
BP	GO:0052646	alditol phosphate metabolic process	1	4	0.0122016	0.090292	PGSC0003DMG400014144
BP	GO:0001906	cell killing	1	5	0.0152304	0.0987949	PGSC0003DMG400023921
BP	GO:0009605	response to external stimulus	3	185	0.0170819	0.0987949	PGSC0003DMG400008296;PGSC0003DMG400014144;PGSC0003DMG400023921
BP	GO:0044267	cellular protein metabolic process	6	748	0.0173559	0.0987949	PGSC0003DMG400009883;PGSC0003DMG400016820;PGSC0003DMG400017690;PGSC0003DMG400022159;PGSC0003DMG400025435;PGSC0003DMG400028562
BP	GO:0006464	cellular protein modification process	5	552	0.0199033	0.0989103	PGSC0003DMG400009883;PGSC0003DMG400016820;PGSC0003DMG400017690;PGSC0003DMG400025435;PGSC0003DMG400028562
BP	GO:0036211	protein modification process	5	553	0.0200494	0.0989103	PGSC0003DMG400009883;PGSC0003DMG400016820;PGSC0003DMG400017690;PGSC0003DMG400025435;PGSC0003DMG400028562
BP	GO:0043412	macromolecule modification	5	598	0.0274066	0.126755	PGSC0003DMG400009883;PGSC0003DMG400016820;PGSC0003DMG400017690;PGSC0003DMG400025435;PGSC0003DMG400028562
BP	GO:0019538	protein metabolic process	6	886	0.0379577	0.165228	PGSC0003DMG400009883;PGSC0003DMG400016820;PGSC0003DMG400017690;PGSC0003DMG400022159;PGSC0003DMG400025435;PGSC0003DMG400028562
BP	GO:0019751	polyol metabolic process	1	22	0.0654174	0.268938	PGSC0003DMG400014144
BP	GO:0009062	fatty acid catabolic process	1	27	0.0797199	0.280918	PGSC0003DMG400014144
BP	GO:0044242	cellular lipid catabolic process	1	27	0.0797199	0.280918	PGSC0003DMG400014144
MF	GO:0016301	kinase activity	8	415	4.92697e-06	0.000137955	PGSC0003DMG400001361;PGSC0003DMG400008296;PGSC0003DMG400009883;PGSC0003DMG400014144;PGSC0003DMG400016820;PGSC0003DMG400017690;PGSC0003DMG400025435;PGSC0003DMG400028562
MF	GO:0004672	protein kinase activity	7	322	1.22966e-05	0.000172152	PGSC0003DMG400001361;PGSC0003DMG400008296;PGSC0003DMG400009883;PGSC0003DMG400016820;PGSC0003DMG400017690;PGSC0003DMG400025435;PGSC0003DMG400028562
MF	GO:0016773	phosphotransferase activity, alcohol group as acceptor	7	343	1.87077e-05	0.000174606	PGSC0003DMG400001361;PGSC0003DMG400008296;PGSC0003DMG400009883;PGSC0003DMG400016820;PGSC0003DMG400017690;PGSC0003DMG400025435;PGSC0003DMG400028562
MF	GO:0016772	transferase activity, transferring phosphorus-containing groups	8	582	6.23851e-05	0.000436696	PGSC0003DMG400001361;PGSC0003DMG400008296;PGSC0003DMG400009883;PGSC0003DMG400014144;PGSC0003DMG400016820;PGSC0003DMG400017690;PGSC0003DMG400025435;PGSC0003DMG400028562
MF	GO:0001883	purine nucleoside binding	7	758	0.00287304	0.0105408	PGSC0003DMG400009883;PGSC0003DMG400014144;PGSC0003DMG400016820;PGSC0003DMG400017690;PGSC0003DMG400022159;PGSC0003DMG400025435;PGSC0003DMG400028562
MF	GO:0032549	ribonucleoside binding	7	758	0.00287304	0.0105408	PGSC0003DMG400009883;PGSC0003DMG400014144;PGSC0003DMG400016820;PGSC0003DMG400017690;PGSC0003DMG400022159;PGSC0003DMG400025435;PGSC0003DMG400028562
MF	GO:0032550	purine ribonucleoside binding	7	758	0.00287304	0.0105408	PGSC0003DMG400009883;PGSC0003DMG400014144;PGSC0003DMG400016820;PGSC0003DMG400017690;PGSC0003DMG400022159;PGSC0003DMG400025435;PGSC0003DMG400028562
MF	GO:0001882	nucleoside binding	7	764	0.00301164	0.0105408	PGSC0003DMG400009883;PGSC0003DMG400014144;PGSC0003DMG400016820;PGSC0003DMG400017690;PGSC0003DMG400022159;PGSC0003DMG400025435;PGSC0003DMG400028562
MF	GO:0097367	carbohydrate derivative binding	7	784	0.00351263	0.0109282	PGSC0003DMG400009883;PGSC0003DMG400014144;PGSC0003DMG400016820;PGSC0003DMG400017690;PGSC0003DMG400022159;PGSC0003DMG400025435;PGSC0003DMG400028562
MF	GO:0046872	metal ion binding	5	404	0.00439421	0.0123038	MSTRG.18735;MSTRG.18737;PGSC0003DMG400009883;PGSC0003DMG400016820;PGSC0003DMG400025435
MF	GO:0016740	transferase activity	8	1091	0.00527782	0.0134344	PGSC0003DMG400001361;PGSC0003DMG400008296;PGSC0003DMG400009883;PGSC0003DMG400014144;PGSC0003DMG400016820;PGSC0003DMG400017690;PGSC0003DMG400025435;PGSC0003DMG400028562
MF	GO:0016651	oxidoreductase activity, acting on NAD(P)H	2	43	0.00679398	0.0158526	MSTRG.18735;MSTRG.18737
MF	GO:0036094	small molecule binding	7	935	0.00978419	0.0210736	PGSC0003DMG400009883;PGSC0003DMG400014144;PGSC0003DMG400016820;PGSC0003DMG400017690;PGSC0003DMG400022159;PGSC0003DMG400025435;PGSC0003DMG400028562
MF	GO:0004674	protein serine/threonine kinase activity	2	60	0.0129455	0.0258909	PGSC0003DMG400008296;PGSC0003DMG400009883
MF	GO:1901363	heterocyclic compound binding	8	1373	0.023044	0.0430155	PGSC0003DMG400009883;PGSC0003DMG400014144;PGSC0003DMG400016820;PGSC0003DMG400017690;PGSC0003DMG400022143;PGSC0003DMG400022159;PGSC0003DMG400025435;PGSC0003DMG400028562
MF	GO:0097159	organic cyclic compound binding	8	1406	0.0266524	0.0466417	PGSC0003DMG400009883;PGSC0003DMG400014144;PGSC0003DMG400016820;PGSC0003DMG400017690;PGSC0003DMG400022143;PGSC0003DMG400022159;PGSC0003DMG400025435;PGSC0003DMG400028562
MF	GO:0043169	cation binding	5	831	0.0806	0.132753	MSTRG.18735;MSTRG.18737;PGSC0003DMG400009883;PGSC0003DMG400016820;PGSC0003DMG400025435
MF	GO:0005488	binding	10	2421	0.0927164	0.144226	MSTRG.18735;MSTRG.18737;PGSC0003DMG400009883;PGSC0003DMG400014144;PGSC0003DMG400016820;PGSC0003DMG400017690;PGSC0003DMG400022143;PGSC0003DMG400022159;PGSC0003DMG400025435;PGSC0003DMG400028562
MF	GO:0043167	ion binding	5	915	0.113008	0.166538	MSTRG.18735;MSTRG.18737;PGSC0003DMG400009883;PGSC0003DMG400016820;PGSC0003DMG400025435
MF	GO:0003677	DNA binding	1	79	0.210062	0.294086	PGSC0003DMG400022143
CK96-vs-M96(down)
CC	GO:0044424	intracellular part	3	1850	0.610812	1	PGSC0003DMG400005573;PGSC0003DMG400014405;PGSC0003DMG400029787
CC	GO:0005622	intracellular	3	1859	0.616664	1	PGSC0003DMG400005573;PGSC0003DMG400014405;PGSC0003DMG400029787
CC	GO:0005623	cell	3	1988	0.699694	1	PGSC0003DMG400005573;PGSC0003DMG400014405;PGSC0003DMG400029787
CC	GO:0044464	cell part	3	1988	0.699694	1	PGSC0003DMG400005573;PGSC0003DMG400014405;PGSC0003DMG400029787
CC	GO:0031224	intrinsic component of membrane	1	759	0.728066	1	PGSC0003DMG400012316
CC	GO:0044425	membrane part	1	845	0.772479	1	PGSC0003DMG400012316
CC	GO:0016020	membrane	1	1142	0.885333	1	PGSC0003DMG400012316
CC	GO:0005575	cellular_component	4	2733	1	1	PGSC0003DMG400005573;PGSC0003DMG400012316;PGSC0003DMG400014405;PGSC0003DMG400029787
BP	GO:0002218	activation of innate immune response	1	3	0.00720521	0.0648469	PGSC0003DMG400029787
BP	GO:0002253	activation of immune response	1	3	0.00720521	0.0648469	PGSC0003DMG400029787
BP	GO:0002684	positive regulation of immune system process	1	3	0.00720521	0.0648469	PGSC0003DMG400029787
BP	GO:0031349	positive regulation of defense response	1	3	0.00720521	0.0648469	PGSC0003DMG400029787
BP	GO:0045088	regulation of innate immune response	1	3	0.00720521	0.0648469	PGSC0003DMG400029787
BP	GO:0045089	positive regulation of innate immune response	1	3	0.00720521	0.0648469	PGSC0003DMG400029787
BP	GO:0050776	regulation of immune response	1	3	0.00720521	0.0648469	PGSC0003DMG400029787
BP	GO:0050778	positive regulation of immune response	1	3	0.00720521	0.0648469	PGSC0003DMG400029787
BP	GO:0042742	defense response to bacterium	1	4	0.00959644	0.0690944	PGSC0003DMG400005573
BP	GO:0048584	positive regulation of response to stimulus	1	4	0.00959644	0.0690944	PGSC0003DMG400029787
BP	GO:0006952	defense response	2	68	0.0110037	0.0720242	PGSC0003DMG400005573;PGSC0003DMG400029787
BP	GO:0002682	regulation of immune system process	1	7	0.0167387	0.0927069	PGSC0003DMG400029787
BP	GO:0031347	regulation of defense response	1	7	0.0167387	0.0927069	PGSC0003DMG400029787
BP	GO:0080134	regulation of response to stress	1	8	0.0191091	0.0982753	PGSC0003DMG400029787
BP	GO:0044267	cellular protein metabolic process	5	748	0.022619	0.108571	PGSC0003DMG400005573;PGSC0003DMG400009509;PGSC0003DMG400014405;PGSC0003DMG400029787;PGSC0003DMG402028907
BP	GO:0010383	cell wall polysaccharide metabolic process	1	14	0.0332224	0.128546	PGSC0003DMG400015668
BP	GO:0010410	hemicellulose metabolic process	1	14	0.0332224	0.128546	PGSC0003DMG400015668
BP	GO:0045491	xylan metabolic process	1	14	0.0332224	0.128546	PGSC0003DMG400015668
BP	GO:0050896	response to stimulus	5	827	0.0339218	0.128546	PGSC0003DMG400005573;PGSC0003DMG400009509;PGSC0003DMG400014405;PGSC0003DMG400029787;PGSC0003DMG402028907
BP	GO:0019538	protein metabolic process	5	886	0.0444967	0.153745	PGSC0003DMG400005573;PGSC0003DMG400009509;PGSC0003DMG400014405;PGSC0003DMG400029787;PGSC0003DMG402028907
MF	GO:0005515	protein binding	5	295	0.00107582	0.0204406	PGSC0003DMG400005573;PGSC0003DMG400009509;PGSC0003DMG400014405;PGSC0003DMG400029787;PGSC0003DMG402028907
MF	GO:0016746	transferase activity, transferring acyl groups	2	75	0.0197956	0.169626	PGSC0003DMG400014549;PGSC0003DMG402020138
MF	GO:0005488	binding	11	2421	0.0267831	0.169626	MSTRG.27954;MSTRG.28420;PGSC0003DMG400005573;PGSC0003DMG400009033;PGSC0003DMG400009509;PGSC0003DMG400012316;PGSC0003DMG400014405;PGSC0003DMG400015668;PGSC0003DMG400027692;PGSC0003DMG400029787;PGSC0003DMG402028907
MF	GO:0016651	oxidoreductase activity, acting on NAD(P)H	1	43	0.119985	0.569929	PGSC0003DMG400012316
MF	GO:0046872	metal ion binding	2	404	0.338242	0.78892	PGSC0003DMG400012316;PGSC0003DMG400027692
MF	GO:0001883	purine nucleoside binding	3	758	0.393371	0.78892	PGSC0003DMG400005573;PGSC0003DMG400014405;PGSC0003DMG400029787
MF	GO:0032549	ribonucleoside binding	3	758	0.393371	0.78892	PGSC0003DMG400005573;PGSC0003DMG400014405;PGSC0003DMG400029787
MF	GO:0032550	purine ribonucleoside binding	3	758	0.393371	0.78892	PGSC0003DMG400005573;PGSC0003DMG400014405;PGSC0003DMG400029787
MF	GO:0001882	nucleoside binding	3	764	0.398617	0.78892	PGSC0003DMG400005573;PGSC0003DMG400014405;PGSC0003DMG400029787
MF	GO:0097367	carbohydrate derivative binding	3	784	0.41607	0.78892	PGSC0003DMG400005573;PGSC0003DMG400014405;PGSC0003DMG400029787
MF	GO:0043169	cation binding	3	831	0.456743	0.78892	MSTRG.28420;PGSC0003DMG400012316;PGSC0003DMG400027692
MF	GO:0043167	ion binding	3	915	0.527384	0.794601	MSTRG.28420;PGSC0003DMG400012316;PGSC0003DMG400027692
MF	GO:0036094	small molecule binding	3	935	0.543674	0.794601	PGSC0003DMG400005573;PGSC0003DMG400014405;PGSC0003DMG400029787
MF	GO:1901363	heterocyclic compound binding	3	1373	0.822854	0.972545	PGSC0003DMG400005573;PGSC0003DMG400014405;PGSC0003DMG400029787
MF	GO:0097159	organic cyclic compound binding	3	1406	0.837285	0.972545	PGSC0003DMG400005573;PGSC0003DMG400014405;PGSC0003DMG400029787
MF	GO:0016491	oxidoreductase activity	1	628	0.865266	0.972545	PGSC0003DMG400012316
MF	GO:0016740	transferase activity	2	1091	0.870172	0.972545	PGSC0003DMG400014549;PGSC0003DMG402020138
MF	GO:0003824	catalytic activity	3	3234	0.99998	1	PGSC0003DMG400012316;PGSC0003DMG400014549;PGSC0003DMG402020138
MF	GO:0003674	molecular_function	13	4401	1	1	MSTRG.27954;MSTRG.28420;PGSC0003DMG400005573;PGSC0003DMG400009033;PGSC0003DMG400009509;PGSC0003DMG400012316;PGSC0003DMG400014405;PGSC0003DMG400014549;PGSC0003DMG400015668;PGSC0003DMG400027692;PGSC0003DMG400029787;PGSC0003DMG402020138;PGSC0003DMG402028907
CK3-vs-P3(up)
BP	GO:0001906	cell killing	1	5	0.0032794	0.114779	PGSC0003DMG400023921
BP	GO:0010646	regulation of cell communication	1	40	0.0260347	0.356344	PGSC0003DMG400028562
BP	GO:0009620	response to fungus	1	47	0.0305438	0.356344	PGSC0003DMG400023921
BP	GO:0051707	response to other organism	1	120	0.0767406	0.408166	PGSC0003DMG400023921
BP	GO:0043207	response to external biotic stimulus	1	121	0.077363	0.408166	PGSC0003DMG400023921
BP	GO:0009607	response to biotic stimulus	1	123	0.078607	0.408166	PGSC0003DMG400023921
BP	GO:0051704	multi-organism process	1	129	0.0823323	0.408166	PGSC0003DMG400023921
BP	GO:0050789	regulation of biological process	2	887	0.0983286	0.408166	PGSC0003DMG400022143;PGSC0003DMG400028562
BP	GO:0065007	biological regulation	2	972	0.116406	0.408166	PGSC0003DMG400022143;PGSC0003DMG400028562
BP	GO:0009605	response to external stimulus	1	185	0.116619	0.408166	PGSC0003DMG400023921
BP	GO:0007154	cell communication	1	337	0.205354	0.605382	PGSC0003DMG400028562
BP	GO:0010468	regulation of gene expression	1	381	0.229883	0.605382	PGSC0003DMG400022143
BP	GO:0006950	response to stress	1	412	0.246858	0.605382	PGSC0003DMG400023921
BP	GO:0060255	regulation of macromolecule metabolic process	1	451	0.267858	0.605382	PGSC0003DMG400022143
BP	GO:0019222	regulation of metabolic process	1	537	0.312776	0.605382	PGSC0003DMG400022143
BP	GO:0006464	cellular protein modification process	1	552	0.320418	0.605382	PGSC0003DMG400028562
BP	GO:0036211	protein modification process	1	553	0.320925	0.605382	PGSC0003DMG400028562
BP	GO:0050794	regulation of cellular process	1	586	0.337528	0.605382	PGSC0003DMG400028562
BP	GO:0043412	macromolecule modification	1	598	0.343498	0.605382	PGSC0003DMG400028562
BP	GO:0043170	macromolecule metabolic process	2	1845	0.357334	0.605382	PGSC0003DMG400022143;PGSC0003DMG400028562
MF	GO:0003677	DNA binding	1	79	0.0699148	0.6993	PGSC0003DMG400022143
MF	GO:0005488	binding	4	2421	0.0914722	0.6993	PGSC0003DMG400008834;PGSC0003DMG400016292;PGSC0003DMG400022143;PGSC0003DMG400028562
MF	GO:0004672	protein kinase activity	1	322	0.262159	0.6993	PGSC0003DMG400028562
MF	GO:0003676	nucleic acid binding	1	332	0.269371	0.6993	PGSC0003DMG400022143
MF	GO:0016773	phosphotransferase activity, alcohol group as acceptor	1	343	0.277242	0.6993	PGSC0003DMG400028562
MF	GO:0016301	kinase activity	1	415	0.327206	0.6993	PGSC0003DMG400028562
MF	GO:1901363	heterocyclic compound binding	2	1373	0.369463	0.6993	PGSC0003DMG400022143;PGSC0003DMG400028562
MF	GO:0097159	organic cyclic compound binding	2	1406	0.382769	0.6993	PGSC0003DMG400022143;PGSC0003DMG400028562
MF	GO:0016772	transferase activity, transferring phosphorus-containing groups	1	582	0.433105	0.6993	PGSC0003DMG400028562
MF	GO:0001883	purine nucleoside binding	1	758	0.530638	0.6993	PGSC0003DMG400028562
MF	GO:0032549	ribonucleoside binding	1	758	0.530638	0.6993	PGSC0003DMG400028562
MF	GO:0032550	purine ribonucleoside binding	1	758	0.530638	0.6993	PGSC0003DMG400028562
MF	GO:0001882	nucleoside binding	1	764	0.533724	0.6993	PGSC0003DMG400028562
MF	GO:0097367	carbohydrate derivative binding	1	784	0.5439	0.6993	PGSC0003DMG400028562
MF	GO:0036094	small molecule binding	1	935	0.615453	0.738544	PGSC0003DMG400028562
MF	GO:0016740	transferase activity	1	1091	0.680176	0.765198	PGSC0003DMG400028562
MF	GO:0003824	catalytic activity	1	3234	0.995075	1	PGSC0003DMG400028562
MF	GO:0003674	molecular_function	4	4401	1	1	PGSC0003DMG400008834;PGSC0003DMG400016292;PGSC0003DMG400022143;PGSC0003DMG400028562
CK3-vs-P3(down)
CC	GO:0031224	intrinsic component of membrane	2	759	0.0770532	0.191033	PGSC0003DMG400000740;PGSC0003DMG400006727
CC	GO:0044425	membrane part	2	845	0.0955166	0.191033	PGSC0003DMG400000740;PGSC0003DMG400006727
CC	GO:0016020	membrane	2	1142	0.174514	0.232686	PGSC0003DMG400000740;PGSC0003DMG400006727
CC	GO:0005575	cellular_component	2	2733	1	1	PGSC0003DMG400000740;PGSC0003DMG400006727
BP	GO:0034220	ion transmembrane transport	2	56	0.0014405	0.033824	PGSC0003DMG400000740;PGSC0003DMG400006727
BP	GO:0055085	transmembrane transport	2	64	0.00187911	0.033824	PGSC0003DMG400000740;PGSC0003DMG400006727
BP	GO:0030001	metal ion transport	2	109	0.00537829	0.049148	PGSC0003DMG400000740;PGSC0003DMG400006727
BP	GO:0001906	cell killing	1	5	0.00546089	0.049148	PGSC0003DMG400002028
BP	GO:0006812	cation transport	2	187	0.0153489	0.110512	PGSC0003DMG400000740;PGSC0003DMG400006727
BP	GO:0006811	ion transport	2	262	0.0291776	0.175066	PGSC0003DMG400000740;PGSC0003DMG400006727
BP	GO:0009620	response to fungus	1	47	0.050397	0.259185	PGSC0003DMG400002028
BP	GO:0044765	single-organism transport	2	477	0.0878369	0.345465	PGSC0003DMG400000740;PGSC0003DMG400006727
BP	GO:1902578	single-organism localization	2	482	0.0894834	0.345465	PGSC0003DMG400000740;PGSC0003DMG400006727
BP	GO:0051707	response to other organism	1	120	0.124626	0.345465	PGSC0003DMG400002028
BP	GO:0043207	response to external biotic stimulus	1	121	0.12561	0.345465	PGSC0003DMG400002028
BP	GO:0009607	response to biotic stimulus	1	123	0.127575	0.345465	PGSC0003DMG400002028
BP	GO:0051704	multi-organism process	1	129	0.133447	0.345465	PGSC0003DMG400002028
BP	GO:0006810	transport	2	608	0.134348	0.345465	PGSC0003DMG400000740;PGSC0003DMG400006727
BP	GO:0051234	establishment of localization	2	728	0.182089	0.420176	PGSC0003DMG400000740;PGSC0003DMG400006727
BP	GO:0009605	response to external stimulus	1	185	0.186745	0.420176	PGSC0003DMG400002028
BP	GO:0051179	localization	2	786	0.206513	0.437322	PGSC0003DMG400000740;PGSC0003DMG400006727
BP	GO:0006629	lipid metabolic process	1	307	0.293801	0.587602	PGSC0003DMG402020138
BP	GO:0006950	response to stress	1	412	0.376628	0.713611	PGSC0003DMG400002028
BP	GO:0006464	cellular protein modification process	1	552	0.474784	0.815036	MSTRG.7394
MF	GO:0030551	cyclic nucleotide binding	2	5	2.164e-05	0.000908881	PGSC0003DMG400000740;PGSC0003DMG400006727
MF	GO:0005267	potassium channel activity	2	11	0.00011848	0.00165872	PGSC0003DMG400000740;PGSC0003DMG400006727
MF	GO:0015079	potassium ion transmembrane transporter activity	2	11	0.00011848	0.00165872	PGSC0003DMG400000740;PGSC0003DMG400006727
MF	GO:0005261	cation channel activity	2	13	0.000167771	0.0017616	PGSC0003DMG400000740;PGSC0003DMG400006727
MF	GO:0005216	ion channel activity	2	19	0.000366135	0.00213417	PGSC0003DMG400000740;PGSC0003DMG400006727
MF	GO:0022838	substrate-specific channel activity	2	19	0.000366135	0.00213417	PGSC0003DMG400000740;PGSC0003DMG400006727
MF	GO:0015267	channel activity	2	20	0.000406508	0.00213417	PGSC0003DMG400000740;PGSC0003DMG400006727
MF	GO:0022803	passive transmembrane transporter activity	2	20	0.000406508	0.00213417	PGSC0003DMG400000740;PGSC0003DMG400006727
MF	GO:0046873	metal ion transmembrane transporter activity	2	23	0.000540066	0.00252031	PGSC0003DMG400000740;PGSC0003DMG400006727
MF	GO:0015077	monovalent inorganic cation transmembrane transporter activity	2	67	0.0045644	0.0191705	PGSC0003DMG400000740;PGSC0003DMG400006727
MF	GO:0022890	inorganic cation transmembrane transporter activity	2	92	0.00847846	0.0315801	PGSC0003DMG400000740;PGSC0003DMG400006727
MF	GO:0070011	peptidase activity, acting on L-amino acid peptides	2	95	0.00902287	0.0315801	MSTRG.7006;PGSC0003DMG400010215
MF	GO:0008233	peptidase activity	2	107	0.0113554	0.0340663	MSTRG.7006;PGSC0003DMG400010215
MF	GO:0008324	cation transmembrane transporter activity	2	107	0.0113554	0.0340663	PGSC0003DMG400000740;PGSC0003DMG400006727
MF	GO:0000166	nucleotide binding	2	150	0.0216523	0.0555346	PGSC0003DMG400000740;PGSC0003DMG400006727
MF	GO:1901265	nucleoside phosphate binding	2	150	0.0216523	0.0555346	PGSC0003DMG400000740;PGSC0003DMG400006727
MF	GO:0015075	ion transmembrane transporter activity	2	153	0.0224783	0.0555346	PGSC0003DMG400000740;PGSC0003DMG400006727
MF	GO:0022891	substrate-specific transmembrane transporter activity	2	178	0.029874	0.0697059	PGSC0003DMG400000740;PGSC0003DMG400006727
MF	GO:0022892	substrate-specific transporter activity	2	192	0.0344005	0.0760431	PGSC0003DMG400000740;PGSC0003DMG400006727
MF	GO:0022857	transmembrane transporter activity	2	283	0.0697914	0.146562	PGSC0003DMG400000740;PGSC0003DMG400006727
CK48-vs-P48(up)
CC	GO:0031224	intrinsic component of membrane	3	759	0.0676891	0.543929	MSTRG.18737;PGSC0003DMG400014168;PGSC0003DMG400024754
CC	GO:0044425	membrane part	3	845	0.0906548	0.543929	MSTRG.18737;PGSC0003DMG400014168;PGSC0003DMG400024754
CC	GO:0016020	membrane	3	1142	0.200211	0.800842	MSTRG.18737;PGSC0003DMG400014168;PGSC0003DMG400024754
CC	GO:0043231	intracellular membrane-bounded organelle	1	1321	0.928897	1	PGSC0003DMG400030913
CC	GO:0043227	membrane-bounded organelle	1	1370	0.938274	1	PGSC0003DMG400030913
CC	GO:0043229	intracellular organelle	1	1430	0.948457	1	PGSC0003DMG400030913
CC	GO:0043226	organelle	1	1465	0.953782	1	PGSC0003DMG400030913
CC	GO:0044424	intracellular part	1	1850	0.989154	1	PGSC0003DMG400030913
CC	GO:0005622	intracellular	1	1859	0.98959	1	PGSC0003DMG400030913
CC	GO:0005623	cell	1	1988	0.994511	1	PGSC0003DMG400030913
CC	GO:0044464	cell part	1	1988	0.994511	1	PGSC0003DMG400030913
CC	GO:0005575	cellular_component	4	2733	1	1	MSTRG.18737;PGSC0003DMG400014168;PGSC0003DMG400024754;PGSC0003DMG400030913
BP	GO:0001906	cell killing	1	5	0.00872595	0.31366	PGSC0003DMG400023922
BP	GO:0006631	fatty acid metabolic process	2	101	0.0124159	0.31366	PGSC0003DMG400010819;PGSC0003DMG400014549
BP	GO:0009605	response to external stimulus	2	185	0.0388561	0.31366	PGSC0003DMG400023922;PGSC0003DMG400024754
BP	GO:0009267	cellular response to starvation	1	23	0.0395903	0.31366	PGSC0003DMG400024754
BP	GO:0042594	response to starvation	1	23	0.0395903	0.31366	PGSC0003DMG400024754
BP	GO:0009991	response to extracellular stimulus	1	25	0.0429671	0.31366	PGSC0003DMG400024754
BP	GO:0031667	response to nutrient levels	1	25	0.0429671	0.31366	PGSC0003DMG400024754
BP	GO:0031668	cellular response to extracellular stimulus	1	25	0.0429671	0.31366	PGSC0003DMG400024754
BP	GO:0031669	cellular response to nutrient levels	1	25	0.0429671	0.31366	PGSC0003DMG400024754
BP	GO:0071496	cellular response to external stimulus	1	25	0.0429671	0.31366	PGSC0003DMG400024754
BP	GO:0000041	transition metal ion transport	1	28	0.048013	0.318632	PGSC0003DMG400024754
BP	GO:0032787	monocarboxylic acid metabolic process	2	239	0.0618997	0.332582	PGSC0003DMG400010819;PGSC0003DMG400014549
BP	GO:0044699	single-organism process	7	2544	0.0678032	0.332582	MSTRG.18737;PGSC0003DMG400010819;PGSC0003DMG400014168;PGSC0003DMG400014549;PGSC0003DMG400024754;PGSC0003DMG400028562;PGSC0003DMG400030913
BP	GO:0010646	regulation of cell communication	1	40	0.0679644	0.332582	PGSC0003DMG400028562
BP	GO:0044255	cellular lipid metabolic process	2	261	0.0724198	0.332582	PGSC0003DMG400010819;PGSC0003DMG400014549
BP	GO:0015698	inorganic anion transport	1	43	0.0728947	0.332582	PGSC0003DMG400024754
BP	GO:0009620	response to fungus	1	47	0.079433	0.341094	PGSC0003DMG400023922
BP	GO:0044710	single-organism metabolic process	5	1553	0.0945646	0.369777	MSTRG.18737;PGSC0003DMG400010819;PGSC0003DMG400014168;PGSC0003DMG400014549;PGSC0003DMG400024754
BP	GO:0006629	lipid metabolic process	2	307	0.0962433	0.369777	PGSC0003DMG400010819;PGSC0003DMG400014549
BP	GO:0007154	cell communication	2	337	0.112953	0.399669	PGSC0003DMG400024754;PGSC0003DMG400028562
MF	GO:0016651	oxidoreductase activity, acting on NAD(P)H	3	43	7.00809e-05	0.00161186	MSTRG.18737;PGSC0003DMG400014168;PGSC0003DMG400024754
MF	GO:0050664	oxidoreductase activity, acting on NAD(P)H, oxygen as acceptor	1	1	0.00204499	0.0235174	PGSC0003DMG400024754
MF	GO:0016746	transferase activity, transferring acyl groups	2	75	0.00954767	0.0731988	PGSC0003DMG400010819;PGSC0003DMG400014549
MF	GO:0016491	oxidoreductase activity	4	628	0.0285561	0.164197	MSTRG.18737;PGSC0003DMG400014168;PGSC0003DMG400024754;PGSC0003DMG401022924
MF	GO:0046872	metal ion binding	3	404	0.0424192	0.195128	MSTRG.18737;PGSC0003DMG400014168;PGSC0003DMG400024754
MF	GO:0043169	cation binding	3	831	0.232565	0.8915	MSTRG.18737;PGSC0003DMG400014168;PGSC0003DMG400024754
MF	GO:0043167	ion binding	3	915	0.282789	0.929163	MSTRG.18737;PGSC0003DMG400014168;PGSC0003DMG400024754
MF	GO:0005488	binding	6	2421	0.361463	1	MSTRG.18737;MSTRG.27954;PGSC0003DMG400014168;PGSC0003DMG400024754;PGSC0003DMG400028562;PGSC0003DMG400030913
MF	GO:0016740	transferase activity	3	1091	0.393426	1	PGSC0003DMG400010819;PGSC0003DMG400014549;PGSC0003DMG400028562
MF	GO:0004672	protein kinase activity	1	322	0.49564	1	PGSC0003DMG400028562
MF	GO:0016773	phosphotransferase activity, alcohol group as acceptor	1	343	0.518556	1	PGSC0003DMG400028562
MF	GO:0003824	catalytic activity	7	3234	0.558192	1	MSTRG.18737;PGSC0003DMG400010819;PGSC0003DMG400014168;PGSC0003DMG400014549;PGSC0003DMG400024754;PGSC0003DMG400028562;PGSC0003DMG401022924
MF	GO:0016301	kinase activity	1	415	0.590265	1	PGSC0003DMG400028562
MF	GO:0016772	transferase activity, transferring phosphorus-containing groups	1	582	0.721361	1	PGSC0003DMG400028562
MF	GO:0001883	purine nucleoside binding	1	758	0.81785	1	PGSC0003DMG400028562
MF	GO:0032549	ribonucleoside binding	1	758	0.81785	1	PGSC0003DMG400028562
MF	GO:0032550	purine ribonucleoside binding	1	758	0.81785	1	PGSC0003DMG400028562
MF	GO:0001882	nucleoside binding	1	764	0.820535	1	PGSC0003DMG400028562
MF	GO:0097367	carbohydrate derivative binding	1	784	0.829233	1	PGSC0003DMG400028562
MF	GO:0036094	small molecule binding	1	935	0.883712	1	PGSC0003DMG400028562
CK48-vs-P48(down)
CC	GO:0031224	intrinsic component of membrane	3	759	0.134681	0.921523	PGSC0003DMG400006727;PGSC0003DMG400008089;PGSC0003DMG400012316
CC	GO:0044425	membrane part	3	845	0.17525	0.921523	PGSC0003DMG400006727;PGSC0003DMG400008089;PGSC0003DMG400012316
CC	GO:0009532	plastid stroma	1	121	0.202751	0.921523	PGSC0003DMG401006147
CC	GO:0030312	external encapsulating structure	1	122	0.204277	0.921523	PGSC0003DMG401006147
CC	GO:0071944	cell periphery	1	132	0.21941	0.921523	PGSC0003DMG401006147
CC	GO:0016020	membrane	3	1142	0.348622	1	PGSC0003DMG400006727;PGSC0003DMG400008089;PGSC0003DMG400012316
CC	GO:0044435	plastid part	1	269	0.404569	1	PGSC0003DMG401006147
CC	GO:0044446	intracellular organelle part	1	502	0.637806	1	PGSC0003DMG401006147
CC	GO:0009536	plastid	1	505	0.640236	1	PGSC0003DMG401006147
CC	GO:0044422	organelle part	1	617	0.722082	1	PGSC0003DMG401006147
CC	GO:0044444	cytoplasmic part	1	847	0.843759	1	PGSC0003DMG401006147
CC	GO:0005737	cytoplasm	1	854	0.84664	1	PGSC0003DMG401006147
CC	GO:0044424	intracellular part	2	1850	0.959743	1	PGSC0003DMG400014405;PGSC0003DMG401006147
CC	GO:0005622	intracellular	2	1859	0.961224	1	PGSC0003DMG400014405;PGSC0003DMG401006147
CC	GO:0043231	intracellular membrane-bounded organelle	1	1321	0.963315	1	PGSC0003DMG401006147
CC	GO:0043227	membrane-bounded organelle	1	1370	0.969262	1	PGSC0003DMG401006147
CC	GO:0043229	intracellular organelle	1	1430	0.975466	1	PGSC0003DMG401006147
CC	GO:0005623	cell	2	1988	0.978515	1	PGSC0003DMG400014405;PGSC0003DMG401006147
CC	GO:0044464	cell part	2	1988	0.978515	1	PGSC0003DMG400014405;PGSC0003DMG401006147
CC	GO:0043226	organelle	1	1465	0.978593	1	PGSC0003DMG401006147
BP	GO:0044267	cellular protein metabolic process	7	748	0.000550824	0.0159739	MSTRG.7394;PGSC0003DMG400003564;PGSC0003DMG400009509;PGSC0003DMG400013183;PGSC0003DMG400014405;PGSC0003DMG401006147;PGSC0003DMG402028907
BP	GO:0019538	protein metabolic process	7	886	0.00159876	0.023182	MSTRG.7394;PGSC0003DMG400003564;PGSC0003DMG400009509;PGSC0003DMG400013183;PGSC0003DMG400014405;PGSC0003DMG401006147;PGSC0003DMG402028907
BP	GO:0034220	ion transmembrane transport	2	56	0.00755708	0.0709735	PGSC0003DMG400006727;PGSC0003DMG400008089
BP	GO:0055085	transmembrane transport	2	64	0.00978945	0.0709735	PGSC0003DMG400006727;PGSC0003DMG400008089
BP	GO:0044260	cellular macromolecule metabolic process	7	1379	0.0222006	0.128764	MSTRG.7394;PGSC0003DMG400003564;PGSC0003DMG400009509;PGSC0003DMG400013183;PGSC0003DMG400014405;PGSC0003DMG401006147;PGSC0003DMG402028907
BP	GO:0030001	metal ion transport	2	109	0.0269409	0.130215	PGSC0003DMG400006727;PGSC0003DMG400008089
BP	GO:0006812	cation transport	2	187	0.0718544	0.297682	PGSC0003DMG400006727;PGSC0003DMG400008089
BP	GO:0009987	cellular process	10	3158	0.101264	0.310107	MSTRG.7394;PGSC0003DMG400003564;PGSC0003DMG400006727;PGSC0003DMG400008089;PGSC0003DMG400009509;PGSC0003DMG400013183;PGSC0003DMG400014405;PGSC0003DMG400023440;PGSC0003DMG401006147;PGSC0003DMG402028907
BP	GO:0043170	macromolecule metabolic process	7	1845	0.103713	0.310107	MSTRG.7394;PGSC0003DMG400003564;PGSC0003DMG400009509;PGSC0003DMG400013183;PGSC0003DMG400014405;PGSC0003DMG401006147;PGSC0003DMG402028907
BP	GO:0050896	response to stimulus	4	827	0.121346	0.310107	PGSC0003DMG400009509;PGSC0003DMG400014405;PGSC0003DMG401006147;PGSC0003DMG402028907
BP	GO:0006811	ion transport	2	262	0.128045	0.310107	PGSC0003DMG400006727;PGSC0003DMG400008089
BP	GO:0006464	cellular protein modification process	3	552	0.138448	0.310107	MSTRG.7394;PGSC0003DMG400003564;PGSC0003DMG400013183
BP	GO:0036211	protein modification process	3	553	0.139013	0.310107	MSTRG.7394;PGSC0003DMG400003564;PGSC0003DMG400013183
BP	GO:0044237	cellular metabolic process	8	2406	0.150813	0.312398	MSTRG.7394;PGSC0003DMG400003564;PGSC0003DMG400009509;PGSC0003DMG400013183;PGSC0003DMG400014405;PGSC0003DMG400023440;PGSC0003DMG401006147;PGSC0003DMG402028907
BP	GO:0043412	macromolecule modification	3	598	0.165353	0.318334	MSTRG.7394;PGSC0003DMG400003564;PGSC0003DMG400013183
BP	GO:0044238	primary metabolic process	7	2062	0.175632	0.318334	MSTRG.7394;PGSC0003DMG400003564;PGSC0003DMG400009509;PGSC0003DMG400013183;PGSC0003DMG400014405;PGSC0003DMG401006147;PGSC0003DMG402028907
BP	GO:0006796	phosphate-containing compound metabolic process	3	723	0.246325	0.415703	PGSC0003DMG400003564;PGSC0003DMG400013183;PGSC0003DMG400023440
BP	GO:0006793	phosphorus metabolic process	3	740	0.258023	0.415703	PGSC0003DMG400003564;PGSC0003DMG400013183;PGSC0003DMG400023440
BP	GO:0044765	single-organism transport	2	477	0.321307	0.472655	PGSC0003DMG400006727;PGSC0003DMG400008089
BP	GO:1902578	single-organism localization	2	482	0.325969	0.472655	PGSC0003DMG400006727;PGSC0003DMG400008089
MF	GO:0005515	protein binding	6	295	2.99107e-05	0.00121632	PGSC0003DMG400006727;PGSC0003DMG400008089;PGSC0003DMG400009509;PGSC0003DMG400014405;PGSC0003DMG401006147;PGSC0003DMG402028907
MF	GO:0030551	cyclic nucleotide binding	2	5	5.65732e-05	0.00121632	PGSC0003DMG400006727;PGSC0003DMG400008089
MF	GO:0005267	potassium channel activity	2	11	0.000308615	0.00331761	PGSC0003DMG400006727;PGSC0003DMG400008089
MF	GO:0015079	potassium ion transmembrane transporter activity	2	11	0.000308615	0.00331761	PGSC0003DMG400006727;PGSC0003DMG400008089
MF	GO:0005261	cation channel activity	2	13	0.000436479	0.00375372	PGSC0003DMG400006727;PGSC0003DMG400008089
MF	GO:0005216	ion channel activity	2	19	0.000949091	0.00503151	PGSC0003DMG400006727;PGSC0003DMG400008089
MF	GO:0022838	substrate-specific channel activity	2	19	0.000949091	0.00503151	PGSC0003DMG400006727;PGSC0003DMG400008089
MF	GO:0015267	channel activity	2	20	0.00105311	0.00503151	PGSC0003DMG400006727;PGSC0003DMG400008089
MF	GO:0022803	passive transmembrane transporter activity	2	20	0.00105311	0.00503151	PGSC0003DMG400006727;PGSC0003DMG400008089
MF	GO:0046873	metal ion transmembrane transporter activity	2	23	0.00139657	0.00600523	PGSC0003DMG400006727;PGSC0003DMG400008089
MF	GO:0015077	monovalent inorganic cation transmembrane transporter activity	2	67	0.0114935	0.0449291	PGSC0003DMG400006727;PGSC0003DMG400008089
MF	GO:0005488	binding	10	2421	0.0138639	0.049679	MSTRG.7394;PGSC0003DMG400003564;PGSC0003DMG400006727;PGSC0003DMG400008089;PGSC0003DMG400009509;PGSC0003DMG400012316;PGSC0003DMG400013183;PGSC0003DMG400014405;PGSC0003DMG401006147;PGSC0003DMG402028907
MF	GO:0036094	small molecule binding	6	935	0.0155979	0.0515929	MSTRG.7394;PGSC0003DMG400003564;PGSC0003DMG400006727;PGSC0003DMG400008089;PGSC0003DMG400013183;PGSC0003DMG400014405
MF	GO:0022890	inorganic cation transmembrane transporter activity	2	92	0.0210305	0.0645936	PGSC0003DMG400006727;PGSC0003DMG400008089
MF	GO:0008324	cation transmembrane transporter activity	2	107	0.0279141	0.0800204	PGSC0003DMG400006727;PGSC0003DMG400008089
MF	GO:0004672	protein kinase activity	3	322	0.0412027	0.110073	MSTRG.7394;PGSC0003DMG400003564;PGSC0003DMG400013183
MF	GO:0016772	transferase activity, transferring phosphorus-containing groups	4	582	0.0465137	0.110073	MSTRG.7394;PGSC0003DMG400003564;PGSC0003DMG400013183;PGSC0003DMG400023440
MF	GO:0016773	phosphotransferase activity, alcohol group as acceptor	3	343	0.0483839	0.110073	MSTRG.7394;PGSC0003DMG400003564;PGSC0003DMG400013183
MF	GO:0000166	nucleotide binding	2	150	0.0518741	0.110073	PGSC0003DMG400006727;PGSC0003DMG400008089
MF	GO:1901265	nucleoside phosphate binding	2	150	0.0518741	0.110073	PGSC0003DMG400006727;PGSC0003DMG400008089
CK96-vs-P96(up)
CC	GO:0031224	intrinsic component of membrane	4	759	0.155345	0.983773	MSTRG.18737;PGSC0003DMG400001441;PGSC0003DMG400012594;PGSC0003DMG400017690
CC	GO:0016020	membrane	5	1142	0.202205	0.983773	MSTRG.18737;PGSC0003DMG400001441;PGSC0003DMG400008296;PGSC0003DMG400012594;PGSC0003DMG400017690
CC	GO:0044425	membrane part	4	845	0.210809	0.983773	MSTRG.18737;PGSC0003DMG400001441;PGSC0003DMG400012594;PGSC0003DMG400017690
CC	GO:0044424	intracellular part	4	1850	0.92245	1	PGSC0003DMG400008296;PGSC0003DMG400014144;PGSC0003DMG400022159;PGSC0003DMG400030913
CC	GO:0005622	intracellular	4	1859	0.925522	1	PGSC0003DMG400008296;PGSC0003DMG400014144;PGSC0003DMG400022159;PGSC0003DMG400030913
CC	GO:0044444	cytoplasmic part	1	847	0.948807	1	PGSC0003DMG400014144
CC	GO:0005737	cytoplasm	1	854	0.95031	1	PGSC0003DMG400014144
CC	GO:0043231	intracellular membrane-bounded organelle	2	1321	0.957154	1	PGSC0003DMG400008296;PGSC0003DMG400030913
CC	GO:0005623	cell	4	1988	0.961026	1	PGSC0003DMG400008296;PGSC0003DMG400014144;PGSC0003DMG400022159;PGSC0003DMG400030913
CC	GO:0044464	cell part	4	1988	0.961026	1	PGSC0003DMG400008296;PGSC0003DMG400014144;PGSC0003DMG400022159;PGSC0003DMG400030913
CC	GO:0043227	membrane-bounded organelle	2	1370	0.965599	1	PGSC0003DMG400008296;PGSC0003DMG400030913
CC	GO:0043229	intracellular organelle	2	1430	0.97406	1	PGSC0003DMG400008296;PGSC0003DMG400030913
CC	GO:0043226	organelle	2	1465	0.978159	1	PGSC0003DMG400008296;PGSC0003DMG400030913
CC	GO:0005575	cellular_component	8	2733	1	1	MSTRG.18737;PGSC0003DMG400001441;PGSC0003DMG400008296;PGSC0003DMG400012594;PGSC0003DMG400014144;PGSC0003DMG400017690;PGSC0003DMG400022159;PGSC0003DMG400030913
BP	GO:0006796	phosphate-containing compound metabolic process	11	723	1.57787e-05	0.000804022	PGSC0003DMG400001361;PGSC0003DMG400008296;PGSC0003DMG400009883;PGSC0003DMG400012594;PGSC0003DMG400014144;PGSC0003DMG400016820;PGSC0003DMG400017690;PGSC0003DMG400025435;PGSC0003DMG400028562;PGSC0003DMG401000674;PGSC0003DMG402000674
BP	GO:0006793	phosphorus metabolic process	11	740	1.98524e-05	0.000804022	PGSC0003DMG400001361;PGSC0003DMG400008296;PGSC0003DMG400009883;PGSC0003DMG400012594;PGSC0003DMG400014144;PGSC0003DMG400016820;PGSC0003DMG400017690;PGSC0003DMG400025435;PGSC0003DMG400028562;PGSC0003DMG401000674;PGSC0003DMG402000674
BP	GO:0006464	cellular protein modification process	7	552	0.00346702	0.0631302	PGSC0003DMG400009883;PGSC0003DMG400012594;PGSC0003DMG400016820;PGSC0003DMG400017690;PGSC0003DMG400025435;PGSC0003DMG400028562;PGSC0003DMG402000674
BP	GO:0036211	protein modification process	7	553	0.00350339	0.0631302	PGSC0003DMG400009883;PGSC0003DMG400012594;PGSC0003DMG400016820;PGSC0003DMG400017690;PGSC0003DMG400025435;PGSC0003DMG400028562;PGSC0003DMG402000674
BP	GO:0006071	glycerol metabolic process	1	1	0.00393873	0.0631302	PGSC0003DMG400014144
BP	GO:0044267	cellular protein metabolic process	8	748	0.00467631	0.0631302	PGSC0003DMG400009883;PGSC0003DMG400012594;PGSC0003DMG400016820;PGSC0003DMG400017690;PGSC0003DMG400022159;PGSC0003DMG400025435;PGSC0003DMG400028562;PGSC0003DMG402000674
BP	GO:0043412	macromolecule modification	7	598	0.00547473	0.0633505	PGSC0003DMG400009883;PGSC0003DMG400012594;PGSC0003DMG400016820;PGSC0003DMG400017690;PGSC0003DMG400025435;PGSC0003DMG400028562;PGSC0003DMG402000674
BP	GO:0019400	alditol metabolic process	1	2	0.00786281	0.0796109	PGSC0003DMG400014144
BP	GO:0051707	response to other organism	3	120	0.0108016	0.0832474	PGSC0003DMG400008296;PGSC0003DMG400014144;PGSC0003DMG400023921
BP	GO:0043207	response to external biotic stimulus	3	121	0.0110489	0.0832474	PGSC0003DMG400008296;PGSC0003DMG400014144;PGSC0003DMG400023921
BP	GO:0009607	response to biotic stimulus	3	123	0.0115535	0.0832474	PGSC0003DMG400008296;PGSC0003DMG400014144;PGSC0003DMG400023921
BP	GO:0051704	multi-organism process	3	129	0.0131475	0.0832474	PGSC0003DMG400008296;PGSC0003DMG400014144;PGSC0003DMG400023921
BP	GO:0019538	protein metabolic process	8	886	0.0133607	0.0832474	PGSC0003DMG400009883;PGSC0003DMG400012594;PGSC0003DMG400016820;PGSC0003DMG400017690;PGSC0003DMG400022159;PGSC0003DMG400025435;PGSC0003DMG400028562;PGSC0003DMG402000674
BP	GO:0009617	response to bacterium	2	49	0.0154461	0.0846029	PGSC0003DMG400008296;PGSC0003DMG400014144
BP	GO:0052646	alditol phosphate metabolic process	1	4	0.0156672	0.0846029	PGSC0003DMG400014144
BP	GO:0001906	cell killing	1	5	0.0195476	0.0989598	PGSC0003DMG400023921
BP	GO:0044237	cellular metabolic process	14	2406	0.0262042	0.124855	PGSC0003DMG400001361;PGSC0003DMG400008296;PGSC0003DMG400009883;PGSC0003DMG400010819;PGSC0003DMG400012594;PGSC0003DMG400014144;PGSC0003DMG400016820;PGSC0003DMG400017690;PGSC0003DMG400022159;PGSC0003DMG400025435;PGSC0003DMG400028562;PGSC0003DMG400030913;PGSC0003DMG401000674;PGSC0003DMG402000674
BP	GO:0009605	response to external stimulus	3	185	0.0340196	0.153088	PGSC0003DMG400008296;PGSC0003DMG400014144;PGSC0003DMG400023921
BP	GO:0006631	fatty acid metabolic process	2	101	0.0588091	0.248125	PGSC0003DMG400010819;PGSC0003DMG400014144
BP	GO:0044260	cellular macromolecule metabolic process	9	1379	0.0612655	0.248125	PGSC0003DMG400009883;PGSC0003DMG400012594;PGSC0003DMG400016820;PGSC0003DMG400017690;PGSC0003DMG400022159;PGSC0003DMG400025435;PGSC0003DMG400028562;PGSC0003DMG400030913;PGSC0003DMG402000674
MF	GO:0016301	kinase activity	11	415	7.98102e-08	2.07507e-06	PGSC0003DMG400001361;PGSC0003DMG400008296;PGSC0003DMG400009883;PGSC0003DMG400012594;PGSC0003DMG400014144;PGSC0003DMG400016820;PGSC0003DMG400017690;PGSC0003DMG400025435;PGSC0003DMG400028562;PGSC0003DMG401000674;PGSC0003DMG402000674
MF	GO:0004672	protein kinase activity	9	322	1.45066e-06	1.6978e-05	PGSC0003DMG400001361;PGSC0003DMG400008296;PGSC0003DMG400009883;PGSC0003DMG400012594;PGSC0003DMG400016820;PGSC0003DMG400017690;PGSC0003DMG400025435;PGSC0003DMG400028562;PGSC0003DMG402000674
MF	GO:0016773	phosphotransferase activity, alcohol group as acceptor	9	343	2.47525e-06	1.6978e-05	PGSC0003DMG400001361;PGSC0003DMG400008296;PGSC0003DMG400009883;PGSC0003DMG400012594;PGSC0003DMG400016820;PGSC0003DMG400017690;PGSC0003DMG400025435;PGSC0003DMG400028562;PGSC0003DMG402000674
MF	GO:0016772	transferase activity, transferring phosphorus-containing groups	11	582	2.612e-06	1.6978e-05	PGSC0003DMG400001361;PGSC0003DMG400008296;PGSC0003DMG400009883;PGSC0003DMG400012594;PGSC0003DMG400014144;PGSC0003DMG400016820;PGSC0003DMG400017690;PGSC0003DMG400025435;PGSC0003DMG400028562;PGSC0003DMG401000674;PGSC0003DMG402000674
MF	GO:0016740	transferase activity	12	1091	0.000205364	0.0010679	PGSC0003DMG400001361;PGSC0003DMG400008296;PGSC0003DMG400009883;PGSC0003DMG400010819;PGSC0003DMG400012594;PGSC0003DMG400014144;PGSC0003DMG400016820;PGSC0003DMG400017690;PGSC0003DMG400025435;PGSC0003DMG400028562;PGSC0003DMG401000674;PGSC0003DMG402000674
MF	GO:0001883	purine nucleoside binding	9	758	0.00140736	0.0043106	PGSC0003DMG400009883;PGSC0003DMG400012594;PGSC0003DMG400014144;PGSC0003DMG400016820;PGSC0003DMG400017690;PGSC0003DMG400022159;PGSC0003DMG400025435;PGSC0003DMG400028562;PGSC0003DMG402000674
MF	GO:0032549	ribonucleoside binding	9	758	0.00140736	0.0043106	PGSC0003DMG400009883;PGSC0003DMG400012594;PGSC0003DMG400014144;PGSC0003DMG400016820;PGSC0003DMG400017690;PGSC0003DMG400022159;PGSC0003DMG400025435;PGSC0003DMG400028562;PGSC0003DMG402000674
MF	GO:0032550	purine ribonucleoside binding	9	758	0.00140736	0.0043106	PGSC0003DMG400009883;PGSC0003DMG400012594;PGSC0003DMG400014144;PGSC0003DMG400016820;PGSC0003DMG400017690;PGSC0003DMG400022159;PGSC0003DMG400025435;PGSC0003DMG400028562;PGSC0003DMG402000674
MF	GO:0001882	nucleoside binding	9	764	0.00149213	0.0043106	PGSC0003DMG400009883;PGSC0003DMG400012594;PGSC0003DMG400014144;PGSC0003DMG400016820;PGSC0003DMG400017690;PGSC0003DMG400022159;PGSC0003DMG400025435;PGSC0003DMG400028562;PGSC0003DMG402000674
MF	GO:0097367	carbohydrate derivative binding	9	784	0.0018059	0.00469535	PGSC0003DMG400009883;PGSC0003DMG400012594;PGSC0003DMG400014144;PGSC0003DMG400016820;PGSC0003DMG400017690;PGSC0003DMG400022159;PGSC0003DMG400025435;PGSC0003DMG400028562;PGSC0003DMG402000674
MF	GO:0036094	small molecule binding	9	935	0.00638477	0.0150913	PGSC0003DMG400009883;PGSC0003DMG400012594;PGSC0003DMG400014144;PGSC0003DMG400016820;PGSC0003DMG400017690;PGSC0003DMG400022159;PGSC0003DMG400025435;PGSC0003DMG400028562;PGSC0003DMG402000674
MF	GO:0004674	protein serine/threonine kinase activity	2	60	0.0243098	0.0526713	PGSC0003DMG400008296;PGSC0003DMG400009883
MF	GO:1901363	heterocyclic compound binding	10	1373	0.0273491	0.0546982	PGSC0003DMG400009883;PGSC0003DMG400012594;PGSC0003DMG400014144;PGSC0003DMG400016820;PGSC0003DMG400017690;PGSC0003DMG400022143;PGSC0003DMG400022159;PGSC0003DMG400025435;PGSC0003DMG400028562;PGSC0003DMG402000674
MF	GO:0097159	organic cyclic compound binding	10	1406	0.0322427	0.0598793	PGSC0003DMG400009883;PGSC0003DMG400012594;PGSC0003DMG400014144;PGSC0003DMG400016820;PGSC0003DMG400017690;PGSC0003DMG400022143;PGSC0003DMG400022159;PGSC0003DMG400025435;PGSC0003DMG400028562;PGSC0003DMG402000674
MF	GO:0005488	binding	14	2421	0.0408371	0.0707843	MSTRG.18737;PGSC0003DMG400005641;PGSC0003DMG400009883;PGSC0003DMG400012594;PGSC0003DMG400014144;PGSC0003DMG400016292;PGSC0003DMG400016820;PGSC0003DMG400017690;PGSC0003DMG400022143;PGSC0003DMG400022159;PGSC0003DMG400025435;PGSC0003DMG400028562;PGSC0003DMG400030913;PGSC0003DMG402000674
MF	GO:0046872	metal ion binding	4	404	0.0762112	0.123843	MSTRG.18737;PGSC0003DMG400009883;PGSC0003DMG400016820;PGSC0003DMG400025435
MF	GO:0016651	oxidoreductase activity, acting on NAD(P)H	1	43	0.162285	0.248201	MSTRG.18737
MF	GO:0016746	transferase activity, transferring acyl groups	1	75	0.266551	0.38136	PGSC0003DMG400010819
MF	GO:0003677	DNA binding	1	79	0.278686	0.38136	PGSC0003DMG400022143
MF	GO:0043169	cation binding	4	831	0.450357	0.585465	MSTRG.18737;PGSC0003DMG400009883;PGSC0003DMG400016820;PGSC0003DMG400025435
CK96-vs-P96(down)
CC	GO:0009532	plastid stroma	1	121	0.202751	1	PGSC0003DMG401006147
CC	GO:0030312	external encapsulating structure	1	122	0.204277	1	PGSC0003DMG401006147
CC	GO:0071944	cell periphery	1	132	0.21941	1	PGSC0003DMG401006147
CC	GO:0044435	plastid part	1	269	0.404569	1	PGSC0003DMG401006147
CC	GO:0044424	intracellular part	4	1850	0.481186	1	PGSC0003DMG400005573;PGSC0003DMG400014405;PGSC0003DMG400029787;PGSC0003DMG401006147
CC	GO:0005622	intracellular	4	1859	0.487805	1	PGSC0003DMG400005573;PGSC0003DMG400014405;PGSC0003DMG400029787;PGSC0003DMG401006147
CC	GO:0005623	cell	4	1988	0.585202	1	PGSC0003DMG400005573;PGSC0003DMG400014405;PGSC0003DMG400029787;PGSC0003DMG401006147
CC	GO:0044464	cell part	4	1988	0.585202	1	PGSC0003DMG400005573;PGSC0003DMG400014405;PGSC0003DMG400029787;PGSC0003DMG401006147
CC	GO:0044446	intracellular organelle part	1	502	0.637806	1	PGSC0003DMG401006147
CC	GO:0009536	plastid	1	505	0.640236	1	PGSC0003DMG401006147
CC	GO:0044422	organelle part	1	617	0.722082	1	PGSC0003DMG401006147
CC	GO:0031224	intrinsic component of membrane	1	759	0.803698	1	PGSC0003DMG400012316
CC	GO:0044425	membrane part	1	845	0.842928	1	PGSC0003DMG400012316
CC	GO:0044444	cytoplasmic part	1	847	0.843759	1	PGSC0003DMG401006147
CC	GO:0005737	cytoplasm	1	854	0.84664	1	PGSC0003DMG401006147
CC	GO:0016020	membrane	1	1142	0.933318	1	PGSC0003DMG400012316
CC	GO:0043231	intracellular membrane-bounded organelle	1	1321	0.963315	1	PGSC0003DMG401006147
CC	GO:0043227	membrane-bounded organelle	1	1370	0.969262	1	PGSC0003DMG401006147
CC	GO:0043229	intracellular organelle	1	1430	0.975466	1	PGSC0003DMG401006147
CC	GO:0043226	organelle	1	1465	0.978593	1	PGSC0003DMG401006147
BP	GO:0044267	cellular protein metabolic process	6	748	0.00715711	0.0628681	PGSC0003DMG400005573;PGSC0003DMG400009509;PGSC0003DMG400014405;PGSC0003DMG400029787;PGSC0003DMG401006147;PGSC0003DMG402028907
BP	GO:0002218	activation of innate immune response	1	3	0.00785851	0.0628681	PGSC0003DMG400029787
BP	GO:0002253	activation of immune response	1	3	0.00785851	0.0628681	PGSC0003DMG400029787
BP	GO:0002684	positive regulation of immune system process	1	3	0.00785851	0.0628681	PGSC0003DMG400029787
BP	GO:0031349	positive regulation of defense response	1	3	0.00785851	0.0628681	PGSC0003DMG400029787
BP	GO:0045088	regulation of innate immune response	1	3	0.00785851	0.0628681	PGSC0003DMG400029787
BP	GO:0045089	positive regulation of innate immune response	1	3	0.00785851	0.0628681	PGSC0003DMG400029787
BP	GO:0050776	regulation of immune response	1	3	0.00785851	0.0628681	PGSC0003DMG400029787
BP	GO:0050778	positive regulation of immune response	1	3	0.00785851	0.0628681	PGSC0003DMG400029787
BP	GO:0042742	defense response to bacterium	1	4	0.0104654	0.0685008	PGSC0003DMG400005573
BP	GO:0048584	positive regulation of response to stimulus	1	4	0.0104654	0.0685008	PGSC0003DMG400029787
BP	GO:0050896	response to stimulus	6	827	0.0118269	0.0709615	PGSC0003DMG400005573;PGSC0003DMG400009509;PGSC0003DMG400014405;PGSC0003DMG400029787;PGSC0003DMG401006147;PGSC0003DMG402028907
BP	GO:0006952	defense response	2	68	0.0130785	0.0724346	PGSC0003DMG400005573;PGSC0003DMG400029787
BP	GO:0019538	protein metabolic process	6	886	0.0165749	0.0821181	PGSC0003DMG400005573;PGSC0003DMG400009509;PGSC0003DMG400014405;PGSC0003DMG400029787;PGSC0003DMG401006147;PGSC0003DMG402028907
BP	GO:0002682	regulation of immune system process	1	7	0.0182485	0.0821181	PGSC0003DMG400029787
BP	GO:0031347	regulation of defense response	1	7	0.0182485	0.0821181	PGSC0003DMG400029787
BP	GO:0080134	regulation of response to stress	1	8	0.0208303	0.0882226	PGSC0003DMG400029787
BP	GO:0044238	primary metabolic process	9	2062	0.0360597	0.124084	PGSC0003DMG400001058;PGSC0003DMG400005573;PGSC0003DMG400009509;PGSC0003DMG400014405;PGSC0003DMG400015668;PGSC0003DMG400029787;PGSC0003DMG401006147;PGSC0003DMG402020138;PGSC0003DMG402028907
BP	GO:0010383	cell wall polysaccharide metabolic process	1	14	0.0361912	0.124084	PGSC0003DMG400015668
BP	GO:0010410	hemicellulose metabolic process	1	14	0.0361912	0.124084	PGSC0003DMG400015668
MF	GO:0005515	protein binding	6	295	0.000388801	0.00738722	PGSC0003DMG400005573;PGSC0003DMG400009509;PGSC0003DMG400014405;PGSC0003DMG400029787;PGSC0003DMG401006147;PGSC0003DMG402028907
MF	GO:0005488	binding	14	2421	0.00655762	0.0622974	MSTRG.28420;PGSC0003DMG400003146;PGSC0003DMG400005573;PGSC0003DMG400006930;PGSC0003DMG400008834;PGSC0003DMG400009033;PGSC0003DMG400009509;PGSC0003DMG400012316;PGSC0003DMG400014405;PGSC0003DMG400015668;PGSC0003DMG400027692;PGSC0003DMG400029787;PGSC0003DMG401006147;PGSC0003DMG402028907
MF	GO:0016746	transferase activity, transferring acyl groups	2	75	0.02947	0.186644	PGSC0003DMG400001058;PGSC0003DMG402020138
MF	GO:0016651	oxidoreductase activity, acting on NAD(P)H	1	43	0.145609	0.691643	PGSC0003DMG400012316
MF	GO:0043169	cation binding	4	831	0.357137	0.890565	MSTRG.28420;PGSC0003DMG400003146;PGSC0003DMG400012316;PGSC0003DMG400027692
MF	GO:0043167	ion binding	4	915	0.433536	0.890565	MSTRG.28420;PGSC0003DMG400003146;PGSC0003DMG400012316;PGSC0003DMG400027692
MF	GO:0046872	metal ion binding	2	404	0.439503	0.890565	PGSC0003DMG400012316;PGSC0003DMG400027692
MF	GO:0001883	purine nucleoside binding	3	758	0.537521	0.890565	PGSC0003DMG400005573;PGSC0003DMG400014405;PGSC0003DMG400029787
MF	GO:0032549	ribonucleoside binding	3	758	0.537521	0.890565	PGSC0003DMG400005573;PGSC0003DMG400014405;PGSC0003DMG400029787
MF	GO:0032550	purine ribonucleoside binding	3	758	0.537521	0.890565	PGSC0003DMG400005573;PGSC0003DMG400014405;PGSC0003DMG400029787
MF	GO:0001882	nucleoside binding	3	764	0.543333	0.890565	PGSC0003DMG400005573;PGSC0003DMG400014405;PGSC0003DMG400029787
MF	GO:0097367	carbohydrate derivative binding	3	784	0.562462	0.890565	PGSC0003DMG400005573;PGSC0003DMG400014405;PGSC0003DMG400029787
MF	GO:0036094	small molecule binding	3	935	0.692795	1	PGSC0003DMG400005573;PGSC0003DMG400014405;PGSC0003DMG400029787
MF	GO:0016491	oxidoreductase activity	1	628	0.91524	1	PGSC0003DMG400012316
MF	GO:1901363	heterocyclic compound binding	3	1373	0.917357	1	PGSC0003DMG400005573;PGSC0003DMG400014405;PGSC0003DMG400029787
MF	GO:0097159	organic cyclic compound binding	3	1406	0.926394	1	PGSC0003DMG400005573;PGSC0003DMG400014405;PGSC0003DMG400029787
MF	GO:0016740	transferase activity	2	1091	0.934582	1	PGSC0003DMG400001058;PGSC0003DMG402020138
MF	GO:0003824	catalytic activity	3	3234	0.999999	1	PGSC0003DMG400001058;PGSC0003DMG400012316;PGSC0003DMG402020138
MF	GO:0003674	molecular_function	16	4401	1	1	MSTRG.28420;PGSC0003DMG400001058;PGSC0003DMG400003146;PGSC0003DMG400005573;PGSC0003DMG400006930;PGSC0003DMG400008834;PGSC0003DMG400009033;PGSC0003DMG400009509;PGSC0003DMG400012316;PGSC0003DMG400014405;PGSC0003DMG400015668;PGSC0003DMG400027692;PGSC0003DMG400029787;PGSC0003DMG401006147;PGSC0003DMG402020138;PGSC0003DMG402028907
M3-vs-P3(up)
CC	GO:0043231	intracellular membrane-bounded organelle	2	1321	0.233537	0.661308	PGSC0003DMG400008296;PGSC0003DMG400030913
CC	GO:0043227	membrane-bounded organelle	2	1370	0.251191	0.661308	PGSC0003DMG400008296;PGSC0003DMG400030913
CC	GO:0043229	intracellular organelle	2	1430	0.273683	0.661308	PGSC0003DMG400008296;PGSC0003DMG400030913
CC	GO:0043226	organelle	2	1465	0.287249	0.661308	PGSC0003DMG400008296;PGSC0003DMG400030913
CC	GO:0044424	intracellular part	2	1850	0.45813	0.661308	PGSC0003DMG400008296;PGSC0003DMG400030913
CC	GO:0005622	intracellular	2	1859	0.462599	0.661308	PGSC0003DMG400008296;PGSC0003DMG400030913
CC	GO:0005623	cell	2	1988	0.529047	0.661308	PGSC0003DMG400008296;PGSC0003DMG400030913
CC	GO:0044464	cell part	2	1988	0.529047	0.661308	PGSC0003DMG400008296;PGSC0003DMG400030913
CC	GO:0016020	membrane	1	1142	0.661197	0.734664	PGSC0003DMG400008296
CC	GO:0005575	cellular_component	2	2733	1	1	PGSC0003DMG400008296;PGSC0003DMG400030913
BP	GO:0006796	phosphate-containing compound metabolic process	3	723	0.0139174	0.317999	PGSC0003DMG400001361;PGSC0003DMG400008296;PGSC0003DMG400028562
BP	GO:0006793	phosphorus metabolic process	3	740	0.0148766	0.317999	PGSC0003DMG400001361;PGSC0003DMG400008296;PGSC0003DMG400028562
BP	GO:0050789	regulation of biological process	3	887	0.0249331	0.317999	PGSC0003DMG400008296;PGSC0003DMG400028562;PGSC0003DMG400030913
BP	GO:0065007	biological regulation	3	972	0.0322836	0.317999	PGSC0003DMG400008296;PGSC0003DMG400028562;PGSC0003DMG400030913
BP	GO:0010646	regulation of cell communication	1	40	0.0345652	0.317999	PGSC0003DMG400028562
BP	GO:0009617	response to bacterium	1	49	0.0422172	0.323665	PGSC0003DMG400008296
BP	GO:0044237	cellular metabolic process	4	2406	0.0767369	0.414969	PGSC0003DMG400001361;PGSC0003DMG400008296;PGSC0003DMG400028562;PGSC0003DMG400030913
BP	GO:0050794	regulation of cellular process	2	586	0.0825193	0.414969	PGSC0003DMG400008296;PGSC0003DMG400028562
BP	GO:0051707	response to other organism	1	120	0.101	0.414969	PGSC0003DMG400008296
BP	GO:0043207	response to external biotic stimulus	1	121	0.101808	0.414969	PGSC0003DMG400008296
BP	GO:0009607	response to biotic stimulus	1	123	0.103422	0.414969	PGSC0003DMG400008296
BP	GO:0051704	multi-organism process	1	129	0.108253	0.414969	PGSC0003DMG400008296
BP	GO:0009605	response to external stimulus	1	185	0.152403	0.539271	PGSC0003DMG400008296
BP	GO:0009987	cellular process	4	3158	0.227892	0.617757	PGSC0003DMG400001361;PGSC0003DMG400008296;PGSC0003DMG400028562;PGSC0003DMG400030913
BP	GO:0007154	cell communication	1	337	0.263991	0.617757	PGSC0003DMG400028562
BP	GO:0044707	single-multicellular organism process	1	347	0.270924	0.617757	PGSC0003DMG400030913
BP	GO:0032501	multicellular organismal process	1	350	0.272995	0.617757	PGSC0003DMG400030913
BP	GO:0010468	regulation of gene expression	1	381	0.29413	0.617757	PGSC0003DMG400030913
BP	GO:0051716	cellular response to stimulus	1	388	0.298838	0.617757	PGSC0003DMG400008296
BP	GO:0006950	response to stress	1	412	0.314801	0.617757	PGSC0003DMG400008296
MF	GO:0004672	protein kinase activity	3	322	0.00657024	0.0667822	PGSC0003DMG400001361;PGSC0003DMG400008296;PGSC0003DMG400028562
MF	GO:0016773	phosphotransferase activity, alcohol group as acceptor	3	343	0.00785673	0.0667822	PGSC0003DMG400001361;PGSC0003DMG400008296;PGSC0003DMG400028562
MF	GO:0016301	kinase activity	3	415	0.0134041	0.0759565	PGSC0003DMG400001361;PGSC0003DMG400008296;PGSC0003DMG400028562
MF	GO:0016772	transferase activity, transferring phosphorus-containing groups	3	582	0.0337891	0.143604	PGSC0003DMG400001361;PGSC0003DMG400008296;PGSC0003DMG400028562
MF	GO:0004674	protein serine/threonine kinase activity	1	60	0.0791052	0.268958	PGSC0003DMG400008296
MF	GO:0016740	transferase activity	3	1091	0.165987	0.470296	PGSC0003DMG400001361;PGSC0003DMG400008296;PGSC0003DMG400028562
MF	GO:0005488	binding	4	2421	0.441667	0.980423	PGSC0003DMG400008834;PGSC0003DMG400022689;PGSC0003DMG400028562;PGSC0003DMG400030913
MF	GO:0001883	purine nucleoside binding	1	758	0.678531	0.980423	PGSC0003DMG400028562
MF	GO:0032549	ribonucleoside binding	1	758	0.678531	0.980423	PGSC0003DMG400028562
MF	GO:0032550	purine ribonucleoside binding	1	758	0.678531	0.980423	PGSC0003DMG400028562
MF	GO:0001882	nucleoside binding	1	764	0.681697	0.980423	PGSC0003DMG400028562
MF	GO:0097367	carbohydrate derivative binding	1	784	0.692063	0.980423	PGSC0003DMG400028562
MF	GO:0036094	small molecule binding	1	935	0.761623	0.995969	PGSC0003DMG400028562
MF	GO:1901363	heterocyclic compound binding	1	1373	0.894086	1	PGSC0003DMG400028562
MF	GO:0097159	organic cyclic compound binding	1	1406	0.900831	1	PGSC0003DMG400028562
MF	GO:0003824	catalytic activity	3	3234	0.953942	1	PGSC0003DMG400001361;PGSC0003DMG400008296;PGSC0003DMG400028562
MF	GO:0003674	molecular_function	6	4401	1	1	PGSC0003DMG400001361;PGSC0003DMG400008296;PGSC0003DMG400008834;PGSC0003DMG400022689;PGSC0003DMG400028562;PGSC0003DMG400030913
M3-vs-P3(down)
CC	GO:0031224	intrinsic component of membrane	5	759	0.0420967	0.390771	MSTRG.16283;PGSC0003DMG400000740;PGSC0003DMG400006727;PGSC0003DMG400008089;PGSC0003DMG400012316
CC	GO:0044425	membrane part	5	845	0.0651285	0.390771	MSTRG.16283;PGSC0003DMG400000740;PGSC0003DMG400006727;PGSC0003DMG400008089;PGSC0003DMG400012316
CC	GO:0016020	membrane	5	1142	0.202205	0.808818	MSTRG.16283;PGSC0003DMG400000740;PGSC0003DMG400006727;PGSC0003DMG400008089;PGSC0003DMG400012316
CC	GO:0044424	intracellular part	3	1850	0.983434	1	PGSC0003DMG400014405;PGSC0003DMG400029787;PGSC0003DMG400030058
CC	GO:0005622	intracellular	3	1859	0.984303	1	PGSC0003DMG400014405;PGSC0003DMG400029787;PGSC0003DMG400030058
CC	GO:0005623	cell	3	1988	0.993315	1	PGSC0003DMG400014405;PGSC0003DMG400029787;PGSC0003DMG400030058
CC	GO:0044464	cell part	3	1988	0.993315	1	PGSC0003DMG400014405;PGSC0003DMG400029787;PGSC0003DMG400030058
CC	GO:0043231	intracellular membrane-bounded organelle	1	1321	0.994972	1	PGSC0003DMG400030058
CC	GO:0043227	membrane-bounded organelle	1	1370	0.996212	1	PGSC0003DMG400030058
CC	GO:0043229	intracellular organelle	1	1430	0.99736	1	PGSC0003DMG400030058
CC	GO:0043226	organelle	1	1465	0.997878	1	PGSC0003DMG400030058
CC	GO:0005575	cellular_component	8	2733	1	1	MSTRG.16283;PGSC0003DMG400000740;PGSC0003DMG400006727;PGSC0003DMG400008089;PGSC0003DMG400012316;PGSC0003DMG400014405;PGSC0003DMG400029787;PGSC0003DMG400030058
BP	GO:0048584	positive regulation of response to stimulus	2	4	6.86829e-05	0.0153163	PGSC0003DMG400029787;PGSC0003DMG400030058
BP	GO:0080134	regulation of response to stress	2	8	0.00031791	0.0354469	PGSC0003DMG400029787;PGSC0003DMG400030058
BP	GO:0034220	ion transmembrane transport	3	56	0.000871842	0.0410918	PGSC0003DMG400000740;PGSC0003DMG400006727;PGSC0003DMG400008089
BP	GO:0055085	transmembrane transport	3	64	0.00128816	0.0410918	PGSC0003DMG400000740;PGSC0003DMG400006727;PGSC0003DMG400008089
BP	GO:0000187	activation of MAPK activity	1	1	0.00350109	0.0410918	PGSC0003DMG400030058
BP	GO:0009403	toxin biosynthetic process	1	1	0.00350109	0.0410918	PGSC0003DMG400030058
BP	GO:0009700	indole phytoalexin biosynthetic process	1	1	0.00350109	0.0410918	PGSC0003DMG400030058
BP	GO:0009967	positive regulation of signal transduction	1	1	0.00350109	0.0410918	PGSC0003DMG400030058
BP	GO:0010375	stomatal complex patterning	1	1	0.00350109	0.0410918	PGSC0003DMG400030058
BP	GO:0010647	positive regulation of cell communication	1	1	0.00350109	0.0410918	PGSC0003DMG400030058
BP	GO:0023056	positive regulation of signaling	1	1	0.00350109	0.0410918	PGSC0003DMG400030058
BP	GO:0043406	positive regulation of MAP kinase activity	1	1	0.00350109	0.0410918	PGSC0003DMG400030058
BP	GO:0043410	positive regulation of MAPK cascade	1	1	0.00350109	0.0410918	PGSC0003DMG400030058
BP	GO:0046217	indole phytoalexin metabolic process	1	1	0.00350109	0.0410918	PGSC0003DMG400030058
BP	GO:0052314	phytoalexin metabolic process	1	1	0.00350109	0.0410918	PGSC0003DMG400030058
BP	GO:0052315	phytoalexin biosynthetic process	1	1	0.00350109	0.0410918	PGSC0003DMG400030058
BP	GO:0071902	positive regulation of protein serine/threonine kinase activity	1	1	0.00350109	0.0410918	PGSC0003DMG400030058
BP	GO:0080135	regulation of cellular response to stress	1	1	0.00350109	0.0410918	PGSC0003DMG400030058
BP	GO:1902533	positive regulation of intracellular signal transduction	1	1	0.00350109	0.0410918	PGSC0003DMG400030058
BP	GO:0030001	metal ion transport	3	109	0.00589427	0.0612261	PGSC0003DMG400000740;PGSC0003DMG400006727;PGSC0003DMG400008089
MF	GO:0030551	cyclic nucleotide binding	3	5	6.78803e-07	3.4619e-05	PGSC0003DMG400000740;PGSC0003DMG400006727;PGSC0003DMG400008089
MF	GO:0005267	potassium channel activity	3	11	1.10181e-05	0.000187308	PGSC0003DMG400000740;PGSC0003DMG400006727;PGSC0003DMG400008089
MF	GO:0015079	potassium ion transmembrane transporter activity	3	11	1.10181e-05	0.000187308	PGSC0003DMG400000740;PGSC0003DMG400006727;PGSC0003DMG400008089
MF	GO:0005261	cation channel activity	3	13	1.8994e-05	0.000242174	PGSC0003DMG400000740;PGSC0003DMG400006727;PGSC0003DMG400008089
MF	GO:0005216	ion channel activity	3	19	6.33075e-05	0.000473511	PGSC0003DMG400000740;PGSC0003DMG400006727;PGSC0003DMG400008089
MF	GO:0022838	substrate-specific channel activity	3	19	6.33075e-05	0.000473511	PGSC0003DMG400000740;PGSC0003DMG400006727;PGSC0003DMG400008089
MF	GO:0015267	channel activity	3	20	7.42763e-05	0.000473511	PGSC0003DMG400000740;PGSC0003DMG400006727;PGSC0003DMG400008089
MF	GO:0022803	passive transmembrane transporter activity	3	20	7.42763e-05	0.000473511	PGSC0003DMG400000740;PGSC0003DMG400006727;PGSC0003DMG400008089
MF	GO:0046873	metal ion transmembrane transporter activity	3	23	0.000114447	0.000648532	PGSC0003DMG400000740;PGSC0003DMG400006727;PGSC0003DMG400008089
MF	GO:0005515	protein binding	7	295	0.000141498	0.000721639	PGSC0003DMG400000740;PGSC0003DMG400006727;PGSC0003DMG400008089;PGSC0003DMG400009940;PGSC0003DMG400014405;PGSC0003DMG400029787;PGSC0003DMG402028907
MF	GO:0015077	monovalent inorganic cation transmembrane transporter activity	3	67	0.00274516	0.0127276	PGSC0003DMG400000740;PGSC0003DMG400006727;PGSC0003DMG400008089
MF	GO:0022890	inorganic cation transmembrane transporter activity	3	92	0.00672144	0.0285661	PGSC0003DMG400000740;PGSC0003DMG400006727;PGSC0003DMG400008089
MF	GO:0008324	cation transmembrane transporter activity	3	107	0.0101974	0.0400052	PGSC0003DMG400000740;PGSC0003DMG400006727;PGSC0003DMG400008089
MF	GO:0000166	nucleotide binding	3	150	0.0251894	0.080804	PGSC0003DMG400000740;PGSC0003DMG400006727;PGSC0003DMG400008089
MF	GO:1901265	nucleoside phosphate binding	3	150	0.0251894	0.080804	PGSC0003DMG400000740;PGSC0003DMG400006727;PGSC0003DMG400008089
MF	GO:0015075	ion transmembrane transporter activity	3	153	0.026524	0.080804	PGSC0003DMG400000740;PGSC0003DMG400006727;PGSC0003DMG400008089
MF	GO:0004674	protein serine/threonine kinase activity	2	60	0.0269347	0.080804	PGSC0003DMG400009883;PGSC0003DMG400030058
MF	GO:0036094	small molecule binding	8	935	0.0323983	0.0917953	MSTRG.7394;PGSC0003DMG400000740;PGSC0003DMG400006727;PGSC0003DMG400008089;PGSC0003DMG400009883;PGSC0003DMG400014405;PGSC0003DMG400029787;PGSC0003DMG400030058
MF	GO:0022891	substrate-specific transmembrane transporter activity	3	178	0.0391254	0.103637	PGSC0003DMG400000740;PGSC0003DMG400006727;PGSC0003DMG400008089
MF	GO:0016746	transferase activity, transferring acyl groups	2	75	0.0406421	0.103637	PGSC0003DMG400014568;PGSC0003DMG402020138
M48-vs-P48(up)
CC	GO:0031224	intrinsic component of membrane	4	759	0.0230276	0.20555	MSTRG.18735;MSTRG.18737;PGSC0003DMG400014168;PGSC0003DMG400024754
CC	GO:0044425	membrane part	4	845	0.0342583	0.20555	MSTRG.18735;MSTRG.18737;PGSC0003DMG400014168;PGSC0003DMG400024754
CC	GO:0016020	membrane	4	1142	0.10127	0.405079	MSTRG.18735;MSTRG.18737;PGSC0003DMG400014168;PGSC0003DMG400024754
CC	GO:0043231	intracellular membrane-bounded organelle	1	1321	0.963315	1	PGSC0003DMG400030913
CC	GO:0043227	membrane-bounded organelle	1	1370	0.969262	1	PGSC0003DMG400030913
CC	GO:0043229	intracellular organelle	1	1430	0.975466	1	PGSC0003DMG400030913
CC	GO:0043226	organelle	1	1465	0.978593	1	PGSC0003DMG400030913
CC	GO:0044424	intracellular part	1	1850	0.996506	1	PGSC0003DMG400030913
CC	GO:0005622	intracellular	1	1859	0.996681	1	PGSC0003DMG400030913
CC	GO:0005623	cell	1	1988	0.99851	1	PGSC0003DMG400030913
CC	GO:0044464	cell part	1	1988	0.99851	1	PGSC0003DMG400030913
CC	GO:0005575	cellular_component	5	2733	1	1	MSTRG.18735;MSTRG.18737;PGSC0003DMG400014168;PGSC0003DMG400024754;PGSC0003DMG400030913
BP	GO:0010646	regulation of cell communication	2	40	0.00258708	0.156527	PGSC0003DMG400028562;PGSC0003DMG403005720
BP	GO:0001906	cell killing	1	5	0.0098124	0.156527	PGSC0003DMG400023922
BP	GO:0044770	cell cycle phase transition	1	6	0.0117646	0.156527	PGSC0003DMG403005720
BP	GO:0044772	mitotic cell cycle phase transition	1	6	0.0117646	0.156527	PGSC0003DMG403005720
BP	GO:1901987	regulation of cell cycle phase transition	1	6	0.0117646	0.156527	PGSC0003DMG403005720
BP	GO:1901990	regulation of mitotic cell cycle phase transition	1	6	0.0117646	0.156527	PGSC0003DMG403005720
BP	GO:0007346	regulation of mitotic cell cycle	1	9	0.0176006	0.156527	PGSC0003DMG403005720
BP	GO:0051052	regulation of DNA metabolic process	1	12	0.023406	0.156527	PGSC0003DMG403005720
BP	GO:0007154	cell communication	3	337	0.0238923	0.156527	PGSC0003DMG400024754;PGSC0003DMG400028562;PGSC0003DMG403005720
BP	GO:0010564	regulation of cell cycle process	1	13	0.0253343	0.156527	PGSC0003DMG403005720
BP	GO:0032147	activation of protein kinase activity	1	15	0.0291808	0.156527	PGSC0003DMG403005720
BP	GO:0033674	positive regulation of kinase activity	1	15	0.0291808	0.156527	PGSC0003DMG403005720
BP	GO:0045860	positive regulation of protein kinase activity	1	15	0.0291808	0.156527	PGSC0003DMG403005720
BP	GO:0051347	positive regulation of transferase activity	1	15	0.0291808	0.156527	PGSC0003DMG403005720
BP	GO:0001934	positive regulation of protein phosphorylation	1	16	0.031099	0.156527	PGSC0003DMG403005720
BP	GO:0010562	positive regulation of phosphorus metabolic process	1	16	0.031099	0.156527	PGSC0003DMG403005720
BP	GO:0042327	positive regulation of phosphorylation	1	16	0.031099	0.156527	PGSC0003DMG403005720
BP	GO:0045937	positive regulation of phosphate metabolic process	1	16	0.031099	0.156527	PGSC0003DMG403005720
BP	GO:0010604	positive regulation of macromolecule metabolic process	1	17	0.0330138	0.156527	PGSC0003DMG403005720
BP	GO:0031325	positive regulation of cellular metabolic process	1	17	0.0330138	0.156527	PGSC0003DMG403005720
MF	GO:0016651	oxidoreductase activity, acting on NAD(P)H	4	43	3.69677e-06	9.98127e-05	MSTRG.18735;MSTRG.18737;PGSC0003DMG400014168;PGSC0003DMG400024754
MF	GO:0004712	protein serine/threonine/tyrosine kinase activity	1	1	0.00272665	0.0245399	PGSC0003DMG403005720
MF	GO:0050664	oxidoreductase activity, acting on NAD(P)H, oxygen as acceptor	1	1	0.00272665	0.0245399	PGSC0003DMG400024754
MF	GO:0046872	metal ion binding	4	404	0.0190798	0.128789	MSTRG.18735;MSTRG.18737;PGSC0003DMG400014168;PGSC0003DMG400024754
MF	GO:0005488	binding	10	2421	0.0419985	0.226792	MSTRG.18735;MSTRG.18737;MSTRG.27954;PGSC0003DMG400008834;PGSC0003DMG400014168;PGSC0003DMG400024754;PGSC0003DMG400025612;PGSC0003DMG400028562;PGSC0003DMG400030913;PGSC0003DMG403005720
MF	GO:0016491	oxidoreductase activity	4	628	0.0791489	0.35617	MSTRG.18735;MSTRG.18737;PGSC0003DMG400014168;PGSC0003DMG400024754
MF	GO:0043169	cation binding	4	831	0.176328	0.531719	MSTRG.18735;MSTRG.18737;PGSC0003DMG400014168;PGSC0003DMG400024754
MF	GO:0016746	transferase activity, transferring acyl groups	1	75	0.186592	0.531719	PGSC0003DMG400014549
MF	GO:0004672	protein kinase activity	2	322	0.217445	0.531719	PGSC0003DMG400028562;PGSC0003DMG403005720
MF	GO:0043167	ion binding	4	915	0.226622	0.531719	MSTRG.18735;MSTRG.18737;PGSC0003DMG400014168;PGSC0003DMG400024754
MF	GO:0070011	peptidase activity, acting on L-amino acid peptides	1	95	0.230643	0.531719	PGSC0003DMG400010215
MF	GO:0016773	phosphotransferase activity, alcohol group as acceptor	2	343	0.23916	0.531719	PGSC0003DMG400028562;PGSC0003DMG403005720
MF	GO:0008233	peptidase activity	1	107	0.256013	0.531719	PGSC0003DMG400010215
MF	GO:0016301	kinase activity	2	415	0.314701	0.606923	PGSC0003DMG400028562;PGSC0003DMG403005720
MF	GO:0016772	transferase activity, transferring phosphorus-containing groups	2	582	0.484546	0.846496	PGSC0003DMG400028562;PGSC0003DMG403005720
MF	GO:0016740	transferase activity	3	1091	0.603046	0.846496	PGSC0003DMG400014549;PGSC0003DMG400028562;PGSC0003DMG403005720
MF	GO:0001883	purine nucleoside binding	2	758	0.638465	0.846496	PGSC0003DMG400028562;PGSC0003DMG403005720
MF	GO:0032549	ribonucleoside binding	2	758	0.638465	0.846496	PGSC0003DMG400028562;PGSC0003DMG403005720
MF	GO:0032550	purine ribonucleoside binding	2	758	0.638465	0.846496	PGSC0003DMG400028562;PGSC0003DMG403005720
MF	GO:0001882	nucleoside binding	2	764	0.643129	0.846496	PGSC0003DMG400028562;PGSC0003DMG403005720
M48-vs-P48(down)
CC	GO:0031224	intrinsic component of membrane	4	759	0.0539698	0.816642	PGSC0003DMG400000740;PGSC0003DMG400006727;PGSC0003DMG400008089;PGSC0003DMG400012316
CC	GO:0044425	membrane part	4	845	0.0777754	0.816642	PGSC0003DMG400000740;PGSC0003DMG400006727;PGSC0003DMG400008089;PGSC0003DMG400012316
CC	GO:0016020	membrane	4	1142	0.204545	0.900132	PGSC0003DMG400000740;PGSC0003DMG400006727;PGSC0003DMG400008089;PGSC0003DMG400012316
CC	GO:0009532	plastid stroma	1	121	0.238113	0.900132	PGSC0003DMG401006147
CC	GO:0030312	external encapsulating structure	1	122	0.239863	0.900132	PGSC0003DMG401006147
CC	GO:0071944	cell periphery	1	132	0.257181	0.900132	PGSC0003DMG401006147
CC	GO:0044435	plastid part	1	269	0.463282	1	PGSC0003DMG401006147
CC	GO:0044446	intracellular organelle part	1	502	0.704456	1	PGSC0003DMG401006147
CC	GO:0009536	plastid	1	505	0.706835	1	PGSC0003DMG401006147
CC	GO:0044422	organelle part	1	617	0.78494	1	PGSC0003DMG401006147
CC	GO:0044444	cytoplasmic part	1	847	0.892269	1	PGSC0003DMG401006147
CC	GO:0005737	cytoplasm	1	854	0.894649	1	PGSC0003DMG401006147
CC	GO:0043231	intracellular membrane-bounded organelle	1	1321	0.981079	1	PGSC0003DMG401006147
CC	GO:0044424	intracellular part	2	1850	0.984661	1	PGSC0003DMG400005573;PGSC0003DMG401006147
CC	GO:0043227	membrane-bounded organelle	1	1370	0.984698	1	PGSC0003DMG401006147
CC	GO:0005622	intracellular	2	1859	0.985374	1	PGSC0003DMG400005573;PGSC0003DMG401006147
CC	GO:0043229	intracellular organelle	1	1430	0.988326	1	PGSC0003DMG401006147
CC	GO:0043226	organelle	1	1465	0.990089	1	PGSC0003DMG401006147
CC	GO:0005623	cell	2	1988	0.993079	1	PGSC0003DMG400005573;PGSC0003DMG401006147
CC	GO:0044464	cell part	2	1988	0.993079	1	PGSC0003DMG400005573;PGSC0003DMG401006147
BP	GO:0044267	cellular protein metabolic process	9	748	0.000309078	0.0129813	PGSC0003DMG400003564;PGSC0003DMG400005573;PGSC0003DMG400008506;PGSC0003DMG400009183;PGSC0003DMG400009509;PGSC0003DMG400009940;PGSC0003DMG400013183;PGSC0003DMG401006147;PGSC0003DMG402028907
BP	GO:0034220	ion transmembrane transport	3	56	0.000871842	0.0135256	PGSC0003DMG400000740;PGSC0003DMG400006727;PGSC0003DMG400008089
BP	GO:0019538	protein metabolic process	9	886	0.00114293	0.0135256	PGSC0003DMG400003564;PGSC0003DMG400005573;PGSC0003DMG400008506;PGSC0003DMG400009183;PGSC0003DMG400009509;PGSC0003DMG400009940;PGSC0003DMG400013183;PGSC0003DMG401006147;PGSC0003DMG402028907
BP	GO:0055085	transmembrane transport	3	64	0.00128816	0.0135256	PGSC0003DMG400000740;PGSC0003DMG400006727;PGSC0003DMG400008089
BP	GO:0098542	defense response to other organism	2	23	0.00278585	0.0234012	PGSC0003DMG400005573;PGSC0003DMG400027380
BP	GO:0030001	metal ion transport	3	109	0.00589427	0.0412599	PGSC0003DMG400000740;PGSC0003DMG400006727;PGSC0003DMG400008089
BP	GO:0042742	defense response to bacterium	1	4	0.0139356	0.0836133	PGSC0003DMG400005573
BP	GO:0006952	defense response	2	68	0.022887	0.111065	PGSC0003DMG400005573;PGSC0003DMG400027380
BP	GO:0006812	cation transport	3	187	0.0254737	0.111065	PGSC0003DMG400000740;PGSC0003DMG400006727;PGSC0003DMG400008089
BP	GO:0044260	cellular macromolecule metabolic process	9	1379	0.0264441	0.111065	PGSC0003DMG400003564;PGSC0003DMG400005573;PGSC0003DMG400008506;PGSC0003DMG400009183;PGSC0003DMG400009509;PGSC0003DMG400009940;PGSC0003DMG400013183;PGSC0003DMG401006147;PGSC0003DMG402028907
BP	GO:0050896	response to stimulus	6	827	0.053633	0.188819	PGSC0003DMG400005573;PGSC0003DMG400009509;PGSC0003DMG400009940;PGSC0003DMG400027380;PGSC0003DMG401006147;PGSC0003DMG402028907
BP	GO:0006811	ion transport	3	262	0.0599257	0.188819	PGSC0003DMG400000740;PGSC0003DMG400006727;PGSC0003DMG400008089
BP	GO:0051707	response to other organism	2	120	0.0645627	0.188819	PGSC0003DMG400005573;PGSC0003DMG400027380
BP	GO:0043207	response to external biotic stimulus	2	121	0.0655154	0.188819	PGSC0003DMG400005573;PGSC0003DMG400027380
BP	GO:0009607	response to biotic stimulus	2	123	0.0674354	0.188819	PGSC0003DMG400005573;PGSC0003DMG400027380
BP	GO:0051704	multi-organism process	2	129	0.0733101	0.192439	PGSC0003DMG400005573;PGSC0003DMG400027380
BP	GO:0006796	phosphate-containing compound metabolic process	5	723	0.0947198	0.234014	PGSC0003DMG400003564;PGSC0003DMG400008506;PGSC0003DMG400009183;PGSC0003DMG400013183;PGSC0003DMG400023440
BP	GO:0006793	phosphorus metabolic process	5	740	0.102545	0.239271	PGSC0003DMG400003564;PGSC0003DMG400008506;PGSC0003DMG400009183;PGSC0003DMG400013183;PGSC0003DMG400023440
BP	GO:0006464	cellular protein modification process	4	552	0.118003	0.249067	PGSC0003DMG400003564;PGSC0003DMG400008506;PGSC0003DMG400009183;PGSC0003DMG400013183
BP	GO:0036211	protein modification process	4	553	0.118603	0.249067	PGSC0003DMG400003564;PGSC0003DMG400008506;PGSC0003DMG400009183;PGSC0003DMG400013183
MF	GO:0030551	cyclic nucleotide binding	3	5	4.76679e-07	2.14506e-05	PGSC0003DMG400000740;PGSC0003DMG400006727;PGSC0003DMG400008089
MF	GO:0005515	protein binding	8	295	5.29498e-06	8.72234e-05	PGSC0003DMG400000740;PGSC0003DMG400005573;PGSC0003DMG400006727;PGSC0003DMG400008089;PGSC0003DMG400009509;PGSC0003DMG400009940;PGSC0003DMG401006147;PGSC0003DMG402028907
MF	GO:0005267	potassium channel activity	3	11	7.75319e-06	8.72234e-05	PGSC0003DMG400000740;PGSC0003DMG400006727;PGSC0003DMG400008089
MF	GO:0015079	potassium ion transmembrane transporter activity	3	11	7.75319e-06	8.72234e-05	PGSC0003DMG400000740;PGSC0003DMG400006727;PGSC0003DMG400008089
MF	GO:0005261	cation channel activity	3	13	1.33748e-05	0.000120373	PGSC0003DMG400000740;PGSC0003DMG400006727;PGSC0003DMG400008089
MF	GO:0005216	ion channel activity	3	19	4.46698e-05	0.000262136	PGSC0003DMG400000740;PGSC0003DMG400006727;PGSC0003DMG400008089
MF	GO:0022838	substrate-specific channel activity	3	19	4.46698e-05	0.000262136	PGSC0003DMG400000740;PGSC0003DMG400006727;PGSC0003DMG400008089
MF	GO:0015267	channel activity	3	20	5.24272e-05	0.000262136	PGSC0003DMG400000740;PGSC0003DMG400006727;PGSC0003DMG400008089
MF	GO:0022803	passive transmembrane transporter activity	3	20	5.24272e-05	0.000262136	PGSC0003DMG400000740;PGSC0003DMG400006727;PGSC0003DMG400008089
MF	GO:0046873	metal ion transmembrane transporter activity	3	23	8.08639e-05	0.000363887	PGSC0003DMG400000740;PGSC0003DMG400006727;PGSC0003DMG400008089
MF	GO:0015077	monovalent inorganic cation transmembrane transporter activity	3	67	0.00196882	0.00805425	PGSC0003DMG400000740;PGSC0003DMG400006727;PGSC0003DMG400008089
MF	GO:0005488	binding	15	2421	0.00403904	0.0151464	PGSC0003DMG400000740;PGSC0003DMG400003564;PGSC0003DMG400005573;PGSC0003DMG400006727;PGSC0003DMG400008089;PGSC0003DMG400008506;PGSC0003DMG400009033;PGSC0003DMG400009183;PGSC0003DMG400009509;PGSC0003DMG400009940;PGSC0003DMG400012316;PGSC0003DMG400013183;PGSC0003DMG400027380;PGSC0003DMG401006147;PGSC0003DMG402028907
MF	GO:0022890	inorganic cation transmembrane transporter activity	3	92	0.0048614	0.0168279	PGSC0003DMG400000740;PGSC0003DMG400006727;PGSC0003DMG400008089
MF	GO:0008324	cation transmembrane transporter activity	3	107	0.00741269	0.0238265	PGSC0003DMG400000740;PGSC0003DMG400006727;PGSC0003DMG400008089
MF	GO:0036094	small molecule binding	8	935	0.0155696	0.0467089	PGSC0003DMG400000740;PGSC0003DMG400003564;PGSC0003DMG400005573;PGSC0003DMG400006727;PGSC0003DMG400008089;PGSC0003DMG400008506;PGSC0003DMG400009183;PGSC0003DMG400013183
MF	GO:0000166	nucleotide binding	3	150	0.0185752	0.0489471	PGSC0003DMG400000740;PGSC0003DMG400006727;PGSC0003DMG400008089
MF	GO:1901265	nucleoside phosphate binding	3	150	0.0185752	0.0489471	PGSC0003DMG400000740;PGSC0003DMG400006727;PGSC0003DMG400008089
MF	GO:0015075	ion transmembrane transporter activity	3	153	0.0195789	0.0489471	PGSC0003DMG400000740;PGSC0003DMG400006727;PGSC0003DMG400008089
MF	GO:0022891	substrate-specific transmembrane transporter activity	3	178	0.0291202	0.0689688	PGSC0003DMG400000740;PGSC0003DMG400006727;PGSC0003DMG400008089
MF	GO:0004672	protein kinase activity	4	322	0.0312598	0.0703346	PGSC0003DMG400003564;PGSC0003DMG400008506;PGSC0003DMG400009183;PGSC0003DMG400013183
M96-vs-P96(up)
MF	GO:0005488	binding	1	2421	0.550102	1	PGSC0003DMG400005641
MF	GO:0003674	molecular_function	1	4401	1	1	PGSC0003DMG400005641
M96-vs-P96(down)
CC	GO:0016020	membrane	1	1142	0.417856	0.808229	PGSC0003DMG400008296
CC	GO:0043231	intracellular membrane-bounded organelle	1	1321	0.483352	0.808229	PGSC0003DMG400008296
CC	GO:0043227	membrane-bounded organelle	1	1370	0.501281	0.808229	PGSC0003DMG400008296
CC	GO:0043229	intracellular organelle	1	1430	0.523235	0.808229	PGSC0003DMG400008296
CC	GO:0043226	organelle	1	1465	0.536041	0.808229	PGSC0003DMG400008296
CC	GO:0044424	intracellular part	1	1850	0.676912	0.808229	PGSC0003DMG400008296
CC	GO:0005622	intracellular	1	1859	0.680205	0.808229	PGSC0003DMG400008296
CC	GO:0005623	cell	1	1988	0.727406	0.808229	PGSC0003DMG400008296
CC	GO:0044464	cell part	1	1988	0.727406	0.808229	PGSC0003DMG400008296
CC	GO:0005575	cellular_component	1	2733	1	1	PGSC0003DMG400008296
BP	GO:0009617	response to bacterium	1	49	0.0107221	0.135492	PGSC0003DMG400008296
BP	GO:0051707	response to other organism	1	120	0.0262582	0.135492	PGSC0003DMG400008296
BP	GO:0043207	response to external biotic stimulus	1	121	0.026477	0.135492	PGSC0003DMG400008296
BP	GO:0009607	response to biotic stimulus	1	123	0.0269147	0.135492	PGSC0003DMG400008296
BP	GO:0051704	multi-organism process	1	129	0.0282276	0.135492	PGSC0003DMG400008296
BP	GO:0009605	response to external stimulus	1	185	0.0404814	0.161926	PGSC0003DMG400008296
BP	GO:0051716	cellular response to stimulus	1	388	0.0849015	0.27046	PGSC0003DMG400008296
BP	GO:0006950	response to stress	1	412	0.0901532	0.27046	PGSC0003DMG400008296
BP	GO:1902578	single-organism localization	1	482	0.10547	0.271444	PGSC0003DMG400008296
BP	GO:0050794	regulation of cellular process	1	586	0.128228	0.271444	PGSC0003DMG400008296
BP	GO:0006810	transport	1	608	0.133042	0.271444	PGSC0003DMG400008296
BP	GO:0006796	phosphate-containing compound metabolic process	1	723	0.158206	0.271444	PGSC0003DMG400008296
BP	GO:0051234	establishment of localization	1	728	0.1593	0.271444	PGSC0003DMG400008296
BP	GO:0006793	phosphorus metabolic process	1	740	0.161926	0.271444	PGSC0003DMG400008296
BP	GO:0051179	localization	1	786	0.171991	0.271444	PGSC0003DMG400008296
BP	GO:0050896	response to stimulus	1	827	0.180963	0.271444	PGSC0003DMG400008296
BP	GO:0050789	regulation of biological process	1	887	0.194092	0.274012	PGSC0003DMG400008296
BP	GO:0065007	biological regulation	1	972	0.212691	0.283589	PGSC0003DMG400008296
BP	GO:0044763	single-organism cellular process	1	1705	0.373085	0.471266	PGSC0003DMG400008296
BP	GO:0044237	cellular metabolic process	1	2406	0.526477	0.631772	PGSC0003DMG400008296
MF	GO:0004674	protein serine/threonine kinase activity	1	60	0.0136333	0.109066	PGSC0003DMG400008296
MF	GO:0004672	protein kinase activity	1	322	0.0731652	0.188594	PGSC0003DMG400008296
MF	GO:0016773	phosphotransferase activity, alcohol group as acceptor	1	343	0.0779368	0.188594	PGSC0003DMG400008296
MF	GO:0016301	kinase activity	1	415	0.0942968	0.188594	PGSC0003DMG400008296
MF	GO:0016772	transferase activity, transferring phosphorus-containing groups	1	582	0.132243	0.211588	PGSC0003DMG400008296
MF	GO:0016740	transferase activity	1	1091	0.247898	0.330531	PGSC0003DMG400008296
MF	GO:0003824	catalytic activity	1	3234	0.734833	0.839809	PGSC0003DMG400008296
MF	GO:0003674	molecular_function	1	4401	1	1	PGSC0003DMG400008296
