# Supplementary material for: Comparative Transcriptome Analysis of Defense Response of Potato to Phthorimaea operculella Infestation
Source: Plants (Basel). 2023 Aug 29;12(17):3092. doi: 10.3390/plants12173092 (PMC10490199; doi:10.3390/plants12173092)
Supplement: Supplementary file 1 [file plants-12-03092-s001.zip › enrichment analyses/Table S13 The GO enrichment terms of up- and down-regulated genes associated with LecRLKs in each comparison group.xlsx]

## Sheet: GO富集分析
Category	GO ID	Description	CK3-vs-M3 (7)	All (4570)	pvalue	p.adjust	Genes
CK48-vs-M48(up)
BP	GO:0006950	response to stress	1	412	0.0901532	0.27046	PGSC0003DMG400019517
BP	GO:0050896	response to stimulus	1	827	0.180963	0.271444	PGSC0003DMG400019517
BP	GO:0008150	biological_process	1	4570	1	1	PGSC0003DMG400019517
MF	GO:0097367	carbohydrate derivative binding	1	784	0.178141	0.534424	PGSC0003DMG400019517
MF	GO:0005488	binding	1	2421	0.550102	0.825153	PGSC0003DMG400019517
MF	GO:0003674	molecular_function	1	4401	1	1	PGSC0003DMG400019517
CK48-vs-M48(down)
BP	GO:0006796	phosphate-containing compound metabolic process	3	723	0.00394591	0.0317344	PGSC0003DMG400004396;PGSC0003DMG400008897;PGSC0003DMG400030144
BP	GO:0006793	phosphorus metabolic process	3	740	0.00423125	0.0317344	PGSC0003DMG400004396;PGSC0003DMG400008897;PGSC0003DMG400030144
BP	GO:0044237	cellular metabolic process	3	2406	0.145842	0.729208	PGSC0003DMG400004396;PGSC0003DMG400008897;PGSC0003DMG400030144
BP	GO:0006464	cellular protein modification process	1	552	0.320418	0.736067	PGSC0003DMG400008897
BP	GO:0036211	protein modification process	1	553	0.320925	0.736067	PGSC0003DMG400008897
BP	GO:0009987	cellular process	3	3158	0.329883	0.736067	PGSC0003DMG400004396;PGSC0003DMG400008897;PGSC0003DMG400030144
BP	GO:0043412	macromolecule modification	1	598	0.343498	0.736067	PGSC0003DMG400008897
BP	GO:0044267	cellular protein metabolic process	1	748	0.415119	0.740475	PGSC0003DMG400008897
BP	GO:0019538	protein metabolic process	1	886	0.476229	0.740475	PGSC0003DMG400008897
BP	GO:0008152	metabolic process	3	3612	0.49365	0.740475	PGSC0003DMG400004396;PGSC0003DMG400008897;PGSC0003DMG400030144
BP	GO:0044260	cellular macromolecule metabolic process	1	1379	0.659663	0.899541	PGSC0003DMG400008897
BP	GO:0043170	macromolecule metabolic process	1	1845	0.788087	0.963235	PGSC0003DMG400008897
BP	GO:0044238	primary metabolic process	1	2062	0.834804	0.963235	PGSC0003DMG400008897
BP	GO:0071704	organic substance metabolic process	1	2608	0.920938	0.986719	PGSC0003DMG400008897
BP	GO:0008150	biological_process	3	4570	1	1	PGSC0003DMG400004396;PGSC0003DMG400008897;PGSC0003DMG400030144
MF	GO:0016301	kinase activity	4	415	7.80337e-05	0.00124854	PGSC0003DMG400004396;PGSC0003DMG400008897;PGSC0003DMG400027233;PGSC0003DMG400030144
MF	GO:0016772	transferase activity, transferring phosphorus-containing groups	4	582	0.000303105	0.00242484	PGSC0003DMG400004396;PGSC0003DMG400008897;PGSC0003DMG400027233;PGSC0003DMG400030144
MF	GO:0004672	protein kinase activity	3	322	0.00146866	0.00707777	PGSC0003DMG400004396;PGSC0003DMG400008897;PGSC0003DMG400030144
MF	GO:0016773	phosphotransferase activity, alcohol group as acceptor	3	343	0.00176944	0.00707777	PGSC0003DMG400004396;PGSC0003DMG400008897;PGSC0003DMG400030144
MF	GO:0016740	transferase activity	4	1091	0.00376093	0.012035	PGSC0003DMG400004396;PGSC0003DMG400008897;PGSC0003DMG400027233;PGSC0003DMG400030144
MF	GO:0003824	catalytic activity	4	3234	0.291434	0.7252	PGSC0003DMG400004396;PGSC0003DMG400008897;PGSC0003DMG400027233;PGSC0003DMG400030144
MF	GO:0005488	binding	3	2421	0.391083	0.7252	PGSC0003DMG400004396;PGSC0003DMG400008897;PGSC0003DMG400030144
MF	GO:0001883	purine nucleoside binding	1	758	0.530638	0.7252	PGSC0003DMG400008897
MF	GO:0032549	ribonucleoside binding	1	758	0.530638	0.7252	PGSC0003DMG400008897
MF	GO:0032550	purine ribonucleoside binding	1	758	0.530638	0.7252	PGSC0003DMG400008897
MF	GO:0001882	nucleoside binding	1	764	0.533724	0.7252	PGSC0003DMG400008897
MF	GO:0097367	carbohydrate derivative binding	1	784	0.5439	0.7252	PGSC0003DMG400008897
MF	GO:0036094	small molecule binding	1	935	0.615453	0.757481	PGSC0003DMG400008897
MF	GO:1901363	heterocyclic compound binding	1	1373	0.776051	0.838037	PGSC0003DMG400008897
MF	GO:0097159	organic cyclic compound binding	1	1406	0.78566	0.838037	PGSC0003DMG400008897
MF	GO:0003674	molecular_function	4	4401	1	1	PGSC0003DMG400004396;PGSC0003DMG400008897;PGSC0003DMG400027233;PGSC0003DMG400030144
CK96-vs-M96(up)
CC	GO:0016020	membrane	1	1142	0.417856	0.835712	PGSC0003DMG400000179
CC	GO:0005575	cellular_component	1	2733	1	1	PGSC0003DMG400000179
BP	GO:0006796	phosphate-containing compound metabolic process	1	723	0.158206	0.485777	PGSC0003DMG400000179
BP	GO:0006793	phosphorus metabolic process	1	740	0.161926	0.485777	PGSC0003DMG400000179
BP	GO:0044237	cellular metabolic process	1	2406	0.526477	0.948446	PGSC0003DMG400000179
BP	GO:0009987	cellular process	1	3158	0.691028	0.948446	PGSC0003DMG400000179
BP	GO:0008152	metabolic process	1	3612	0.790372	0.948446	PGSC0003DMG400000179
BP	GO:0008150	biological_process	1	4570	1	1	PGSC0003DMG400000179
MF	GO:0016301	kinase activity	2	415	0.00887247	0.0698482	PGSC0003DMG400000179;PGSC0003DMG401029906
MF	GO:0016772	transferase activity, transferring phosphorus-containing groups	2	582	0.017462	0.0698482	PGSC0003DMG400000179;PGSC0003DMG401029906
MF	GO:0016740	transferase activity	2	1091	0.0614111	0.163763	PGSC0003DMG400000179;PGSC0003DMG401029906
MF	GO:0004672	protein kinase activity	1	322	0.140993	0.239705	PGSC0003DMG400000179
MF	GO:0016773	phosphotransferase activity, alcohol group as acceptor	1	343	0.149816	0.239705	PGSC0003DMG400000179
MF	GO:0003824	catalytic activity	2	3234	0.539935	0.719914	PGSC0003DMG400000179;PGSC0003DMG401029906
MF	GO:0005488	binding	1	2421	0.797648	0.911598	PGSC0003DMG400000179
MF	GO:0003674	molecular_function	2	4401	1	1	PGSC0003DMG400000179;PGSC0003DMG401029906
CK96-vs-M96(down)
CC	GO:0005623	cell	1	1988	0.727406	1	PGSC0003DMG400032527
CC	GO:0044464	cell part	1	1988	0.727406	1	PGSC0003DMG400032527
CC	GO:0005575	cellular_component	1	2733	1	1	PGSC0003DMG400032527
BP	GO:0006796	phosphate-containing compound metabolic process	4	723	0.00271858	0.0237907	PGSC0003DMG400003999;PGSC0003DMG400008897;PGSC0003DMG400030144;PGSC0003DMG402003983
BP	GO:0006793	phosphorus metabolic process	4	740	0.00297384	0.0237907	PGSC0003DMG400003999;PGSC0003DMG400008897;PGSC0003DMG400030144;PGSC0003DMG402003983
BP	GO:0009056	catabolic process	1	175	0.177425	0.888844	PGSC0003DMG400032527
BP	GO:0044237	cellular metabolic process	4	2406	0.222211	0.888844	PGSC0003DMG400003999;PGSC0003DMG400008897;PGSC0003DMG400030144;PGSC0003DMG402003983
BP	GO:0008152	metabolic process	5	3612	0.308252	0.892738	PGSC0003DMG400003999;PGSC0003DMG400008897;PGSC0003DMG400030144;PGSC0003DMG400032527;PGSC0003DMG402003983
BP	GO:0006464	cellular protein modification process	1	552	0.474784	0.892738	PGSC0003DMG400008897
BP	GO:0036211	protein modification process	1	553	0.475437	0.892738	PGSC0003DMG400008897
BP	GO:0043412	macromolecule modification	1	598	0.504182	0.892738	PGSC0003DMG400008897
BP	GO:0009987	cellular process	4	3158	0.509787	0.892738	PGSC0003DMG400003999;PGSC0003DMG400008897;PGSC0003DMG400030144;PGSC0003DMG402003983
BP	GO:0044267	cellular protein metabolic process	1	748	0.591035	0.892738	PGSC0003DMG400008897
BP	GO:0019538	protein metabolic process	1	886	0.659758	0.892738	PGSC0003DMG400008897
BP	GO:0043170	macromolecule metabolic process	2	1845	0.669553	0.892738	PGSC0003DMG400008897;PGSC0003DMG400032527
BP	GO:0044260	cellular macromolecule metabolic process	1	1379	0.834178	1	PGSC0003DMG400008897
BP	GO:0071704	organic substance metabolic process	2	2608	0.888604	1	PGSC0003DMG400008897;PGSC0003DMG400032527
BP	GO:0044238	primary metabolic process	1	2062	0.950309	1	PGSC0003DMG400008897
BP	GO:0008150	biological_process	5	4570	1	1	PGSC0003DMG400003999;PGSC0003DMG400008897;PGSC0003DMG400030144;PGSC0003DMG400032527;PGSC0003DMG402003983
MF	GO:0004672	protein kinase activity	4	322	0.000132671	0.00153287	PGSC0003DMG400003999;PGSC0003DMG400008897;PGSC0003DMG400030144;PGSC0003DMG402003983
MF	GO:0016773	phosphotransferase activity, alcohol group as acceptor	4	343	0.000170319	0.00153287	PGSC0003DMG400003999;PGSC0003DMG400008897;PGSC0003DMG400030144;PGSC0003DMG402003983
MF	GO:0016301	kinase activity	4	415	0.000360993	0.00216596	PGSC0003DMG400003999;PGSC0003DMG400008897;PGSC0003DMG400030144;PGSC0003DMG402003983
MF	GO:0016772	transferase activity, transferring phosphorus-containing groups	4	582	0.00135615	0.00610266	PGSC0003DMG400003999;PGSC0003DMG400008897;PGSC0003DMG400030144;PGSC0003DMG402003983
MF	GO:0016740	transferase activity	4	1091	0.0150856	0.0543082	PGSC0003DMG400003999;PGSC0003DMG400008897;PGSC0003DMG400030144;PGSC0003DMG402003983
MF	GO:0016798	hydrolase activity, acting on glycosyl bonds	1	129	0.138273	0.41482	PGSC0003DMG400032527
MF	GO:0003824	catalytic activity	5	3234	0.214085	0.550505	PGSC0003DMG400003999;PGSC0003DMG400008897;PGSC0003DMG400030144;PGSC0003DMG400032527;PGSC0003DMG402003983
MF	GO:0001883	purine nucleoside binding	1	758	0.611551	0.888259	PGSC0003DMG400008897
MF	GO:0032549	ribonucleoside binding	1	758	0.611551	0.888259	PGSC0003DMG400008897
MF	GO:0032550	purine ribonucleoside binding	1	758	0.611551	0.888259	PGSC0003DMG400008897
MF	GO:0001882	nucleoside binding	1	764	0.614742	0.888259	PGSC0003DMG400008897
MF	GO:0097367	carbohydrate derivative binding	1	784	0.625224	0.888259	PGSC0003DMG400008897
MF	GO:0016787	hydrolase activity	1	816	0.641521	0.888259	PGSC0003DMG400032527
MF	GO:0036094	small molecule binding	1	935	0.697225	0.896433	PGSC0003DMG400008897
MF	GO:1901363	heterocyclic compound binding	1	1373	0.845981	0.920138	PGSC0003DMG400008897
MF	GO:0097159	organic cyclic compound binding	1	1406	0.854198	0.920138	PGSC0003DMG400008897
MF	GO:0005488	binding	2	2421	0.869019	0.920138	PGSC0003DMG400008897;PGSC0003DMG400030144
MF	GO:0003674	molecular_function	5	4401	1	1	PGSC0003DMG400003999;PGSC0003DMG400008897;PGSC0003DMG400030144;PGSC0003DMG400032527;PGSC0003DMG402003983
CK3-vs-P3(down)
BP	GO:0006796	phosphate-containing compound metabolic process	3	723	0.0307156	0.27821	PGSC0003DMG400003999;PGSC0003DMG400008897;PGSC0003DMG402003983
BP	GO:0006793	phosphorus metabolic process	3	740	0.0327306	0.27821	PGSC0003DMG400003999;PGSC0003DMG400008897;PGSC0003DMG402003983
BP	GO:0006950	response to stress	1	412	0.376628	1	PGSC0003DMG400019517
BP	GO:0006464	cellular protein modification process	1	552	0.474784	1	PGSC0003DMG400008897
BP	GO:0036211	protein modification process	1	553	0.475437	1	PGSC0003DMG400008897
BP	GO:0043412	macromolecule modification	1	598	0.504182	1	PGSC0003DMG400008897
BP	GO:0009987	cellular process	4	3158	0.509787	1	PGSC0003DMG400003982;PGSC0003DMG400003999;PGSC0003DMG400008897;PGSC0003DMG402003983
BP	GO:0044237	cellular metabolic process	3	2406	0.549573	1	PGSC0003DMG400003999;PGSC0003DMG400008897;PGSC0003DMG402003983
BP	GO:0044267	cellular protein metabolic process	1	748	0.591035	1	PGSC0003DMG400008897
BP	GO:0050896	response to stimulus	1	827	0.63161	1	PGSC0003DMG400019517
BP	GO:0019538	protein metabolic process	1	886	0.659758	1	PGSC0003DMG400008897
BP	GO:0044260	cellular macromolecule metabolic process	1	1379	0.834178	1	PGSC0003DMG400008897
BP	GO:0043170	macromolecule metabolic process	1	1845	0.924732	1	PGSC0003DMG400008897
BP	GO:0008152	metabolic process	3	3612	0.934523	1	PGSC0003DMG400003999;PGSC0003DMG400008897;PGSC0003DMG402003983
BP	GO:0044238	primary metabolic process	1	2062	0.950309	1	PGSC0003DMG400008897
BP	GO:0071704	organic substance metabolic process	1	2608	0.985457	1	PGSC0003DMG400008897
BP	GO:0008150	biological_process	5	4570	1	1	PGSC0003DMG400003982;PGSC0003DMG400003999;PGSC0003DMG400008897;PGSC0003DMG400019517;PGSC0003DMG402003983
MF	GO:0016301	kinase activity	5	415	4.03628e-05	0.000645804	PGSC0003DMG400003982;PGSC0003DMG400003999;PGSC0003DMG400008897;PGSC0003DMG400018452;PGSC0003DMG402003983
MF	GO:0016772	transferase activity, transferring phosphorus-containing groups	5	582	0.000212916	0.00170333	PGSC0003DMG400003982;PGSC0003DMG400003999;PGSC0003DMG400008897;PGSC0003DMG400018452;PGSC0003DMG402003983
MF	GO:0016740	transferase activity	5	1091	0.00443008	0.0236271	PGSC0003DMG400003982;PGSC0003DMG400003999;PGSC0003DMG400008897;PGSC0003DMG400018452;PGSC0003DMG402003983
MF	GO:0004672	protein kinase activity	3	322	0.00657024	0.0251415	PGSC0003DMG400003999;PGSC0003DMG400008897;PGSC0003DMG402003983
MF	GO:0016773	phosphotransferase activity, alcohol group as acceptor	3	343	0.00785673	0.0251415	PGSC0003DMG400003999;PGSC0003DMG400008897;PGSC0003DMG402003983
MF	GO:0097367	carbohydrate derivative binding	2	784	0.291029	0.776077	PGSC0003DMG400008897;PGSC0003DMG400019517
MF	GO:0003824	catalytic activity	5	3234	0.49825	0.99156	PGSC0003DMG400003982;PGSC0003DMG400003999;PGSC0003DMG400008897;PGSC0003DMG400018452;PGSC0003DMG402003983
MF	GO:0001883	purine nucleoside binding	1	758	0.678531	0.99156	PGSC0003DMG400008897
MF	GO:0032549	ribonucleoside binding	1	758	0.678531	0.99156	PGSC0003DMG400008897
MF	GO:0032550	purine ribonucleoside binding	1	758	0.678531	0.99156	PGSC0003DMG400008897
MF	GO:0001882	nucleoside binding	1	764	0.681697	0.99156	PGSC0003DMG400008897
MF	GO:0036094	small molecule binding	1	935	0.761623	0.993073	PGSC0003DMG400008897
MF	GO:1901363	heterocyclic compound binding	1	1373	0.894086	0.993073	PGSC0003DMG400008897
MF	GO:0097159	organic cyclic compound binding	1	1406	0.900831	0.993073	PGSC0003DMG400008897
MF	GO:0005488	binding	2	2421	0.931006	0.993073	PGSC0003DMG400008897;PGSC0003DMG400019517
MF	GO:0003674	molecular_function	6	4401	1	1	PGSC0003DMG400003982;PGSC0003DMG400003999;PGSC0003DMG400008897;PGSC0003DMG400018452;PGSC0003DMG400019517;PGSC0003DMG402003983
CK48-vs-P48(up)
CC	GO:0005623	cell	1	1988	0.727406	1	PGSC0003DMG400032527
CC	GO:0044464	cell part	1	1988	0.727406	1	PGSC0003DMG400032527
CC	GO:0005575	cellular_component	1	2733	1	1	PGSC0003DMG400032527
BP	GO:0009056	catabolic process	1	175	0.0751281	0.525897	PGSC0003DMG400032527
BP	GO:0006950	response to stress	1	412	0.172197	0.602688	PGSC0003DMG400019517
BP	GO:0050896	response to stimulus	1	827	0.329211	0.768158	PGSC0003DMG400019517
BP	GO:0043170	macromolecule metabolic process	1	1845	0.644503	1	PGSC0003DMG400032527
BP	GO:0071704	organic substance metabolic process	1	2608	0.815737	1	PGSC0003DMG400032527
BP	GO:0008152	metabolic process	1	3612	0.956092	1	PGSC0003DMG400032527
BP	GO:0008150	biological_process	2	4570	1	1	PGSC0003DMG400019517;PGSC0003DMG400032527
MF	GO:0016798	hydrolase activity, acting on glycosyl bonds	1	129	0.0577703	0.346622	PGSC0003DMG400032527
MF	GO:0097367	carbohydrate derivative binding	1	784	0.324582	0.672963	PGSC0003DMG400019517
MF	GO:0016787	hydrolase activity	1	816	0.336481	0.672963	PGSC0003DMG400032527
MF	GO:0005488	binding	1	2421	0.797648	1	PGSC0003DMG400019517
MF	GO:0003824	catalytic activity	1	3234	0.929731	1	PGSC0003DMG400032527
MF	GO:0003674	molecular_function	2	4401	1	1	PGSC0003DMG400019517;PGSC0003DMG400032527
CK48-vs-P48(down)
CC	GO:0031224	intrinsic component of membrane	1	759	0.277717	0.557141	PGSC0003DMG400042814
CC	GO:0044425	membrane part	1	845	0.309184	0.557141	PGSC0003DMG400042814
CC	GO:0016020	membrane	1	1142	0.417856	0.557141	PGSC0003DMG400042814
CC	GO:0005575	cellular_component	1	2733	1	1	PGSC0003DMG400042814
BP	GO:0006796	phosphate-containing compound metabolic process	7	723	1.67051e-05	0.000176357	PGSC0003DMG400003999;PGSC0003DMG400008897;PGSC0003DMG400013383;PGSC0003DMG400030144;PGSC0003DMG400042814;PGSC0003DMG400045997;PGSC0003DMG402003983
BP	GO:0006793	phosphorus metabolic process	7	740	1.95952e-05	0.000176357	PGSC0003DMG400003999;PGSC0003DMG400008897;PGSC0003DMG400013383;PGSC0003DMG400030144;PGSC0003DMG400042814;PGSC0003DMG400045997;PGSC0003DMG402003983
BP	GO:0008037	cell recognition	1	3	0.0052436	0.0314616	PGSC0003DMG400042814
BP	GO:0044237	cellular metabolic process	7	2406	0.0482299	0.186672	PGSC0003DMG400003999;PGSC0003DMG400008897;PGSC0003DMG400013383;PGSC0003DMG400030144;PGSC0003DMG400042814;PGSC0003DMG400045997;PGSC0003DMG402003983
BP	GO:0009987	cellular process	8	3158	0.0518533	0.186672	PGSC0003DMG400003982;PGSC0003DMG400003999;PGSC0003DMG400008897;PGSC0003DMG400013383;PGSC0003DMG400030144;PGSC0003DMG400042814;PGSC0003DMG400045997;PGSC0003DMG402003983
BP	GO:0006464	cellular protein modification process	2	552	0.250444	0.634745	PGSC0003DMG400008897;PGSC0003DMG400042814
BP	GO:0036211	protein modification process	2	553	0.251128	0.634745	PGSC0003DMG400008897;PGSC0003DMG400042814
BP	GO:0043412	macromolecule modification	2	598	0.282109	0.634745	PGSC0003DMG400008897;PGSC0003DMG400042814
BP	GO:0044267	cellular protein metabolic process	2	748	0.386009	0.772019	PGSC0003DMG400008897;PGSC0003DMG400042814
BP	GO:0008152	metabolic process	7	3612	0.475254	0.783289	PGSC0003DMG400003999;PGSC0003DMG400008897;PGSC0003DMG400013383;PGSC0003DMG400030144;PGSC0003DMG400042814;PGSC0003DMG400045997;PGSC0003DMG402003983
BP	GO:0019538	protein metabolic process	2	886	0.478677	0.783289	PGSC0003DMG400008897;PGSC0003DMG400042814
BP	GO:0044260	cellular macromolecule metabolic process	2	1379	0.748384	1	PGSC0003DMG400008897;PGSC0003DMG400042814
BP	GO:0043170	macromolecule metabolic process	2	1845	0.897661	1	PGSC0003DMG400008897;PGSC0003DMG400042814
BP	GO:0044238	primary metabolic process	2	2062	0.937817	1	PGSC0003DMG400008897;PGSC0003DMG400042814
BP	GO:0044763	single-organism cellular process	1	1705	0.976227	1	PGSC0003DMG400042814
BP	GO:0071704	organic substance metabolic process	2	2608	0.986638	1	PGSC0003DMG400008897;PGSC0003DMG400042814
BP	GO:0044699	single-organism process	1	2544	0.998519	1	PGSC0003DMG400042814
BP	GO:0008150	biological_process	8	4570	1	1	PGSC0003DMG400003982;PGSC0003DMG400003999;PGSC0003DMG400008897;PGSC0003DMG400013383;PGSC0003DMG400030144;PGSC0003DMG400042814;PGSC0003DMG400045997;PGSC0003DMG402003983
MF	GO:0016301	kinase activity	10	415	5.03449e-11	8.55863e-10	PGSC0003DMG400003982;PGSC0003DMG400003999;PGSC0003DMG400008897;PGSC0003DMG400013383;PGSC0003DMG400018452;PGSC0003DMG400027233;PGSC0003DMG400030144;PGSC0003DMG400042814;PGSC0003DMG400045997;PGSC0003DMG402003983
MF	GO:0016772	transferase activity, transferring phosphorus-containing groups	10	582	1.52896e-09	1.29962e-08	PGSC0003DMG400003982;PGSC0003DMG400003999;PGSC0003DMG400008897;PGSC0003DMG400013383;PGSC0003DMG400018452;PGSC0003DMG400027233;PGSC0003DMG400030144;PGSC0003DMG400042814;PGSC0003DMG400045997;PGSC0003DMG402003983
MF	GO:0016740	transferase activity	10	1091	8.49596e-07	4.43539e-06	PGSC0003DMG400003982;PGSC0003DMG400003999;PGSC0003DMG400008897;PGSC0003DMG400013383;PGSC0003DMG400018452;PGSC0003DMG400027233;PGSC0003DMG400030144;PGSC0003DMG400042814;PGSC0003DMG400045997;PGSC0003DMG402003983
MF	GO:0004672	protein kinase activity	7	322	1.04362e-06	4.43539e-06	PGSC0003DMG400003999;PGSC0003DMG400008897;PGSC0003DMG400013383;PGSC0003DMG400030144;PGSC0003DMG400042814;PGSC0003DMG400045997;PGSC0003DMG402003983
MF	GO:0016773	phosphotransferase activity, alcohol group as acceptor	7	343	1.60899e-06	5.47058e-06	PGSC0003DMG400003999;PGSC0003DMG400008897;PGSC0003DMG400013383;PGSC0003DMG400030144;PGSC0003DMG400042814;PGSC0003DMG400045997;PGSC0003DMG402003983
MF	GO:0003824	catalytic activity	10	3234	0.0457384	0.129592	PGSC0003DMG400003982;PGSC0003DMG400003999;PGSC0003DMG400008897;PGSC0003DMG400013383;PGSC0003DMG400018452;PGSC0003DMG400027233;PGSC0003DMG400030144;PGSC0003DMG400042814;PGSC0003DMG400045997;PGSC0003DMG402003983
MF	GO:0005515	protein binding	1	295	0.500706	0.78609	PGSC0003DMG400042814
MF	GO:0001883	purine nucleoside binding	2	758	0.534919	0.78609	PGSC0003DMG400008897;PGSC0003DMG400042814
MF	GO:0032549	ribonucleoside binding	2	758	0.534919	0.78609	PGSC0003DMG400008897;PGSC0003DMG400042814
MF	GO:0032550	purine ribonucleoside binding	2	758	0.534919	0.78609	PGSC0003DMG400008897;PGSC0003DMG400042814
MF	GO:0001882	nucleoside binding	2	764	0.539569	0.78609	PGSC0003DMG400008897;PGSC0003DMG400042814
MF	GO:0097367	carbohydrate derivative binding	2	784	0.554887	0.78609	PGSC0003DMG400008897;PGSC0003DMG400042814
MF	GO:0036094	small molecule binding	2	935	0.660906	0.864262	PGSC0003DMG400008897;PGSC0003DMG400042814
MF	GO:1901363	heterocyclic compound binding	2	1373	0.868734	0.95453	PGSC0003DMG400008897;PGSC0003DMG400042814
MF	GO:0097159	organic cyclic compound binding	2	1406	0.878968	0.95453	PGSC0003DMG400008897;PGSC0003DMG400042814
MF	GO:0005488	binding	4	2421	0.898381	0.95453	PGSC0003DMG400008897;PGSC0003DMG400013383;PGSC0003DMG400030144;PGSC0003DMG400042814
MF	GO:0003674	molecular_function	10	4401	1	1	PGSC0003DMG400003982;PGSC0003DMG400003999;PGSC0003DMG400008897;PGSC0003DMG400013383;PGSC0003DMG400018452;PGSC0003DMG400027233;PGSC0003DMG400030144;PGSC0003DMG400042814;PGSC0003DMG400045997;PGSC0003DMG402003983
CK96-vs-P96(up)
CC	GO:0016020	membrane	1	1142	0.417856	0.835712	PGSC0003DMG400000179
CC	GO:0005575	cellular_component	1	2733	1	1	PGSC0003DMG400000179
BP	GO:0006796	phosphate-containing compound metabolic process	2	723	0.0249999	0.0785706	PGSC0003DMG400000179;PGSC0003DMG400000578
BP	GO:0006793	phosphorus metabolic process	2	740	0.0261902	0.0785706	PGSC0003DMG400000179;PGSC0003DMG400000578
BP	GO:0044237	cellular metabolic process	2	2406	0.277123	0.554247	PGSC0003DMG400000179;PGSC0003DMG400000578
BP	GO:0009987	cellular process	2	3158	0.477474	0.71621	PGSC0003DMG400000179;PGSC0003DMG400000578
BP	GO:0008152	metabolic process	2	3612	0.624652	0.749582	PGSC0003DMG400000179;PGSC0003DMG400000578
BP	GO:0008150	biological_process	2	4570	1	1	PGSC0003DMG400000179;PGSC0003DMG400000578
MF	GO:0016772	transferase activity, transferring phosphorus-containing groups	3	582	0.00230234	0.0184187	PGSC0003DMG400000179;PGSC0003DMG400000578;PGSC0003DMG401029906
MF	GO:0016740	transferase activity	3	1091	0.0152027	0.0608109	PGSC0003DMG400000179;PGSC0003DMG400000578;PGSC0003DMG401029906
MF	GO:0016301	kinase activity	2	415	0.0249514	0.0665371	PGSC0003DMG400000179;PGSC0003DMG401029906
MF	GO:0004672	protein kinase activity	1	322	0.203871	0.345771	PGSC0003DMG400000179
MF	GO:0016773	phosphotransferase activity, alcohol group as acceptor	1	343	0.216107	0.345771	PGSC0003DMG400000179
MF	GO:0003824	catalytic activity	3	3234	0.396697	0.52893	PGSC0003DMG400000179;PGSC0003DMG400000578;PGSC0003DMG401029906
MF	GO:0005488	binding	2	2421	0.574919	0.65705	PGSC0003DMG400000179;PGSC0003DMG400000578
MF	GO:0003674	molecular_function	3	4401	1	1	PGSC0003DMG400000179;PGSC0003DMG400000578;PGSC0003DMG401029906
CK96-vs-P96(down)
CC	GO:0005623	cell	1	1988	0.727406	1	PGSC0003DMG400032527
CC	GO:0044464	cell part	1	1988	0.727406	1	PGSC0003DMG400032527
CC	GO:0005575	cellular_component	1	2733	1	1	PGSC0003DMG400032527
BP	GO:0006796	phosphate-containing compound metabolic process	5	723	0.00360582	0.0360776	PGSC0003DMG400003999;PGSC0003DMG400008897;PGSC0003DMG400030144;PGSC0003DMG400045997;PGSC0003DMG402003983
BP	GO:0006793	phosphorus metabolic process	5	740	0.00400862	0.0360776	PGSC0003DMG400003999;PGSC0003DMG400008897;PGSC0003DMG400030144;PGSC0003DMG400045997;PGSC0003DMG402003983
BP	GO:0009056	catabolic process	1	175	0.268465	1	PGSC0003DMG400032527
BP	GO:0044237	cellular metabolic process	5	2406	0.422486	1	PGSC0003DMG400003999;PGSC0003DMG400008897;PGSC0003DMG400030144;PGSC0003DMG400045997;PGSC0003DMG402003983
BP	GO:0009987	cellular process	6	3158	0.528989	1	PGSC0003DMG400003982;PGSC0003DMG400003999;PGSC0003DMG400008897;PGSC0003DMG400030144;PGSC0003DMG400045997;PGSC0003DMG402003983
BP	GO:0006950	response to stress	1	412	0.530666	1	PGSC0003DMG400019517
BP	GO:0006464	cellular protein modification process	1	552	0.643234	1	PGSC0003DMG400008897
BP	GO:0036211	protein modification process	1	553	0.643944	1	PGSC0003DMG400008897
BP	GO:0043412	macromolecule modification	1	598	0.674656	1	PGSC0003DMG400008897
BP	GO:0044267	cellular protein metabolic process	1	748	0.760958	1	PGSC0003DMG400008897
BP	GO:0008152	metabolic process	6	3612	0.775481	1	PGSC0003DMG400003999;PGSC0003DMG400008897;PGSC0003DMG400030144;PGSC0003DMG400032527;PGSC0003DMG400045997;PGSC0003DMG402003983
BP	GO:0050896	response to stimulus	1	827	0.797772	1	PGSC0003DMG400019517
BP	GO:0019538	protein metabolic process	1	886	0.821932	1	PGSC0003DMG400008897
BP	GO:0043170	macromolecule metabolic process	2	1845	0.897661	1	PGSC0003DMG400008897;PGSC0003DMG400032527
BP	GO:0044260	cellular macromolecule metabolic process	1	1379	0.943645	1	PGSC0003DMG400008897
BP	GO:0071704	organic substance metabolic process	2	2608	0.986638	1	PGSC0003DMG400008897;PGSC0003DMG400032527
BP	GO:0044238	primary metabolic process	1	2062	0.991813	1	PGSC0003DMG400008897
BP	GO:0008150	biological_process	8	4570	1	1	PGSC0003DMG400003982;PGSC0003DMG400003999;PGSC0003DMG400008897;PGSC0003DMG400019517;PGSC0003DMG400030144;PGSC0003DMG400032527;PGSC0003DMG400045997;PGSC0003DMG402003983
MF	GO:0016301	kinase activity	6	415	4.45503e-05	0.000801906	PGSC0003DMG400003982;PGSC0003DMG400003999;PGSC0003DMG400008897;PGSC0003DMG400030144;PGSC0003DMG400045997;PGSC0003DMG402003983
MF	GO:0004672	protein kinase activity	5	322	0.000200422	0.00138397	PGSC0003DMG400003999;PGSC0003DMG400008897;PGSC0003DMG400030144;PGSC0003DMG400045997;PGSC0003DMG402003983
MF	GO:0016773	phosphotransferase activity, alcohol group as acceptor	5	343	0.000270794	0.00138397	PGSC0003DMG400003999;PGSC0003DMG400008897;PGSC0003DMG400030144;PGSC0003DMG400045997;PGSC0003DMG402003983
MF	GO:0016772	transferase activity, transferring phosphorus-containing groups	6	582	0.000307549	0.00138397	PGSC0003DMG400003982;PGSC0003DMG400003999;PGSC0003DMG400008897;PGSC0003DMG400030144;PGSC0003DMG400045997;PGSC0003DMG402003983
MF	GO:0016740	transferase activity	7	1091	0.0012566	0.00452376	PGSC0003DMG400003982;PGSC0003DMG400003999;PGSC0003DMG400008897;PGSC0003DMG400030144;PGSC0003DMG400044943;PGSC0003DMG400045997;PGSC0003DMG402003983
MF	GO:0016798	hydrolase activity, acting on glycosyl bonds	1	129	0.235088	0.681652	PGSC0003DMG400032527
MF	GO:0003824	catalytic activity	8	3234	0.265087	0.681652	PGSC0003DMG400003982;PGSC0003DMG400003999;PGSC0003DMG400008897;PGSC0003DMG400030144;PGSC0003DMG400032527;PGSC0003DMG400044943;PGSC0003DMG400045997;PGSC0003DMG402003983
MF	GO:0097367	carbohydrate derivative binding	2	784	0.495365	1	PGSC0003DMG400008897;PGSC0003DMG400019517
MF	GO:0001883	purine nucleoside binding	1	758	0.81785	1	PGSC0003DMG400008897
MF	GO:0032549	ribonucleoside binding	1	758	0.81785	1	PGSC0003DMG400008897
MF	GO:0032550	purine ribonucleoside binding	1	758	0.81785	1	PGSC0003DMG400008897
MF	GO:0001882	nucleoside binding	1	764	0.820535	1	PGSC0003DMG400008897
MF	GO:0016787	hydrolase activity	1	816	0.842373	1	PGSC0003DMG400032527
MF	GO:0036094	small molecule binding	1	935	0.883712	1	PGSC0003DMG400008897
MF	GO:0005488	binding	3	2421	0.950464	1	PGSC0003DMG400008897;PGSC0003DMG400019517;PGSC0003DMG400030144
MF	GO:1901363	heterocyclic compound binding	1	1373	0.965579	1	PGSC0003DMG400008897
MF	GO:0097159	organic cyclic compound binding	1	1406	0.968816	1	PGSC0003DMG400008897
MF	GO:0003674	molecular_function	9	4401	1	1	PGSC0003DMG400003982;PGSC0003DMG400003999;PGSC0003DMG400008897;PGSC0003DMG400019517;PGSC0003DMG400030144;PGSC0003DMG400032527;PGSC0003DMG400044943;PGSC0003DMG400045997;PGSC0003DMG402003983
M3-vs-P3(up)
CC	GO:0005623	cell	1	1988	0.727406	1	PGSC0003DMG400032527
CC	GO:0044464	cell part	1	1988	0.727406	1	PGSC0003DMG400032527
CC	GO:0005575	cellular_component	1	2733	1	1	PGSC0003DMG400032527
BP	GO:0009056	catabolic process	1	175	0.0382932	0.191466	PGSC0003DMG400032527
BP	GO:0043170	macromolecule metabolic process	1	1845	0.40372	0.951131	PGSC0003DMG400032527
BP	GO:0071704	organic substance metabolic process	1	2608	0.570678	0.951131	PGSC0003DMG400032527
BP	GO:0008152	metabolic process	1	3612	0.790372	0.987965	PGSC0003DMG400032527
BP	GO:0008150	biological_process	1	4570	1	1	PGSC0003DMG400032527
MF	GO:0016798	hydrolase activity, acting on glycosyl bonds	1	129	0.0577703	0.288852	PGSC0003DMG400032527
MF	GO:0016787	hydrolase activity	1	816	0.336481	0.674919	PGSC0003DMG400032527
MF	GO:0016740	transferase activity	1	1091	0.434385	0.674919	PGSC0003DMG400044943
MF	GO:0003824	catalytic activity	2	3234	0.539935	0.674919	PGSC0003DMG400032527;PGSC0003DMG400044943
MF	GO:0003674	molecular_function	2	4401	1	1	PGSC0003DMG400032527;PGSC0003DMG400044943
M3-vs-P3(down)
BP	GO:0006796	phosphate-containing compound metabolic process	4	723	0.00713433	0.0661125	PGSC0003DMG400003999;PGSC0003DMG400008897;PGSC0003DMG402003983;PGSC0003DMG402029906
BP	GO:0006793	phosphorus metabolic process	4	740	0.00777795	0.0661125	PGSC0003DMG400003999;PGSC0003DMG400008897;PGSC0003DMG402003983;PGSC0003DMG402029906
BP	GO:0044237	cellular metabolic process	4	2406	0.394533	1	PGSC0003DMG400003999;PGSC0003DMG400008897;PGSC0003DMG402003983;PGSC0003DMG402029906
BP	GO:0009987	cellular process	5	3158	0.400873	1	PGSC0003DMG400003982;PGSC0003DMG400003999;PGSC0003DMG400008897;PGSC0003DMG402003983;PGSC0003DMG402029906
BP	GO:0006950	response to stress	1	412	0.432889	1	PGSC0003DMG400019517
BP	GO:0006464	cellular protein modification process	1	552	0.538293	1	PGSC0003DMG400008897
BP	GO:0036211	protein modification process	1	553	0.538983	1	PGSC0003DMG400008897
BP	GO:0043412	macromolecule modification	1	598	0.569133	1	PGSC0003DMG400008897
BP	GO:0044267	cellular protein metabolic process	1	748	0.658046	1	PGSC0003DMG400008897
BP	GO:0050896	response to stimulus	1	827	0.698348	1	PGSC0003DMG400019517
BP	GO:0019538	protein metabolic process	1	886	0.725794	1	PGSC0003DMG400008897
BP	GO:0044260	cellular macromolecule metabolic process	1	1379	0.88427	1	PGSC0003DMG400008897
BP	GO:0008152	metabolic process	4	3612	0.889072	1	PGSC0003DMG400003999;PGSC0003DMG400008897;PGSC0003DMG402003983;PGSC0003DMG402029906
BP	GO:0043170	macromolecule metabolic process	1	1845	0.955153	1	PGSC0003DMG400008897
BP	GO:0044238	primary metabolic process	1	2062	0.972755	1	PGSC0003DMG400008897
BP	GO:0071704	organic substance metabolic process	1	2608	0.993766	1	PGSC0003DMG400008897
BP	GO:0008150	biological_process	6	4570	1	1	PGSC0003DMG400003982;PGSC0003DMG400003999;PGSC0003DMG400008897;PGSC0003DMG400019517;PGSC0003DMG402003983;PGSC0003DMG402029906
MF	GO:0016301	kinase activity	6	415	4.38218e-06	7.01149e-05	PGSC0003DMG400003982;PGSC0003DMG400003999;PGSC0003DMG400008897;PGSC0003DMG400018452;PGSC0003DMG402003983;PGSC0003DMG402029906
MF	GO:0016772	transferase activity, transferring phosphorus-containing groups	6	582	3.24959e-05	0.000259967	PGSC0003DMG400003982;PGSC0003DMG400003999;PGSC0003DMG400008897;PGSC0003DMG400018452;PGSC0003DMG402003983;PGSC0003DMG402029906
MF	GO:0004672	protein kinase activity	4	322	0.000824701	0.00405632	PGSC0003DMG400003999;PGSC0003DMG400008897;PGSC0003DMG402003983;PGSC0003DMG402029906
MF	GO:0016773	phosphotransferase activity, alcohol group as acceptor	4	343	0.00105023	0.00405632	PGSC0003DMG400003999;PGSC0003DMG400008897;PGSC0003DMG402003983;PGSC0003DMG402029906
MF	GO:0016740	transferase activity	6	1091	0.0012676	0.00405632	PGSC0003DMG400003982;PGSC0003DMG400003999;PGSC0003DMG400008897;PGSC0003DMG400018452;PGSC0003DMG402003983;PGSC0003DMG402029906
MF	GO:0097367	carbohydrate derivative binding	2	784	0.362476	0.932075	PGSC0003DMG400008897;PGSC0003DMG400019517
MF	GO:0003824	catalytic activity	6	3234	0.407783	0.932075	PGSC0003DMG400003982;PGSC0003DMG400003999;PGSC0003DMG400008897;PGSC0003DMG400018452;PGSC0003DMG402003983;PGSC0003DMG402029906
MF	GO:0001883	purine nucleoside binding	1	758	0.733975	1	PGSC0003DMG400008897
MF	GO:0032549	ribonucleoside binding	1	758	0.733975	1	PGSC0003DMG400008897
MF	GO:0032550	purine ribonucleoside binding	1	758	0.733975	1	PGSC0003DMG400008897
MF	GO:0001882	nucleoside binding	1	764	0.737029	1	PGSC0003DMG400008897
MF	GO:0036094	small molecule binding	1	935	0.812336	1	PGSC0003DMG400008897
MF	GO:1901363	heterocyclic compound binding	1	1373	0.927173	1	PGSC0003DMG400008897
MF	GO:0097159	organic cyclic compound binding	1	1406	0.932556	1	PGSC0003DMG400008897
MF	GO:0005488	binding	2	2421	0.964449	1	PGSC0003DMG400008897;PGSC0003DMG400019517
MF	GO:0003674	molecular_function	7	4401	1	1	PGSC0003DMG400003982;PGSC0003DMG400003999;PGSC0003DMG400008897;PGSC0003DMG400018452;PGSC0003DMG400019517;PGSC0003DMG402003983;PGSC0003DMG402029906
M48-vs-P48(up)
CC	GO:0005623	cell	1	1988	0.727406	1	PGSC0003DMG400032527
CC	GO:0044464	cell part	1	1988	0.727406	1	PGSC0003DMG400032527
CC	GO:0005575	cellular_component	1	2733	1	1	PGSC0003DMG400032527
BP	GO:0009056	catabolic process	1	175	0.11056	0.991434	PGSC0003DMG400032527
BP	GO:0006950	response to stress	1	412	0.246858	0.991434	PGSC0003DMG400019517
BP	GO:0006796	phosphate-containing compound metabolic process	1	723	0.403563	0.991434	PGSC0003DMG400004396
BP	GO:0006793	phosphorus metabolic process	1	740	0.411437	0.991434	PGSC0003DMG400004396
BP	GO:0050896	response to stimulus	1	827	0.450652	0.991434	PGSC0003DMG400019517
BP	GO:0043170	macromolecule metabolic process	1	1845	0.788087	1	PGSC0003DMG400032527
BP	GO:0008152	metabolic process	2	3612	0.886655	1	PGSC0003DMG400004396;PGSC0003DMG400032527
BP	GO:0044237	cellular metabolic process	1	2406	0.893902	1	PGSC0003DMG400004396
BP	GO:0071704	organic substance metabolic process	1	2608	0.920938	1	PGSC0003DMG400032527
BP	GO:0009987	cellular process	1	3158	0.970548	1	PGSC0003DMG400004396
BP	GO:0008150	biological_process	3	4570	1	1	PGSC0003DMG400004396;PGSC0003DMG400019517;PGSC0003DMG400032527
MF	GO:0016798	hydrolase activity, acting on glycosyl bonds	1	129	0.0854011	0.702678	PGSC0003DMG400032527
MF	GO:0004672	protein kinase activity	1	322	0.203871	0.702678	PGSC0003DMG400004396
MF	GO:0016773	phosphotransferase activity, alcohol group as acceptor	1	343	0.216107	0.702678	PGSC0003DMG400004396
MF	GO:0016301	kinase activity	1	415	0.257106	0.702678	PGSC0003DMG400004396
MF	GO:0016772	transferase activity, transferring phosphorus-containing groups	1	582	0.346644	0.702678	PGSC0003DMG400004396
MF	GO:0097367	carbohydrate derivative binding	1	784	0.444956	0.702678	PGSC0003DMG400019517
MF	GO:0016787	hydrolase activity	1	816	0.459562	0.702678	PGSC0003DMG400032527
MF	GO:0016740	transferase activity	1	1091	0.574664	0.702678	PGSC0003DMG400004396
MF	GO:0005488	binding	2	2421	0.574919	0.702678	PGSC0003DMG400004396;PGSC0003DMG400019517
MF	GO:0003824	catalytic activity	2	3234	0.826411	0.909053	PGSC0003DMG400004396;PGSC0003DMG400032527
MF	GO:0003674	molecular_function	3	4401	1	1	PGSC0003DMG400004396;PGSC0003DMG400019517;PGSC0003DMG400032527
M48-vs-P48(down)
CC	GO:0031224	intrinsic component of membrane	1	759	0.277717	0.557141	PGSC0003DMG400042814
CC	GO:0044425	membrane part	1	845	0.309184	0.557141	PGSC0003DMG400042814
CC	GO:0016020	membrane	1	1142	0.417856	0.557141	PGSC0003DMG400042814
CC	GO:0005575	cellular_component	1	2733	1	1	PGSC0003DMG400042814
BP	GO:0006796	phosphate-containing compound metabolic process	4	723	0.000622084	0.00614537	PGSC0003DMG400003999;PGSC0003DMG400008897;PGSC0003DMG400013383;PGSC0003DMG400042814
BP	GO:0006793	phosphorus metabolic process	4	740	0.000682819	0.00614537	PGSC0003DMG400003999;PGSC0003DMG400008897;PGSC0003DMG400013383;PGSC0003DMG400042814
BP	GO:0008037	cell recognition	1	3	0.0026241	0.0157446	PGSC0003DMG400042814
BP	GO:0006464	cellular protein modification process	2	552	0.0740004	0.220145	PGSC0003DMG400008897;PGSC0003DMG400042814
BP	GO:0036211	protein modification process	2	553	0.0742457	0.220145	PGSC0003DMG400008897;PGSC0003DMG400042814
BP	GO:0044237	cellular metabolic process	4	2406	0.0767369	0.220145	PGSC0003DMG400003999;PGSC0003DMG400008897;PGSC0003DMG400013383;PGSC0003DMG400042814
BP	GO:0043412	macromolecule modification	2	598	0.0856119	0.220145	PGSC0003DMG400008897;PGSC0003DMG400042814
BP	GO:0044267	cellular protein metabolic process	2	748	0.127737	0.287408	PGSC0003DMG400008897;PGSC0003DMG400042814
BP	GO:0019538	protein metabolic process	2	886	0.171393	0.342786	PGSC0003DMG400008897;PGSC0003DMG400042814
BP	GO:0009987	cellular process	4	3158	0.227892	0.410205	PGSC0003DMG400003999;PGSC0003DMG400008897;PGSC0003DMG400013383;PGSC0003DMG400042814
BP	GO:0044260	cellular macromolecule metabolic process	2	1379	0.351371	0.574971	PGSC0003DMG400008897;PGSC0003DMG400042814
BP	GO:0008152	metabolic process	4	3612	0.390099	0.585149	PGSC0003DMG400003999;PGSC0003DMG400008897;PGSC0003DMG400013383;PGSC0003DMG400042814
BP	GO:0043170	macromolecule metabolic process	2	1845	0.531258	0.735588	PGSC0003DMG400008897;PGSC0003DMG400042814
BP	GO:0044238	primary metabolic process	2	2062	0.611046	0.785631	PGSC0003DMG400008897;PGSC0003DMG400042814
BP	GO:0071704	organic substance metabolic process	2	2608	0.785491	0.94259	PGSC0003DMG400008897;PGSC0003DMG400042814
BP	GO:0044763	single-organism cellular process	1	1705	0.845654	0.951361	PGSC0003DMG400042814
BP	GO:0044699	single-organism process	1	2544	0.961437	1	PGSC0003DMG400042814
BP	GO:0008150	biological_process	4	4570	1	1	PGSC0003DMG400003999;PGSC0003DMG400008897;PGSC0003DMG400013383;PGSC0003DMG400042814
MF	GO:0016301	kinase activity	5	415	7.29403e-06	0.000123999	PGSC0003DMG400003999;PGSC0003DMG400008897;PGSC0003DMG400013383;PGSC0003DMG400018452;PGSC0003DMG400042814
MF	GO:0016772	transferase activity, transferring phosphorus-containing groups	5	582	3.98441e-05	0.000338675	PGSC0003DMG400003999;PGSC0003DMG400008897;PGSC0003DMG400013383;PGSC0003DMG400018452;PGSC0003DMG400042814
MF	GO:0004672	protein kinase activity	4	322	0.000132671	0.000723854	PGSC0003DMG400003999;PGSC0003DMG400008897;PGSC0003DMG400013383;PGSC0003DMG400042814
MF	GO:0016773	phosphotransferase activity, alcohol group as acceptor	4	343	0.000170319	0.000723854	PGSC0003DMG400003999;PGSC0003DMG400008897;PGSC0003DMG400013383;PGSC0003DMG400042814
MF	GO:0016740	transferase activity	5	1091	0.000929754	0.00316116	PGSC0003DMG400003999;PGSC0003DMG400008897;PGSC0003DMG400013383;PGSC0003DMG400018452;PGSC0003DMG400042814
MF	GO:0001883	purine nucleoside binding	2	758	0.206984	0.337841	PGSC0003DMG400008897;PGSC0003DMG400042814
MF	GO:0032549	ribonucleoside binding	2	758	0.206984	0.337841	PGSC0003DMG400008897;PGSC0003DMG400042814
MF	GO:0032550	purine ribonucleoside binding	2	758	0.206984	0.337841	PGSC0003DMG400008897;PGSC0003DMG400042814
MF	GO:0001882	nucleoside binding	2	764	0.209653	0.337841	PGSC0003DMG400008897;PGSC0003DMG400042814
MF	GO:0003824	catalytic activity	5	3234	0.214085	0.337841	PGSC0003DMG400003999;PGSC0003DMG400008897;PGSC0003DMG400013383;PGSC0003DMG400018452;PGSC0003DMG400042814
MF	GO:0097367	carbohydrate derivative binding	2	784	0.218603	0.337841	PGSC0003DMG400008897;PGSC0003DMG400042814
MF	GO:0036094	small molecule binding	2	935	0.288366	0.383478	PGSC0003DMG400008897;PGSC0003DMG400042814
MF	GO:0005515	protein binding	1	295	0.293248	0.383478	PGSC0003DMG400042814
MF	GO:1901363	heterocyclic compound binding	2	1373	0.496331	0.579708	PGSC0003DMG400008897;PGSC0003DMG400042814
MF	GO:0097159	organic cyclic compound binding	2	1406	0.511507	0.579708	PGSC0003DMG400008897;PGSC0003DMG400042814
MF	GO:0005488	binding	3	2421	0.593357	0.630441	PGSC0003DMG400008897;PGSC0003DMG400013383;PGSC0003DMG400042814
MF	GO:0003674	molecular_function	5	4401	1	1	PGSC0003DMG400003999;PGSC0003DMG400008897;PGSC0003DMG400013383;PGSC0003DMG400018452;PGSC0003DMG400042814
M96-vs-P96(down)
BP	GO:0006796	phosphate-containing compound metabolic process	1	723	0.158206	0.485777	PGSC0003DMG400045997
BP	GO:0006793	phosphorus metabolic process	1	740	0.161926	0.485777	PGSC0003DMG400045997
BP	GO:0044237	cellular metabolic process	1	2406	0.526477	0.948446	PGSC0003DMG400045997
BP	GO:0009987	cellular process	1	3158	0.691028	0.948446	PGSC0003DMG400045997
BP	GO:0008152	metabolic process	1	3612	0.790372	0.948446	PGSC0003DMG400045997
BP	GO:0008150	biological_process	1	4570	1	1	PGSC0003DMG400045997
MF	GO:0004672	protein kinase activity	1	322	0.0731652	0.220026	PGSC0003DMG400045997
MF	GO:0016773	phosphotransferase activity, alcohol group as acceptor	1	343	0.0779368	0.220026	PGSC0003DMG400045997
MF	GO:0016301	kinase activity	1	415	0.0942968	0.220026	PGSC0003DMG400045997
MF	GO:0016772	transferase activity, transferring phosphorus-containing groups	1	582	0.132243	0.231425	PGSC0003DMG400045997
MF	GO:0016740	transferase activity	1	1091	0.247898	0.347057	PGSC0003DMG400045997
MF	GO:0003824	catalytic activity	1	3234	0.734833	0.857305	PGSC0003DMG400045997
MF	GO:0003674	molecular_function	1	4401	1	1	PGSC0003DMG400045997
