# Supplementary material for: Comparative Transcriptome Analysis of Defense Response of Potato to Phthorimaea operculella Infestation
Source: Plants (Basel). 2023 Aug 29;12(17):3092. doi: 10.3390/plants12173092 (PMC10490199; doi:10.3390/plants12173092)
Supplement: Supplementary file 1 [file plants-12-03092-s001.zip › enrichment analyses/Table S4 The KEGG enrichment pathways of up and down-regulated genes in each comparison group.xlsx]

## Sheet: Sheet1
KEGG_A_class	KEGG_B_class	Pathway	out(11)	All (7433)	Pvalue	Qvalue	Pathway ID	Genes	K_IDs
CK3-vs-M3(up)
Environmental Information Processing	Signal transduction	Plant hormone signal transduction	1	301	0.0922747	0.0922747	ko04075	PGSC0003DMG400002930	K13464
CK48-vs-M48(up)
Genetic Information Processing	Folding, sorting and degradation	Protein processing in endoplasmic reticulum	41	148	2.84201e-30	7.38922e-29	ko04141	PGSC0003DMG400000661;PGSC0003DMG400001752;PGSC0003DMG400002779;PGSC0003DMG400002928;PGSC0003DMG400002987;PGSC0003DMG400003219;PGSC0003DMG400004150;PGSC0003DMG400004304;PGSC0003DMG400004808;PGSC0003DMG400008187;PGSC0003DMG400009004;PGSC0003DMG400009173;PGSC0003DMG400009255;PGSC0003DMG400011627;PGSC0003DMG400011628;PGSC0003DMG400011630;PGSC0003DMG400011631;PGSC0003DMG400011632;PGSC0003DMG400011977;…	K09584+K09523+K09584+K13993+K09503+K13993+K09580+K10950+K13993+K13993+K09517+K13993+K13993+K13993+K13993+K13993+K13993+K13993+K13993+K13993+K09580+K14009+K09580+K09486+K13993+K09580+K13993+K13525+K13993+K13993+K13993+K07953+K13993+K13993+K13993+K13993+K13993+K13993+K10950+K13993+K10084
Metabolism	Carbohydrate metabolism	Galactose metabolism	6	13	1.22931e-06	1.59811e-05	ko00052	MSTRG.9514;PGSC0003DMG400000513;PGSC0003DMG400003522;PGSC0003DMG400005216;PGSC0003DMG400018109;PGSC0003DMG400023297	K06617+K06617+K18819+K18819+K06617+K06617
Metabolism	Metabolism of terpenoids and polyketides	Zeatin biosynthesis	7	80	0.0122256	0.082499	ko00908	PGSC0003DMG400008140;PGSC0003DMG400011935;PGSC0003DMG400029489;PGSC0003DMG400029491;PGSC0003DMG400030265;PGSC0003DMG400039453;PGSC0003DMG402027258	K13495+K13495+K13495+K13495+K13495+K13495+K13495
Metabolism	Lipid metabolism	Cutin, suberine and wax biosynthesis	3	16	0.0126921	0.082499	ko00073	PGSC0003DMG400010578;PGSC0003DMG400029343;PGSC0003DMG400031731	K15402+K17991+K15400
Metabolism	Global and overview maps	Metabolic pathways	18	384	0.0529499	0.229793	ko01100	MSTRG.9514;PGSC0003DMG400000513;PGSC0003DMG400003522;PGSC0003DMG400004532;PGSC0003DMG400004977;PGSC0003DMG400005216;PGSC0003DMG400005690;PGSC0003DMG400006956;PGSC0003DMG400007489;PGSC0003DMG400014657;PGSC0003DMG400014863;PGSC0003DMG400018109;PGSC0003DMG400023297;PGSC0003DMG400023985;PGSC0003DMG400027636;PGSC0003DMG400031091;PGSC0003DMG400031093;PGSC0003DMG402012419	K06617+K06617+K18819+K02639+K00799+K18819+K06215+K01673+K22427+K00799+K22328+K06617+K06617+K02639+K00799+K00799+K00799+K00979
Metabolism	Energy metabolism	Photosynthesis	2	12	0.053029	0.229793	ko00195	PGSC0003DMG400004532;PGSC0003DMG400023985	K02639+K02639
Metabolism	Metabolism of other amino acids	Glutathione metabolism	5	73	0.0788709	0.268092	ko00480	PGSC0003DMG400004977;PGSC0003DMG400014657;PGSC0003DMG400027636;PGSC0003DMG400031091;PGSC0003DMG400031093	K00799+K00799+K00799+K00799+K00799
Metabolism	Global and overview maps	Biosynthesis of secondary metabolites	8	144	0.0824897	0.268092	ko01110	PGSC0003DMG400008140;PGSC0003DMG400011935;PGSC0003DMG400029489;PGSC0003DMG400029491;PGSC0003DMG400030265;PGSC0003DMG400039453;PGSC0003DMG402004500;PGSC0003DMG402027258	K13495+K13495+K13495+K13495+K13495+K13495+K12356+K13495
Metabolism	Amino acid metabolism	Phenylalanine metabolism	2	17	0.0987536	0.284814	ko00360	PGSC0003DMG400007489;PGSC0003DMG400014863	K22427+K22328
Metabolism	Metabolism of cofactors and vitamins	Vitamin B6 metabolism	1	4	0.120498	0.284814	ko00750	PGSC0003DMG400005690	K06215
Metabolism	Biosynthesis of other secondary metabolites	Phenylpropanoid biosynthesis	1	4	0.120498	0.284814	ko00940	PGSC0003DMG402004500	K12356
Metabolism	Energy metabolism	Nitrogen metabolism	2	24	0.174335	0.377725	ko00910	PGSC0003DMG400006913;PGSC0003DMG400006956	K02575+K01673
Cellular Processes	Transport and catabolism	Peroxisome	3	51	0.216784	0.433568	ko04146	PGSC0003DMG400021664;PGSC0003DMG400024502;PGSC0003DMG400027577	K13348+K13343+K04564
Organismal Systems	Environmental adaptation	Circadian rhythm - plant	2	32	0.268064	0.497834	ko04712	MSTRG.13887;PGSC0003DMG401020784	K12124+K16241
Environmental Information Processing	Membrane transport	ABC transporters	2	45	0.418619	0.714295	ko02010	PGSC0003DMG400021822;PGSC0003DMG400028893	K05658+K05666
Genetic Information Processing	Folding, sorting and degradation	Ubiquitin mediated proteolysis	4	107	0.439566	0.714295	ko04120	PGSC0003DMG400000540;PGSC0003DMG400009018;PGSC0003DMG400012657;PGSC0003DMG400014487	K03363+K10581+K10579+K10144
Metabolism	Energy metabolism	Oxidative phosphorylation	1	22	0.507465	0.776122	ko00190	PGSC0003DMG400007913	K01507
Genetic Information Processing	Replication and repair	Mismatch repair	1	26	0.567198	0.819286	ko03430	PGSC0003DMG400025169	K08739
Organismal Systems	Environmental adaptation	Plant-pathogen interaction	5	181	0.686194	0.893039	ko04626	PGSC0003DMG400000740;PGSC0003DMG400001361;PGSC0003DMG400016433;PGSC0003DMG400027380;PGSC0003DMG400028904	K05391+K13429+K13429+K13458+K12795
Cellular Processes	Transport and catabolism	Phagosome	1	36	0.686953	0.893039	ko04145	PGSC0003DMG400028193	K07375
CK48-vs-M48(down)
Genetic Information Processing	Replication and repair	DNA replication	7	10	3.45206e-11	1.03562e-09	ko03030	MSTRG.3644;PGSC0003DMG400002190;PGSC0003DMG400008308;PGSC0003DMG400009040;PGSC0003DMG400011837;PGSC0003DMG400013633;PGSC0003DMG400030968	K10742+K02540+K02541+K02210+K02209+K02542+K02212
Metabolism	Carbohydrate metabolism	Pentose and glucuronate interconversions	4	25	0.000753916	0.0113087	ko00040	PGSC0003DMG400015230;PGSC0003DMG400029645;PGSC0003DMG400031065;PGSC0003DMG402023481	K01728+K01728+K01728+K01728
Genetic Information Processing	Replication and repair	Homologous recombination	5	64	0.00438729	0.0438728	ko03440	MSTRG.13328;MSTRG.761;PGSC0003DMG400009006;PGSC0003DMG400014714;PGSC0003DMG400023802	K10875+K10879+K10728+K10683+K10901
Genetic Information Processing	Replication and repair	Mismatch repair	3	26	0.00942103	0.0706577	ko03430	MSTRG.3191;PGSC0003DMG400004071;PGSC0003DMG400007247	K08737+K08735+K10746
Metabolism	Global and overview maps	Metabolic pathways	11	384	0.0581481	0.334757	ko01100	MSTRG.8661;PGSC0003DMG400007631;PGSC0003DMG400015230;PGSC0003DMG400016722;PGSC0003DMG400022258;PGSC0003DMG400026243;PGSC0003DMG400029645;PGSC0003DMG400031065;PGSC0003DMG402002164;PGSC0003DMG402005180;PGSC0003DMG402023481	K11420+K22427+K01728+K00799+K06617+K14977+K01728+K01728+K00799+K13566+K01728
Metabolism	Amino acid metabolism	Alanine, aspartate and glutamate metabolism	1	4	0.0669514	0.334757	ko00250	PGSC0003DMG402005180	K13566
Genetic Information Processing	Replication and repair	Non-homologous end-joining	1	5	0.082989	0.355667	ko03450	PGSC0003DMG400014069	K10884
Organismal Systems	Environmental adaptation	Circadian rhythm - plant	2	32	0.103531	0.38824	ko04712	MSTRG.16594;PGSC0003DMG400016180	K16223+K16223
Metabolism	Metabolism of terpenoids and polyketides	Sesquiterpenoid and triterpenoid biosynthesis	2	36	0.126006	0.388485	ko00909	MSTRG.20974;PGSC0003DMG402015022	K15803+K15803
Metabolism	Nucleotide metabolism	Purine metabolism	1	8	0.129495	0.388485	ko00230	PGSC0003DMG400026243	K14977
Metabolism	Carbohydrate metabolism	Galactose metabolism	1	13	0.201909	0.511101	ko00052	PGSC0003DMG400022258	K06617
Metabolism	Lipid metabolism	Glycerophospholipid metabolism	1	16	0.242482	0.511101	ko00564	PGSC0003DMG400014459	K05929
Metabolism	Lipid metabolism	Linoleic acid metabolism	1	16	0.242482	0.511101	ko00591	PGSC0003DMG400010859	K15718
Metabolism	Biosynthesis of other secondary metabolites	Stilbenoid, diarylheptanoid and gingerol biosynthesis	1	16	0.242482	0.511101	ko00945	PGSC0003DMG401025689	K16040
Metabolism	Amino acid metabolism	Phenylalanine metabolism	1	17	0.255551	0.511101	ko00360	PGSC0003DMG400007631	K22427
Metabolism	Energy metabolism	Nitrogen metabolism	1	24	0.341032	0.629211	ko00910	PGSC0003DMG400016996	K02575
Metabolism	Metabolism of other amino acids	Glutathione metabolism	2	73	0.358256	0.629211	ko00480	PGSC0003DMG400016722;PGSC0003DMG402002164	K00799+K00799
Organismal Systems	Environmental adaptation	Plant-pathogen interaction	4	181	0.377527	0.629211	ko04626	PGSC0003DMG400001977;PGSC0003DMG400020099;PGSC0003DMG400023360;PGSC0003DMG400040538	K13448+K13456+K18835+K13448
Cellular Processes	Transport and catabolism	Phagosome	1	36	0.465696	0.691554	ko04145	PGSC0003DMG400008659	K04392
Genetic Information Processing	Folding, sorting and degradation	Protein processing in endoplasmic reticulum	3	148	0.470909	0.691554	ko04141	PGSC0003DMG400016460;PGSC0003DMG400021684;PGSC0003DMG402016926	K13993+K10666+K07765
CK96-vs-M96(up)
Cellular Processes	Transport and catabolism	Autophagy - other	17	43	1.22234e-07	6.60061e-06	ko04136	MSTRG.6019;PGSC0003DMG400000571;PGSC0003DMG400004286;PGSC0003DMG400004802;PGSC0003DMG400005198;PGSC0003DMG400008887;PGSC0003DMG400011011;PGSC0003DMG400011153;PGSC0003DMG400011161;PGSC0003DMG400014422;PGSC0003DMG400017986;PGSC0003DMG400021594;PGSC0003DMG400023589;PGSC0003DMG401003998;PGSC0003DMG401025733;PGSC0003DMG402015159;PGSC0003DMG402022314	K08339+K08331+K17606+K08341+K08341+K08269+K08269+K08330+K17908+K08341+K08334+K08343+K08333+K08269+K07203+K17890+K08341
Organismal Systems	Environmental adaptation	Circadian rhythm - plant	12	32	1.78671e-05	0.000482413	ko04712	MSTRG.12256;MSTRG.13887;MSTRG.27989;PGSC0003DMG400000584;PGSC0003DMG400013826;PGSC0003DMG400016180;PGSC0003DMG400017172;PGSC0003DMG400018791;PGSC0003DMG400019518;PGSC0003DMG400019971;PGSC0003DMG400029303;PGSC0003DMG400033048	K16221+K12124+K12129+K12130+K12125+K16223+K12119+K12124+K12127+K12116+K12125+K12127
Genetic Information Processing	Folding, sorting and degradation	Ubiquitin mediated proteolysis	22	107	0.000339554	0.00611197	ko04120	MSTRG.24774;MSTRG.2586;MSTRG.3007;MSTRG.3133;PGSC0003DMG400000229;PGSC0003DMG400003897;PGSC0003DMG400006168;PGSC0003DMG400007012;PGSC0003DMG400009018;PGSC0003DMG400010474;PGSC0003DMG400012198;PGSC0003DMG400014487;PGSC0003DMG400019395;PGSC0003DMG400019600;PGSC0003DMG400024857;PGSC0003DMG400026307;PGSC0003DMG400026973;PGSC0003DMG400027848;PGSC0003DMG400029724;PGSC0003DMG400030762;PGSC0003DMG4000330…	K10590+K10589+K03354+K10604+K04506+K10144+K10581+K04506+K10581+K10604+K10576+K10144+K10576+K04506+K03875+K12456+K10684+K10579+K10581+K10144+K10573+K10590
Environmental Information Processing	Signal transduction	MAPK signaling pathway - plant	11	41	0.0011421	0.0154183	ko04016	MSTRG.13013;PGSC0003DMG400000799;PGSC0003DMG400003528;PGSC0003DMG400003700;PGSC0003DMG400009436;PGSC0003DMG400012347;PGSC0003DMG400015802;PGSC0003DMG400017577;PGSC0003DMG400029941;PGSC0003DMG400033696;PGSC0003DMG402015209	K20553+K20557+K20537+K20535+K17686+K17686+K20717+K20557+K20726+K20604+K20607
Genetic Information Processing	Folding, sorting and degradation	SNARE interactions in vesicular transport	9	41	0.0130356	0.140784	ko04130	PGSC0003DMG400001501;PGSC0003DMG400006127;PGSC0003DMG400010893;PGSC0003DMG400024178;PGSC0003DMG400026142;PGSC0003DMG400028128;PGSC0003DMG400028145;PGSC0003DMG401002119;PGSC0003DMG401005885	K08497+K08496+K08504+K08505+K08515+K08486+K08486+K08505+K08515
Environmental Information Processing	Signal transduction	Plant hormone signal transduction	39	301	0.0250084	0.225076	ko04075	MSTRG.13838;PGSC0003DMG400000118;PGSC0003DMG400002608;PGSC0003DMG400003196;PGSC0003DMG400003310;PGSC0003DMG400003885;PGSC0003DMG400004501;PGSC0003DMG400005327;PGSC0003DMG400006211;PGSC0003DMG400006345;PGSC0003DMG400006393;PGSC0003DMG400008070;PGSC0003DMG400008504;PGSC0003DMG400009972;PGSC0003DMG400013765;PGSC0003DMG400019698;PGSC0003DMG400019881;PGSC0003DMG400020701;PGSC0003DMG400021565;PGSC0003D…	K14432+K14486+K14484+K14491+K14495+K14488+K14503+K14484+K14432+K14431+K14484+K14488+K13946+K14500+K14484+K13415+K14506+K14488+K14488+K14487+K14485+K14488+K14485+K14432+K14491+K14432+K14503+K14488+K14502+K14432+K14484+K14486+K13464+K14506+K14489+K14506+K14508+K14484+K14431
Genetic Information Processing	Transcription	Spliceosome	26	196	0.0482943	0.372556	ko03040	MSTRG.12752;MSTRG.28473;PGSC0003DMG400000364;PGSC0003DMG400003218;PGSC0003DMG400004088;PGSC0003DMG400004585;PGSC0003DMG400005659;PGSC0003DMG400006349;PGSC0003DMG400007426;PGSC0003DMG400008145;PGSC0003DMG400008684;PGSC0003DMG400009019;PGSC0003DMG400016218;PGSC0003DMG400017052;PGSC0003DMG400019362;PGSC0003DMG400021191;PGSC0003DMG400022160;PGSC0003DMG400022438;PGSC0003DMG400023507;PGSC0003DMG4000236…	K12872+K12830+K06063+K12890+K12846+K12811+K12861+K12741+K11984+K12872+K12863+K12820+K12818+K12893+K12817+K12840+K12863+K12837+K12843+K12850+K12818+K12873+K12896+K12822+K12823+K12897
Metabolism	Lipid metabolism	Glycerophospholipid metabolism	4	16	0.0587411	0.396503	ko00564	PGSC0003DMG400004067;PGSC0003DMG400024711;PGSC0003DMG400033649;PGSC0003DMG402009429	K01126+K13511+K06130+K13511
Genetic Information Processing	Folding, sorting and degradation	RNA degradation	16	116	0.0812843	0.468034	ko03018	MSTRG.14806;MSTRG.16239;MSTRG.16810;MSTRG.31537;MSTRG.3796;PGSC0003DMG400000206;PGSC0003DMG400002149;PGSC0003DMG400005889;PGSC0003DMG400007507;PGSC0003DMG400016383;PGSC0003DMG400020706;PGSC0003DMG400021363;PGSC0003DMG400025122;PGSC0003DMG401025422;PGSC0003DMG401027685;PGSC0003DMG402025422	K12600+K12614+K12613+K12606+K12604+K11600+K12593+K12611+K12586+K12581+K12598+K14442+K04077+K03654+K01148+K03654
Metabolism	Carbohydrate metabolism	Pentose phosphate pathway	1	1	0.0953403	0.468034	ko00030	PGSC0003DMG400007057	K00852
Metabolism	Amino acid metabolism	Glycine, serine and threonine metabolism	1	1	0.0953403	0.468034	ko00260	PGSC0003DMG400019888	K00499
Cellular Processes	Transport and catabolism	Peroxisome	8	51	0.106981	0.481414	ko04146	MSTRG.13625;PGSC0003DMG400004812;PGSC0003DMG400016295;PGSC0003DMG400018423;PGSC0003DMG400021664;PGSC0003DMG400024502;PGSC0003DMG400027179;PGSC0003DMG401005074	K13338+K13337+K13347+K00477+K13348+K13343+K13354+K13347
Metabolism	Carbohydrate metabolism	Galactose metabolism	3	13	0.119861	0.487566	ko00052	MSTRG.9514;PGSC0003DMG400022258;PGSC0003DMG400030891	K06617+K06617+K06617
Cellular Processes	Transport and catabolism	Endocytosis	21	170	0.126406	0.487566	ko04144	MSTRG.11877;MSTRG.12010;PGSC0003DMG400001272;PGSC0003DMG400001432;PGSC0003DMG400002673;PGSC0003DMG400003648;PGSC0003DMG400004691;PGSC0003DMG400004839;PGSC0003DMG400005688;PGSC0003DMG400008853;PGSC0003DMG400008921;PGSC0003DMG400013287;PGSC0003DMG400019286;PGSC0003DMG400024712;PGSC0003DMG400025262;PGSC0003DMG400025585;PGSC0003DMG400026351;PGSC0003DMG400028179;PGSC0003DMG400029334;PGSC0003DMG4010138…	K18443+K12200+K07937+K18443+K12183+K18468+K07937+K12197+K19476+K07901+K12492+K07904+K12486+K10364+K07904+K07937+K05758+K12185+K18468+K12471+K07937
Metabolism	Metabolism of cofactors and vitamins	Folate biosynthesis	2	7	0.138102	0.497167	ko00790	PGSC0003DMG400007066;PGSC0003DMG400021256	K01307+K01307
Metabolism	Metabolism of cofactors and vitamins	Pantothenate and CoA biosynthesis	1	2	0.181617	0.58948	ko00770	PGSC0003DMG402008870	K06133
Metabolism	Biosynthesis of other secondary metabolites	Stilbenoid, diarylheptanoid and gingerol biosynthesis	3	16	0.190759	0.58948	ko00945	PGSC0003DMG400012024;PGSC0003DMG400029239;PGSC0003DMG401025689	K16040+K16040+K16040
Organismal Systems	Environmental adaptation	Plant-pathogen interaction	21	181	0.196493	0.58948	ko04626	MSTRG.21977;PGSC0003DMG400001361;PGSC0003DMG400001441;PGSC0003DMG400003707;PGSC0003DMG400007903;PGSC0003DMG400009451;PGSC0003DMG400009730;PGSC0003DMG400009883;PGSC0003DMG400010215;PGSC0003DMG400012471;PGSC0003DMG400016820;PGSC0003DMG400018490;PGSC0003DMG400020099;PGSC0003DMG400020884;PGSC0003DMG400022143;PGSC0003DMG400023360;PGSC0003DMG400025259;PGSC0003DMG400025435;PGSC0003DMG400027450;PGSC0003D…	K13459+K13429+K05391+K01373+K05391+K13412+K13448+K13412+K13441+K13459+K13412+K13457+K13456+K12795+K18835+K18835+K13457+K13412+K05391+K13429+K13448
Genetic Information Processing	Replication and repair	Base excision repair	5	36	0.255484	0.637421	ko03410	PGSC0003DMG400008501;PGSC0003DMG400011287;PGSC0003DMG400013631;PGSC0003DMG400017947;PGSC0003DMG401026906	K10802+K01246+K01246+K10801+K10773
Metabolism	Amino acid metabolism	Cysteine and methionine metabolism	1	3	0.25969	0.637421	ko00270	PGSC0003DMG400031041	K05396
CK96-vs-M96(down)
Metabolism	Global and overview maps	Metabolic pathways	58	384	3.82825e-08	2.10554e-06	ko01100	MSTRG.23203;PGSC0003DMG400000493;PGSC0003DMG400000513;PGSC0003DMG400001179;PGSC0003DMG400001801;PGSC0003DMG400002018;PGSC0003DMG400002172;PGSC0003DMG400002303;PGSC0003DMG400003521;PGSC0003DMG400003522;PGSC0003DMG400003695;PGSC0003DMG400004458;PGSC0003DMG400004532;PGSC0003DMG400005216;PGSC0003DMG400005890;PGSC0003DMG400006956;PGSC0003DMG400007059;PGSC0003DMG400007631;PGSC0003DMG400007787;PGSC0003D…	K22427+K01673+K06617+K15889+K00799+K00799+K00799+K19893+K19355+K18819+K19355+K08911+K02639+K18819+K14332+K01673+K12450+K22427+K08909+K18551+K01674+K01535+K08908+K00799+K00799+K22427+K22328+K00799+K01728+K05907+K06617+K08910+K05907+K00799+K21568+K08909+K08907+K00366+K14977+K22427+K22427+K18660+K00799+K22427+K22427+K10534+K06215+K18551+K00799+K00799+K00799+K01728+K08910+K00512+K11423+K05907+K11423+…
Metabolism	Energy metabolism	Photosynthesis - antenna proteins	7	10	1.22497e-06	2.24578e-05	ko00196	PGSC0003DMG400004458;PGSC0003DMG400007787;PGSC0003DMG400014386;PGSC0003DMG400019508;PGSC0003DMG400021287;PGSC0003DMG400023344;PGSC0003DMG400033084	K08911+K08909+K08908+K08910+K08909+K08907+K08910
Genetic Information Processing	Replication and repair	DNA replication	7	10	1.22497e-06	2.24578e-05	ko03030	MSTRG.3644;PGSC0003DMG400002190;PGSC0003DMG400008308;PGSC0003DMG400009040;PGSC0003DMG400011837;PGSC0003DMG400013633;PGSC0003DMG400030968	K10742+K02540+K02541+K02210+K02209+K02542+K02212
Metabolism	Amino acid metabolism	Phenylalanine metabolism	8	17	1.21305e-05	0.000166795	ko00360	MSTRG.23203;PGSC0003DMG400007631;PGSC0003DMG400014779;PGSC0003DMG400014863;PGSC0003DMG400026280;PGSC0003DMG400026300;PGSC0003DMG400029046;PGSC0003DMG400029050	K22427+K22427+K22427+K22328+K22427+K22427+K22427+K22427
Metabolism	Lipid metabolism	Cutin, suberine and wax biosynthesis	6	16	0.000711476	0.00782624	ko00073	PGSC0003DMG400002587;PGSC0003DMG400004844;PGSC0003DMG400016249;PGSC0003DMG400018744;PGSC0003DMG402009727;PGSC0003DMG402029471	K15403+K15403+K15400+K20769+K17991+K17991
Metabolism	Global and overview maps	Biosynthesis of secondary metabolites	21	144	0.00207835	0.0190515	ko01110	PGSC0003DMG400000432;PGSC0003DMG400001179;PGSC0003DMG400003754;PGSC0003DMG400005974;PGSC0003DMG400006764;PGSC0003DMG400007972;PGSC0003DMG400008137;PGSC0003DMG400008140;PGSC0003DMG400011935;PGSC0003DMG400014954;PGSC0003DMG400017119;PGSC0003DMG400020471;PGSC0003DMG400025795;PGSC0003DMG400028331;PGSC0003DMG400030265;PGSC0003DMG400039453;PGSC0003DMG401001903;PGSC0003DMG401004500;PGSC0003DMG401029448;…	K13495+K15889+K00279+K05354+K00279+K09843+K13495+K13495+K13495+K17961+K13496+K21568+K09843+K13495+K13495+K13495+K17961+K12356+K13495+K12356+K13495
Genetic Information Processing	Folding, sorting and degradation	Protein processing in endoplasmic reticulum	21	148	0.00293125	0.0230312	ko04141	PGSC0003DMG400002928;PGSC0003DMG400002987;PGSC0003DMG400003219;PGSC0003DMG400004150;PGSC0003DMG400004808;PGSC0003DMG400008187;PGSC0003DMG400008824;PGSC0003DMG400009004;PGSC0003DMG400009173;PGSC0003DMG400011627;PGSC0003DMG400011628;PGSC0003DMG400011630;PGSC0003DMG400011631;PGSC0003DMG400011632;PGSC0003DMG400020718;PGSC0003DMG400021737;PGSC0003DMG400024476;PGSC0003DMG400025033;PGSC0003DMG400028624;…	K13993+K09503+K13993+K09580+K13993+K13993+K09562+K09517+K13993+K13993+K13993+K13993+K13993+K13993+K13993+K13993+K13993+K10666+K13993+K13993+K13993
Metabolism	Energy metabolism	Sulfur metabolism	3	5	0.00373621	0.0256865	ko00920	PGSC0003DMG400016477;PGSC0003DMG400019872;PGSC0003DMG402005074	K05907+K05907+K05907
Metabolism	Energy metabolism	Nitrogen metabolism	6	24	0.00717574	0.0438517	ko00910	PGSC0003DMG400000493;PGSC0003DMG400006913;PGSC0003DMG400006956;PGSC0003DMG400008954;PGSC0003DMG400025823;PGSC0003DMG400030212	K01673+K02575+K01673+K01674+K00366+K10534
Metabolism	Carbohydrate metabolism	Galactose metabolism	4	13	0.0129161	0.0710388	ko00052	PGSC0003DMG400000513;PGSC0003DMG400003522;PGSC0003DMG400005216;PGSC0003DMG400018109	K06617+K18819+K18819+K06617
Metabolism	Metabolism of terpenoids and polyketides	Zeatin biosynthesis	12	80	0.0149146	0.0745728	ko00908	PGSC0003DMG400000432;PGSC0003DMG400003754;PGSC0003DMG400006764;PGSC0003DMG400008137;PGSC0003DMG400008140;PGSC0003DMG400011935;PGSC0003DMG400017119;PGSC0003DMG400028331;PGSC0003DMG400030265;PGSC0003DMG400039453;PGSC0003DMG401029448;PGSC0003DMG402027210	K13495+K00279+K00279+K13495+K13495+K13495+K13496+K13495+K13495+K13495+K13495+K13495
Metabolism	Metabolism of other amino acids	Glutathione metabolism	11	73	0.018785	0.0860979	ko00480	PGSC0003DMG400001801;PGSC0003DMG400002018;PGSC0003DMG400002172;PGSC0003DMG400014627;PGSC0003DMG400014657;PGSC0003DMG400015726;PGSC0003DMG400019956;PGSC0003DMG400027637;PGSC0003DMG400031091;PGSC0003DMG400031093;PGSC0003DMG400032537	K00799+K00799+K00799+K00799+K00799+K00799+K00799+K00799+K00799+K00799+K00799
Metabolism	Metabolism of terpenoids and polyketides	Diterpenoid biosynthesis	2	4	0.0304609	0.11169	ko00904	PGSC0003DMG400014954;PGSC0003DMG401001903	K17961+K17961
Metabolism	Metabolism of terpenoids and polyketides	Carotenoid biosynthesis	2	4	0.0304609	0.11169	ko00906	PGSC0003DMG400007972;PGSC0003DMG400025795	K09843+K09843
Metabolism	Biosynthesis of other secondary metabolites	Phenylpropanoid biosynthesis	2	4	0.0304609	0.11169	ko00940	PGSC0003DMG401004500;PGSC0003DMG402004500	K12356+K12356
Metabolism	Metabolism of cofactors and vitamins	Nicotinate and nicotinamide metabolism	2	5	0.0482774	0.158093	ko00760	PGSC0003DMG400008829;PGSC0003DMG400030418	K18551+K18551
Metabolism	Metabolism of terpenoids and polyketides	Sesquiterpenoid and triterpenoid biosynthesis	6	36	0.048865	0.158093	ko00909	MSTRG.20055;MSTRG.21000;PGSC0003DMG400006713;PGSC0003DMG400010585;PGSC0003DMG400010587;PGSC0003DMG400011783	K15803+K15803+K15803+K15803+K15803+K15803
Metabolism	Amino acid metabolism	Valine, leucine and isoleucine degradation	1	1	0.0751073	0.206545	ko00280	PGSC0003DMG400026465	K18660
Metabolism	Biosynthesis of other secondary metabolites	Tropane, piperidine and pyridine alkaloid biosynthesis	1	1	0.0751073	0.206545	ko00960	PGSC0003DMG400005974	K05354
Metabolism	Global and overview maps	Fatty acid metabolism	1	1	0.0751073	0.206545	ko01212	PGSC0003DMG400026465	K18660
CK3-vs-P3(up)
Genetic Information Processing	Translation	Ribosome biogenesis in eukaryotes	24	90	5.24734e-07	2.72862e-05	ko03008	MSTRG.10400;MSTRG.13930;MSTRG.21873;MSTRG.24638;MSTRG.3621;MSTRG.3622;MSTRG.7790;PGSC0003DMG400000654;PGSC0003DMG400005691;PGSC0003DMG400005819;PGSC0003DMG400006605;PGSC0003DMG400006784;PGSC0003DMG400007825;PGSC0003DMG400010461;PGSC0003DMG400012349;PGSC0003DMG400012453;PGSC0003DMG400013161;PGSC0003DMG400017956;PGSC0003DMG400023908;PGSC0003DMG400026818;PGSC0003DMG400029793;PGSC0003DMG400030953;PGS…	K14555+K14572+K14552+K14556+K06943+K06943+K14544+K11129+K14558+K11883+K11108+K14554+K03264+K14570+K07178+K14537+K14556+K14571+K14567+K06943+K11883+K14573+K14549+K14548
Genetic Information Processing	Translation	Ribosome	55	382	0.00013031	0.00338805	ko03010	MSTRG.17237;MSTRG.20920;PGSC0003DMG400001128;PGSC0003DMG400001451;PGSC0003DMG400001463;PGSC0003DMG400001849;PGSC0003DMG400003504;PGSC0003DMG400004204;PGSC0003DMG400004686;PGSC0003DMG400005324;PGSC0003DMG400005466;PGSC0003DMG400006207;PGSC0003DMG400008351;PGSC0003DMG400008513;PGSC0003DMG400009264;PGSC0003DMG400010469;PGSC0003DMG400012101;PGSC0003DMG400013127;PGSC0003DMG400014191;PGSC0003DMG4000142…	K02918+K02988+K02958+K02935+K02924+K02921+K02933+K02901+K02977+K02939+K02927+K02936+K02989+K02942+K02980+K02973+K02917+K02921+K02937+K02906+K02957+K02880+K02871+K02966+K02922+K02923+K02989+K02895+K02882+K02868+K02866+K02937+K02955+K02898+K02957+K02934+K02951+K02895+K02938+K02871+K02901+K02937+K02877+K02918+K02910+K02981+K02895+K02891+K02915+K02936+K02890+K02906+K02937+K02920+K02917
Metabolism	Lipid metabolism	Linoleic acid metabolism	4	16	0.0483105	0.805555	ko00591	MSTRG.22333;MSTRG.22340;MSTRG.5473;PGSC0003DMG400020999	K15718+K15718+K15718+K15718
Environmental Information Processing	Signal transduction	Phosphatidylinositol signaling system	2	5	0.0665916	0.805555	ko04070	PGSC0003DMG402002060;PGSC0003DMG403001309	K13024+K13024
Metabolism	Carbohydrate metabolism	Pentose phosphate pathway	1	1	0.0895156	0.805555	ko00030	PGSC0003DMG400007057	K00852
Genetic Information Processing	Folding, sorting and degradation	Ubiquitin mediated proteolysis	14	107	0.0929487	0.805555	ko04120	MSTRG.1008;MSTRG.24774;MSTRG.30848;MSTRG.3133;PGSC0003DMG400003897;PGSC0003DMG400004686;PGSC0003DMG400005466;PGSC0003DMG400009018;PGSC0003DMG400010474;PGSC0003DMG400010792;PGSC0003DMG400022656;PGSC0003DMG400026307;PGSC0003DMG400029724;PGSC0003DMG400030762	K03350+K10590+K03353+K10604+K10144+K02977+K02927+K10581+K10604+K03364+K10144+K12456+K10581+K10144
Metabolism	Metabolism of terpenoids and polyketides	Brassinosteroid biosynthesis	2	7	0.124173	0.808568	ko00905	PGSC0003DMG400005693;PGSC0003DMG400028352	K15639+K15639
Metabolism	Nucleotide metabolism	Purine metabolism	2	8	0.156131	0.808568	ko00230	MSTRG.26560;PGSC0003DMG400026243	K00951+K14977
Metabolism	Biosynthesis of other secondary metabolites	Stilbenoid, diarylheptanoid and gingerol biosynthesis	3	16	0.167033	0.808568	ko00945	PGSC0003DMG400004342;PGSC0003DMG400029239;PGSC0003DMG402025689	K16040+K16040+K16040
Metabolism	Amino acid metabolism	Arginine and proline metabolism	1	2	0.171043	0.808568	ko00330	MSTRG.29992	K01259
Metabolism	Metabolism of cofactors and vitamins	Pantothenate and CoA biosynthesis	1	2	0.171043	0.808568	ko00770	PGSC0003DMG402008870	K06133
Genetic Information Processing	Replication and repair	Base excision repair	5	36	0.2157	0.912412	ko03410	PGSC0003DMG400007902;PGSC0003DMG400013631;PGSC0003DMG400014146;PGSC0003DMG400020287;PGSC0003DMG401030070	K01246+K01246+K10563+K03575+K10798
Genetic Information Processing	Translation	Nucleocytoplasmic transport	8	67	0.247341	0.912412	ko03013	MSTRG.11976;MSTRG.27318;MSTRG.9853;PGSC0003DMG400000665;PGSC0003DMG400005151;PGSC0003DMG400008314;PGSC0003DMG400025630;PGSC0003DMG402004013	K14297+K14298+K12160+K12160+K14291+K14314+K14315+K14297
Genetic Information Processing	Translation	mRNA surveillance pathway	12	108	0.256337	0.912412	ko03015	PGSC0003DMG400004621;PGSC0003DMG400010340;PGSC0003DMG400016158;PGSC0003DMG400016522;PGSC0003DMG400021104;PGSC0003DMG400023496;PGSC0003DMG400029413;PGSC0003DMG400030284;PGSC0003DMG401014244;PGSC0003DMG401020329;PGSC0003DMG402015876;PGSC0003DMG403015876	K14405+K14407+K14396+K14376+K14404+K03265+K14400+K14399+K00565+K13917+K03456+K03456
Genetic Information Processing	Transcription	Basal transcription factors	4	30	0.278773	0.912412	ko03022	PGSC0003DMG400009351;PGSC0003DMG400022296;PGSC0003DMG400023693;PGSC0003DMG401008136	K03132+K03131+K03124+K03124
Metabolism	Amino acid metabolism	Alanine, aspartate and glutamate metabolism	1	4	0.312914	0.912412	ko00250	PGSC0003DMG400019574	K13566
Organismal Systems	Environmental adaptation	Circadian rhythm - plant	4	32	0.320556	0.912412	ko04712	PGSC0003DMG400013826;PGSC0003DMG400016180;PGSC0003DMG400019518;PGSC0003DMG400029303	K12125+K16223+K12127+K12125
Metabolism	Carbohydrate metabolism	Galactose metabolism	2	13	0.326897	0.912412	ko00052	PGSC0003DMG400022258;PGSC0003DMG400030891	K06617+K06617
Genetic Information Processing	Folding, sorting and degradation	RNA degradation	12	116	0.342461	0.912412	ko03018	MSTRG.12003;MSTRG.955;PGSC0003DMG400000206;PGSC0003DMG400002149;PGSC0003DMG400002537;PGSC0003DMG400004310;PGSC0003DMG400007507;PGSC0003DMG400020706;PGSC0003DMG400021363;PGSC0003DMG400023725;PGSC0003DMG401015717;PGSC0003DMG401028727	K14442+K12608+K11600+K12593+K04077+K12590+K12586+K12598+K14442+K12586+K12603+K12592
Metabolism	Glycan biosynthesis and metabolism	Other glycan degradation	1	5	0.374494	0.912412	ko00511	PGSC0003DMG400031031	K01206
CK3-vs-P3(down)
Metabolism	Global and overview maps	Metabolic pathways	64	384	6.85679e-12	1.71784e-10	ko01100	MSTRG.16916;PGSC0003DMG400000493;PGSC0003DMG400000843;PGSC0003DMG400002163;PGSC0003DMG400002166;PGSC0003DMG400002167;PGSC0003DMG400002168;PGSC0003DMG400002169;PGSC0003DMG400002171;PGSC0003DMG400002172;PGSC0003DMG400002174;PGSC0003DMG400002181;PGSC0003DMG400002303;PGSC0003DMG400003522;PGSC0003DMG400003695;PGSC0003DMG400005216;PGSC0003DMG400005890;PGSC0003DMG400006692;PGSC0003DMG400007631;PGSC0003D…	K00799+K01673+K18551+K00799+K00799+K00799+K00799+K00799+K00799+K00799+K00799+K00799+K19893+K18819+K19355+K18819+K14332+K00512+K22427+K08909+K00366+K01673+K18551+K01674+K00799+K00799+K00799+K08908+K00799+K00799+K00799+K22427+K00799+K00799+K08910+K00799+K00799+K22427+K21568+K21568+K00512+K00799+K08909+K08907+K08907+K02639+K00512+K00366+K22427+K22427+K10534+K06215+K18551+K00799+K00799+K22427+K08910+…
Metabolism	Metabolism of other amino acids	Glutathione metabolism	25	73	6.87138e-12	1.71784e-10	ko00480	MSTRG.16916;PGSC0003DMG400002163;PGSC0003DMG400002166;PGSC0003DMG400002167;PGSC0003DMG400002168;PGSC0003DMG400002169;PGSC0003DMG400002171;PGSC0003DMG400002172;PGSC0003DMG400002174;PGSC0003DMG400002181;PGSC0003DMG400011012;PGSC0003DMG400011049;PGSC0003DMG400011731;PGSC0003DMG400014627;PGSC0003DMG400014657;PGSC0003DMG400014672;PGSC0003DMG400015726;PGSC0003DMG400016722;PGSC0003DMG400019728;PGSC0003D…	K00799+K00799+K00799+K00799+K00799+K00799+K00799+K00799+K00799+K00799+K00799+K00799+K00799+K00799+K00799+K00799+K00799+K00799+K00799+K00799+K00799+K00799+K00799+K00799+K00799
Metabolism	Energy metabolism	Photosynthesis - antenna proteins	7	10	8.66912e-07	1.08364e-05	ko00196	PGSC0003DMG400007787;PGSC0003DMG400014386;PGSC0003DMG400019508;PGSC0003DMG400021287;PGSC0003DMG400023344;PGSC0003DMG400023461;PGSC0003DMG400033084	K08909+K08908+K08910+K08909+K08907+K08907+K08910
Genetic Information Processing	Replication and repair	DNA replication	7	10	8.66912e-07	1.08364e-05	ko03030	MSTRG.3644;PGSC0003DMG400002190;PGSC0003DMG400008308;PGSC0003DMG400009040;PGSC0003DMG400011837;PGSC0003DMG400013633;PGSC0003DMG400030968	K10742+K02540+K02541+K02210+K02209+K02542+K02212
Organismal Systems	Environmental adaptation	Plant-pathogen interaction	30	181	7.02651e-06	7.02651e-05	ko04626	MSTRG.10520;MSTRG.16283;MSTRG.7006;MSTRG.7394;PGSC0003DMG400000740;PGSC0003DMG400000890;PGSC0003DMG400003707;PGSC0003DMG400005745;PGSC0003DMG400006610;PGSC0003DMG400006727;PGSC0003DMG400006998;PGSC0003DMG400007876;PGSC0003DMG400008089;PGSC0003DMG400008163;PGSC0003DMG400009883;PGSC0003DMG400010215;PGSC0003DMG400010410;PGSC0003DMG400011271;PGSC0003DMG400016313;PGSC0003DMG400016433;PGSC0003DMG400023…	K05391+K05391+K13441+K13429+K05391+K13412+K01373+K13448+K18873+K05391+K13448+K13465+K05391+K13448+K13412+K13441+K13448+K18835+K13448+K13429+K13448+K12795+K13448+K13434+K13448+K01373+K13448+K05391+K13448+K05391
Metabolism	Global and overview maps	Biosynthesis of secondary metabolites	25	144	1.91887e-05	0.000159906	ko01110	PGSC0003DMG400000335;PGSC0003DMG400001283;PGSC0003DMG400005030;PGSC0003DMG400005960;PGSC0003DMG400008138;PGSC0003DMG400008140;PGSC0003DMG400011829;PGSC0003DMG400011935;PGSC0003DMG400012024;PGSC0003DMG400014954;PGSC0003DMG400017119;PGSC0003DMG400020456;PGSC0003DMG400020471;PGSC0003DMG400025795;PGSC0003DMG400027259;PGSC0003DMG400029495;PGSC0003DMG400029825;PGSC0003DMG400030265;PGSC0003DMG400037840;…	K00279+K16040+K17982+K13495+K13495+K13495+K22794+K13495+K16040+K17961+K13496+K21568+K21568+K09843+K13495+K13495+K13495+K13495+K13495+K13495+K13495+K17961+K13495+K10529+K12356
Metabolism	Amino acid metabolism	Phenylalanine metabolism	6	17	0.000788773	0.00563409	ko00360	PGSC0003DMG400007631;PGSC0003DMG400014779;PGSC0003DMG400020035;PGSC0003DMG400026280;PGSC0003DMG400026300;PGSC0003DMG400031502	K22427+K22427+K22427+K22427+K22427+K22427
Metabolism	Metabolism of terpenoids and polyketides	Zeatin biosynthesis	14	80	0.00129886	0.00757832	ko00908	PGSC0003DMG400000335;PGSC0003DMG400005960;PGSC0003DMG400008138;PGSC0003DMG400008140;PGSC0003DMG400011935;PGSC0003DMG400017119;PGSC0003DMG400027259;PGSC0003DMG400029495;PGSC0003DMG400029825;PGSC0003DMG400030265;PGSC0003DMG400037840;PGSC0003DMG400039453;PGSC0003DMG400044152;PGSC0003DMG401029824	K00279+K13495+K13495+K13495+K13495+K13496+K13495+K13495+K13495+K13495+K13495+K13495+K13495+K13495
Metabolism	Metabolism of terpenoids and polyketides	Diterpenoid biosynthesis	3	4	0.0013641	0.00757832	ko00904	PGSC0003DMG400005030;PGSC0003DMG400014954;PGSC0003DMG401001903	K17982+K17961+K17961
Metabolism	Metabolism of cofactors and vitamins	Nicotinate and nicotinamide metabolism	3	5	0.00323037	0.0161518	ko00760	PGSC0003DMG400000843;PGSC0003DMG400008829;PGSC0003DMG400030418	K18551+K18551+K18551
Metabolism	Lipid metabolism	Cutin, suberine and wax biosynthesis	5	16	0.0040496	0.0184073	ko00073	PGSC0003DMG400002587;PGSC0003DMG400016249;PGSC0003DMG401009727;PGSC0003DMG402009727;PGSC0003DMG402029471	K15403+K15400+K17991+K17991+K17991
Metabolism	Energy metabolism	Nitrogen metabolism	6	24	0.00561393	0.0233914	ko00910	PGSC0003DMG400000493;PGSC0003DMG400008262;PGSC0003DMG400008827;PGSC0003DMG400008954;PGSC0003DMG400025823;PGSC0003DMG400030212	K01673+K00366+K01673+K01674+K00366+K10534
Organismal Systems	Environmental adaptation	Circadian rhythm - plant	6	32	0.023405	0.0900191	ko04712	MSTRG.16594;PGSC0003DMG400004837;PGSC0003DMG400016179;PGSC0003DMG400027211;PGSC0003DMG400033048;PGSC0003DMG402011297	K16223+K12125+K16223+K12121+K12127+K12130
Environmental Information Processing	Membrane transport	ABC transporters	7	45	0.0381204	0.136144	ko02010	PGSC0003DMG400007294;PGSC0003DMG400007295;PGSC0003DMG400009095;PGSC0003DMG400011374;PGSC0003DMG400011613;PGSC0003DMG400022183;PGSC0003DMG400033641	K05658+K05658+K05666+K05666+K05658+K05666+K05666
Environmental Information Processing	Signal transduction	Plant hormone signal transduction	28	301	0.082757	0.275857	ko04075	MSTRG.27028;PGSC0003DMG400000129;PGSC0003DMG400001611;PGSC0003DMG400001615;PGSC0003DMG400001641;PGSC0003DMG400001644;PGSC0003DMG400001655;PGSC0003DMG400001667;PGSC0003DMG400001668;PGSC0003DMG400002636;PGSC0003DMG400003225;PGSC0003DMG400003226;PGSC0003DMG400003773;PGSC0003DMG400008001;PGSC0003DMG400008950;PGSC0003DMG400013445;PGSC0003DMG400013575;PGSC0003DMG400015442;PGSC0003DMG400018579;PGSC0003D…	K14506+K14488+K14488+K14488+K14488+K14488+K14488+K14488+K14488+K14484+K14488+K14488+K14488+K14505+K14488+K14484+K14488+K14499+K14490+K14494+K14494+K14488+K14487+K14432+K14488+K14432+K14488+K14484
Metabolism	Lipid metabolism	Glycerophospholipid metabolism	3	16	0.101039	0.297175	ko00564	PGSC0003DMG400005228;PGSC0003DMG400010519;PGSC0003DMG400014459	K18696+K06129+K05929
Metabolism	Lipid metabolism	Linoleic acid metabolism	3	16	0.101039	0.297175	ko00591	PGSC0003DMG400010859;PGSC0003DMG400024693;PGSC0003DMG401024691	K15718+K15718+K15718
Metabolism	Lipid metabolism	alpha-Linolenic acid metabolism	1	3	0.199401	0.513278	ko00592	PGSC0003DMG402000506	K10529
Metabolism	Energy metabolism	Photosynthesis	2	12	0.209573	0.513278	ko00195	PGSC0003DMG400005890;PGSC0003DMG400023985	K14332+K02639
Metabolism	Carbohydrate metabolism	Galactose metabolism	2	13	0.236707	0.513278	ko00052	PGSC0003DMG400003522;PGSC0003DMG400005216	K18819+K18819
CK48-vs-P48(up)
Cellular Processes	Transport and catabolism	Phagosome	10	36	3.8388e-06	0.000188101	ko04145	MSTRG.25177;MSTRG.802;PGSC0003DMG400001320;PGSC0003DMG400004272;PGSC0003DMG400004962;PGSC0003DMG400008752;PGSC0003DMG400009938;PGSC0003DMG400028193;PGSC0003DMG400034688;PGSC0003DMG401001693	K07375+K07374+K07374+K07374+K07374+K07374+K07375+K07375+K07374+K04392
Organismal Systems	Environmental adaptation	Circadian rhythm - plant	8	32	8.60851e-05	0.00210908	ko04712	MSTRG.12256;MSTRG.13887;PGSC0003DMG400000584;PGSC0003DMG400013826;PGSC0003DMG400016363;PGSC0003DMG400019518;PGSC0003DMG400019971;PGSC0003DMG400029303	K16221+K12124+K12130+K12125+K16221+K12127+K12116+K12125
Metabolism	Lipid metabolism	Linoleic acid metabolism	5	16	0.000647846	0.00793611	ko00591	MSTRG.22333;MSTRG.22338;MSTRG.22340;PGSC0003DMG400020999;PGSC0003DMG401024691	K15718+K15718+K15718+K15718+K15718
Metabolism	Biosynthesis of other secondary metabolites	Stilbenoid, diarylheptanoid and gingerol biosynthesis	5	16	0.000647846	0.00793611	ko00945	PGSC0003DMG400004342;PGSC0003DMG400021854;PGSC0003DMG400029239;PGSC0003DMG401025689;PGSC0003DMG402025689	K16040+K16040+K16040+K16040+K16040
Metabolism	Carbohydrate metabolism	Pentose and glucuronate interconversions	6	25	0.000871944	0.00854505	ko00040	PGSC0003DMG400004325;PGSC0003DMG400010771;PGSC0003DMG400012640;PGSC0003DMG400020156;PGSC0003DMG400029645;PGSC0003DMG400031065	K01728+K01728+K01728+K01728+K01728+K01728
Metabolism	Global and overview maps	Biosynthesis of secondary metabolites	14	144	0.00753093	0.0615026	ko01110	PGSC0003DMG400004342;PGSC0003DMG400005030;PGSC0003DMG400007833;PGSC0003DMG400007908;PGSC0003DMG400020456;PGSC0003DMG400021854;PGSC0003DMG400028352;PGSC0003DMG400029239;PGSC0003DMG400029489;PGSC0003DMG400029490;PGSC0003DMG400035689;PGSC0003DMG400042273;PGSC0003DMG401025689;PGSC0003DMG402025689	K16040+K17982+K13495+K13495+K21568+K16040+K15639+K16040+K13495+K13495+K13496+K15777+K16040+K16040
Metabolism	Lipid metabolism	Steroid biosynthesis	2	6	0.0296626	0.20341	ko00100	PGSC0003DMG400006924;PGSC0003DMG400013425	K01052+K01052
Metabolism	Global and overview maps	Metabolic pathways	26	384	0.0364737	0.20341	ko01100	MSTRG.20134;MSTRG.22557;MSTRG.28425;PGSC0003DMG400002901;PGSC0003DMG400004325;PGSC0003DMG400004458;PGSC0003DMG400007057;PGSC0003DMG400008562;PGSC0003DMG400009601;PGSC0003DMG400010353;PGSC0003DMG400010771;PGSC0003DMG400012640;PGSC0003DMG400017160;PGSC0003DMG400017532;PGSC0003DMG400020156;PGSC0003DMG400020456;PGSC0003DMG400023893;PGSC0003DMG400024278;PGSC0003DMG400025362;PGSC0003DMG400026280;PGSC00…	K18677+K05396+K01209+K08908+K01728+K08911+K00852+K17725+K01759+K08906+K01728+K01728+K01725+K02639+K01728+K21568+K00512+K22328+K01627+K22427+K22427+K01728+K01728+K19355+K00799+K00512
Metabolism	Lipid metabolism	Cutin, suberine and wax biosynthesis	3	16	0.037361	0.20341	ko00073	PGSC0003DMG400010578;PGSC0003DMG400031731;PGSC0003DMG401009727	K15402+K15400+K17991
Metabolism	Amino acid metabolism	Phenylalanine metabolism	3	17	0.0438276	0.211666	ko00360	PGSC0003DMG400024278;PGSC0003DMG400026280;PGSC0003DMG400026300	K22328+K22427+K22427
Metabolism	Carbohydrate metabolism	Pentose phosphate pathway	1	1	0.0475169	0.211666	ko00030	PGSC0003DMG400007057	K00852
Environmental Information Processing	Membrane transport	ABC transporters	5	45	0.0600096	0.245039	ko02010	MSTRG.32886;PGSC0003DMG400001419;PGSC0003DMG400004595;PGSC0003DMG400004681;PGSC0003DMG400014306	K05658+K05658+K05658+K05658+K05657
Metabolism	Energy metabolism	Photosynthesis - antenna proteins	2	10	0.0785788	0.296182	ko00196	PGSC0003DMG400002901;PGSC0003DMG400004458	K08908+K08911
Metabolism	Biosynthesis of other secondary metabolites	Betalain biosynthesis	1	2	0.0927898	0.324764	ko00965	PGSC0003DMG400042273	K15777
Metabolism	Energy metabolism	Photosynthesis	2	12	0.108383	0.35405	ko00195	PGSC0003DMG400010353;PGSC0003DMG400017532	K08906+K02639
Metabolism	Amino acid metabolism	Cysteine and methionine metabolism	1	3	0.135924	0.391781	ko00270	MSTRG.22557	K05396
Metabolism	Metabolism of other amino acids	D-Amino acid metabolism	1	3	0.135924	0.391781	ko00470	MSTRG.22557	K05396
Metabolism	Lipid metabolism	Glycerophospholipid metabolism	2	16	0.174554	0.456525	ko00564	PGSC0003DMG400028544;PGSC0003DMG403020240	K06130+K18696
Metabolism	Metabolism of terpenoids and polyketides	Diterpenoid biosynthesis	1	4	0.17702	0.456525	ko00904	PGSC0003DMG400005030	K17982
Metabolism	Energy metabolism	Sulfur metabolism	1	5	0.216173	0.529625	ko00920	PGSC0003DMG400008562	K17725
CK48-vs-P48(down)
Genetic Information Processing	Translation	Ribosome biogenesis in eukaryotes	33	90	6.7315e-13	3.1638e-11	ko03008	MSTRG.10400;MSTRG.13930;MSTRG.21873;MSTRG.7790;PGSC0003DMG400000394;PGSC0003DMG400000602;PGSC0003DMG400000654;PGSC0003DMG400001469;PGSC0003DMG400002765;PGSC0003DMG400005691;PGSC0003DMG400006104;PGSC0003DMG400006784;PGSC0003DMG400007315;PGSC0003DMG400008366;PGSC0003DMG400010119;PGSC0003DMG400010461;PGSC0003DMG400010751;PGSC0003DMG400016389;PGSC0003DMG400018096;PGSC0003DMG400020159;PGSC0003DMG40002…	K14555+K14572+K14552+K14544+K14561+K14546+K11129+K14560+K14564+K14558+K14565+K14554+K11131+K11128+K14563+K14570+K14550+K14561+K14559+K14538+K14557+K14565+K14553+K11129+K11130+K14556+K14538+K14521+K14568+K14549+K14548+K14566+K14569
Genetic Information Processing	Replication and repair	DNA replication	6	10	9.67271e-05	0.00227309	ko03030	PGSC0003DMG400002190;PGSC0003DMG400008308;PGSC0003DMG400009040;PGSC0003DMG400011837;PGSC0003DMG400013633;PGSC0003DMG400030968	K02540+K02541+K02210+K02209+K02542+K02212
Genetic Information Processing	Translation	Ribosome	55	382	0.000426263	0.00667812	ko03010	MSTRG.1243;MSTRG.31050;PGSC0003DMG400000286;PGSC0003DMG400000345;PGSC0003DMG400000893;PGSC0003DMG400001463;PGSC0003DMG400002405;PGSC0003DMG400003074;PGSC0003DMG400004124;PGSC0003DMG400004605;PGSC0003DMG400005642;PGSC0003DMG400005862;PGSC0003DMG400007599;PGSC0003DMG400007731;PGSC0003DMG400011319;PGSC0003DMG400011702;PGSC0003DMG400011741;PGSC0003DMG400013270;PGSC0003DMG400014695;PGSC0003DMG40001540…	K02866+K02924+K02983+K02910+K02897+K02924+K02866+K02912+K02960+K02977+K02993+K02927+K02962+K02975+K02971+K02943+K02901+K02934+K02894+K02926+K02920+K02884+K02894+K02900+K02893+K02938+K02974+K02995+K02875+K02894+K02995+K02937+K02887+K02935+K02979+K02936+K02962+K02941+K02918+K02947+K02998+K02905+K02955+K02896+K02993+K02991+K02873+K02981+K02895+K02964+K02891+K02883+K02877+K02870+K02953
Metabolism	Energy metabolism	Sulfur metabolism	3	5	0.00701698	0.0824495	ko00920	PGSC0003DMG400016477;PGSC0003DMG400019872;PGSC0003DMG402005074	K05907+K05907+K05907
Metabolism	Metabolism of terpenoids and polyketides	Carotenoid biosynthesis	2	4	0.0460426	0.314803	ko00906	PGSC0003DMG400007972;PGSC0003DMG400025795	K09843+K09843
Metabolism	Biosynthesis of other secondary metabolites	Phenylpropanoid biosynthesis	2	4	0.0460426	0.314803	ko00940	PGSC0003DMG401004500;PGSC0003DMG402004500	K12356+K12356
Organismal Systems	Environmental adaptation	Plant-pathogen interaction	24	181	0.0468856	0.314803	ko04626	MSTRG.10520;MSTRG.16281;MSTRG.16284;MSTRG.7394;PGSC0003DMG400000890;PGSC0003DMG400001977;PGSC0003DMG400003564;PGSC0003DMG400005909;PGSC0003DMG400006610;PGSC0003DMG400006727;PGSC0003DMG400006998;PGSC0003DMG400008089;PGSC0003DMG400009899;PGSC0003DMG400013183;PGSC0003DMG400013735;PGSC0003DMG400013736;PGSC0003DMG400016433;PGSC0003DMG400023360;PGSC0003DMG400023440;PGSC0003DMG400028797;PGSC0003DMG40002…	K05391+K05391+K05391+K13429+K13412+K13448+K13412+K13448+K18873+K05391+K13448+K05391+K13465+K13412+K13459+K13459+K13429+K18835+K13412+K13448+K12795+K13434+K18875+K05391
Genetic Information Processing	Folding, sorting and degradation	Protein processing in endoplasmic reticulum	20	148	0.0561679	0.329986	ko04141	PGSC0003DMG400002987;PGSC0003DMG400003219;PGSC0003DMG400004808;PGSC0003DMG400008187;PGSC0003DMG400008824;PGSC0003DMG400010561;PGSC0003DMG400011628;PGSC0003DMG400011630;PGSC0003DMG400011631;PGSC0003DMG400011632;PGSC0003DMG400011719;PGSC0003DMG400011977;PGSC0003DMG400020341;PGSC0003DMG400020718;PGSC0003DMG400021737;PGSC0003DMG400028624;PGSC0003DMG400030339;PGSC0003DMG400030340;PGSC0003DMG400030426;…	K09503+K13993+K13993+K13993+K09562+K08288+K13993+K13993+K13993+K13993+K13993+K13993+K13993+K13993+K13993+K13993+K13993+K13993+K13993+K13993
Metabolism	Metabolism of cofactors and vitamins	Nicotinate and nicotinamide metabolism	2	5	0.0720597	0.376312	ko00760	PGSC0003DMG400008829;PGSC0003DMG400030418	K18551+K18551
Metabolism	Biosynthesis of other secondary metabolites	Tropane, piperidine and pyridine alkaloid biosynthesis	1	1	0.0935009	0.433919	ko00960	PGSC0003DMG400005974	K05354
Metabolism	Glycan biosynthesis and metabolism	Various types of N-glycan biosynthesis	2	6	0.101556	0.433919	ko00513	PGSC0003DMG400018405;PGSC0003DMG402006223	K14413+K00753
Metabolism	Carbohydrate metabolism	Galactose metabolism	3	13	0.11464	0.449006	ko00052	PGSC0003DMG400000513;PGSC0003DMG400003522;PGSC0003DMG400005216	K06617+K18819+K18819
Metabolism	Metabolism of other amino acids	Glutathione metabolism	10	73	0.139331	0.503736	ko00480	PGSC0003DMG400002169;PGSC0003DMG400002172;PGSC0003DMG400002174;PGSC0003DMG400007786;PGSC0003DMG400011012;PGSC0003DMG400014627;PGSC0003DMG400015726;PGSC0003DMG400027637;PGSC0003DMG400031093;PGSC0003DMG402002164	K00799+K00799+K00799+K00799+K00799+K00799+K00799+K00799+K00799+K00799
Genetic Information Processing	Translation	Nucleocytoplasmic transport	9	67	0.169304	0.506377	ko03013	PGSC0003DMG400006150;PGSC0003DMG400008117;PGSC0003DMG400011212;PGSC0003DMG400012295;PGSC0003DMG400019677;PGSC0003DMG400022207;PGSC0003DMG400023272;PGSC0003DMG400025630;PGSC0003DMG400026641	K14300+K03231+K14305+K14299+K03231+K12160+K03231+K14315+K14293
Organismal Systems	Environmental adaptation	Circadian rhythm - plant	5	32	0.173845	0.506377	ko04712	MSTRG.16594;MSTRG.20203;PGSC0003DMG400027211;PGSC0003DMG401020784;PGSC0003DMG402011297	K16223+K12115+K12121+K16241+K12130
Metabolism	Energy metabolism	Nitrogen metabolism	4	24	0.18095	0.506377	ko00910	PGSC0003DMG400006913;PGSC0003DMG400008954;PGSC0003DMG400016996;PGSC0003DMG400025823	K02575+K01674+K02575+K00366
Metabolism	Lipid metabolism	Cutin, suberine and wax biosynthesis	3	16	0.183158	0.506377	ko00073	PGSC0003DMG400002587;PGSC0003DMG402009727;PGSC0003DMG402029471	K15403+K17991+K17991
Metabolism	Amino acid metabolism	Alanine, aspartate and glutamate metabolism	1	4	0.324871	0.763446	ko00250	PGSC0003DMG402005180	K13566
Metabolism	Metabolism of cofactors and vitamins	Vitamin B6 metabolism	1	4	0.324871	0.763446	ko00750	PGSC0003DMG400030359	K06215
Metabolism	Metabolism of terpenoids and polyketides	Diterpenoid biosynthesis	1	4	0.324871	0.763446	ko00904	PGSC0003DMG400014954	K17961
CK96-vs-P96(up)
Organismal Systems	Environmental adaptation	Circadian rhythm - plant	12	32	1.1088e-05	0.000598751	ko04712	MSTRG.13887;MSTRG.27989;PGSC0003DMG400000584;PGSC0003DMG400013826;PGSC0003DMG400016180;PGSC0003DMG400016363;PGSC0003DMG400017172;PGSC0003DMG400018791;PGSC0003DMG400019518;PGSC0003DMG400019971;PGSC0003DMG400029303;PGSC0003DMG400033048	K12124+K12129+K12130+K12125+K16223+K16221+K12119+K12124+K12127+K12116+K12125+K12127
Cellular Processes	Transport and catabolism	Autophagy - other	11	43	0.00119448	0.02397	ko04136	MSTRG.6019;PGSC0003DMG400000571;PGSC0003DMG400004802;PGSC0003DMG400005198;PGSC0003DMG400011011;PGSC0003DMG400011153;PGSC0003DMG400014422;PGSC0003DMG400017986;PGSC0003DMG400021594;PGSC0003DMG402012477;PGSC0003DMG402022314	K08339+K08331+K08341+K08341+K08269+K08330+K08341+K08334+K08343+K08341+K08341
Environmental Information Processing	Signal transduction	Plant hormone signal transduction	43	301	0.00133166	0.02397	ko04075	PGSC0003DMG400002608;PGSC0003DMG400002930;PGSC0003DMG400003196;PGSC0003DMG400003310;PGSC0003DMG400004367;PGSC0003DMG400004501;PGSC0003DMG400005327;PGSC0003DMG400006211;PGSC0003DMG400006345;PGSC0003DMG400006393;PGSC0003DMG400006480;PGSC0003DMG400008070;PGSC0003DMG400008504;PGSC0003DMG400009972;PGSC0003DMG400013765;PGSC0003DMG400015667;PGSC0003DMG400019881;PGSC0003DMG400020701;PGSC0003DMG400021565;…	K14484+K13464+K14491+K14495+K13464+K14503+K14484+K14432+K14431+K14484+K13464+K14488+K13946+K14500+K14484+K13464+K14506+K14488+K14488+K14487+K14493+K14485+K14488+K14485+K13464+K14432+K14487+K14432+K14487+K14431+K14503+K14488+K14502+K13464+K14432+K14486+K13464+K14506+K14489+K14506+K14508+K14484+K14431
Environmental Information Processing	Signal transduction	MAPK signaling pathway - plant	10	41	0.00292166	0.0394424	ko04016	PGSC0003DMG400000799;PGSC0003DMG400003528;PGSC0003DMG400003700;PGSC0003DMG400009436;PGSC0003DMG400012347;PGSC0003DMG400017577;PGSC0003DMG400029118;PGSC0003DMG400029941;PGSC0003DMG400033696;PGSC0003DMG402015209	K20557+K20537+K20535+K17686+K17686+K20557+K20557+K20726+K20604+K20607
Genetic Information Processing	Folding, sorting and degradation	SNARE interactions in vesicular transport	9	41	0.00975789	0.0878639	ko04130	PGSC0003DMG400001501;PGSC0003DMG400010893;PGSC0003DMG400026142;PGSC0003DMG400028105;PGSC0003DMG400028128;PGSC0003DMG400028344;PGSC0003DMG400031428;PGSC0003DMG401002119;PGSC0003DMG401005885	K08497+K08504+K08515+K08503+K08486+K08493+K08504+K08505+K08515
Metabolism	Lipid metabolism	Cutin, suberine and wax biosynthesis	5	16	0.0113898	0.0878639	ko00073	PGSC0003DMG400007343;PGSC0003DMG400010578;PGSC0003DMG400018744;PGSC0003DMG400031423;PGSC0003DMG400031731	K13407+K15402+K20769+K13407+K15400
Metabolism	Biosynthesis of other secondary metabolites	Stilbenoid, diarylheptanoid and gingerol biosynthesis	5	16	0.0113898	0.0878639	ko00945	PGSC0003DMG400004342;PGSC0003DMG400012024;PGSC0003DMG400029239;PGSC0003DMG401025689;PGSC0003DMG402025689	K16040+K16040+K16040+K16040+K16040
Cellular Processes	Transport and catabolism	Peroxisome	10	51	0.0147217	0.0993713	ko04146	PGSC0003DMG400004812;PGSC0003DMG400007146;PGSC0003DMG400016295;PGSC0003DMG400016472;PGSC0003DMG400018423;PGSC0003DMG400021664;PGSC0003DMG400024502;PGSC0003DMG400027179;PGSC0003DMG400030633;PGSC0003DMG401005074	K13337+K13335+K13347+K13347+K00477+K13348+K13343+K13354+K12261+K13347
Metabolism	Metabolism of cofactors and vitamins	Folate biosynthesis	3	7	0.0198182	0.118909	ko00790	PGSC0003DMG400007066;PGSC0003DMG400012440;PGSC0003DMG400021256	K01307+K18482+K01307
Metabolism	Lipid metabolism	alpha-Linolenic acid metabolism	2	3	0.0232976	0.125807	ko00592	PGSC0003DMG401000506;PGSC0003DMG402000506	K10529+K10529
Genetic Information Processing	Folding, sorting and degradation	Ubiquitin mediated proteolysis	16	107	0.0306653	0.144839	ko04120	MSTRG.24774;MSTRG.3133;PGSC0003DMG400000229;PGSC0003DMG400003897;PGSC0003DMG400006168;PGSC0003DMG400010474;PGSC0003DMG400012198;PGSC0003DMG400014487;PGSC0003DMG400015361;PGSC0003DMG400019395;PGSC0003DMG400019600;PGSC0003DMG400026307;PGSC0003DMG400026973;PGSC0003DMG400027848;PGSC0003DMG400030762;PGSC0003DMG400033039	K10590+K10604+K04506+K10144+K10581+K10604+K10576+K10144+K10581+K10576+K04506+K12456+K10684+K10579+K10144+K10573
Cellular Processes	Transport and catabolism	Endocytosis	23	170	0.0321865	0.144839	ko04144	MSTRG.12010;PGSC0003DMG400001272;PGSC0003DMG400001432;PGSC0003DMG400002673;PGSC0003DMG400003648;PGSC0003DMG400004691;PGSC0003DMG400004839;PGSC0003DMG400005688;PGSC0003DMG400008457;PGSC0003DMG400008853;PGSC0003DMG400008862;PGSC0003DMG400008921;PGSC0003DMG400011807;PGSC0003DMG400013287;PGSC0003DMG400016963;PGSC0003DMG400019286;PGSC0003DMG400025262;PGSC0003DMG400025585;PGSC0003DMG400028179;PGSC0003D…	K12200+K07937+K18443+K12183+K18468+K07937+K12197+K19476+K07904+K07901+K17917+K12492+K12486+K07904+K10365+K12486+K07904+K07937+K12185+K07904+K19476+K12471+K07937
Metabolism	Lipid metabolism	Linoleic acid metabolism	4	16	0.0509414	0.211603	ko00591	MSTRG.22333;MSTRG.22340;PGSC0003DMG400020999;PGSC0003DMG400031809	K15718+K15718+K15718+K15718
Metabolism	Energy metabolism	Sulfur metabolism	2	5	0.068675	0.264889	ko00920	PGSC0003DMG400007053;PGSC0003DMG400008562	K17725+K17725
Metabolism	Carbohydrate metabolism	Pentose phosphate pathway	1	1	0.0910484	0.307288	ko00030	PGSC0003DMG400007057	K00852
Metabolism	Amino acid metabolism	Glycine, serine and threonine metabolism	1	1	0.0910484	0.307288	ko00260	PGSC0003DMG400019888	K00499
Metabolism	Carbohydrate metabolism	Galactose metabolism	3	13	0.107833	0.342528	ko00052	MSTRG.9514;PGSC0003DMG400022258;PGSC0003DMG400030891	K06617+K06617+K06617
Genetic Information Processing	Transcription	Basal transcription factors	5	30	0.131429	0.394286	ko03022	PGSC0003DMG400008135;PGSC0003DMG400014907;PGSC0003DMG400023693;PGSC0003DMG401008136;PGSC0003DMG401025662	K03124+K03124+K03124+K03124+K03132
Organismal Systems	Environmental adaptation	Plant-pathogen interaction	21	181	0.143151	0.406851	ko04626	PGSC0003DMG400000529;PGSC0003DMG400001361;PGSC0003DMG400001441;PGSC0003DMG400003707;PGSC0003DMG400007903;PGSC0003DMG400009730;PGSC0003DMG400009883;PGSC0003DMG400016313;PGSC0003DMG400016820;PGSC0003DMG400018490;PGSC0003DMG400020099;PGSC0003DMG400020884;PGSC0003DMG400021098;PGSC0003DMG400022143;PGSC0003DMG400023360;PGSC0003DMG400025435;PGSC0003DMG400027450;PGSC0003DMG400028562;PGSC0003DMG401000674;…	K05391+K13429+K05391+K01373+K05391+K13448+K13412+K13448+K13412+K13457+K13456+K12795+K13457+K18835+K18835+K13412+K05391+K13429+K13429+K13429+K13448
Metabolism	Biosynthesis of other secondary metabolites	Betalain biosynthesis	1	2	0.173832	0.469347	ko00965	PGSC0003DMG400042273	K15777
CK96-vs-P96(down)
Metabolism	Energy metabolism	Photosynthesis - antenna proteins	7	10	1.56955e-06	4.55171e-05	ko00196	PGSC0003DMG400004458;PGSC0003DMG400007787;PGSC0003DMG400014386;PGSC0003DMG400019508;PGSC0003DMG400021287;PGSC0003DMG400023344;PGSC0003DMG400033084	K08911+K08909+K08908+K08910+K08909+K08907+K08910
Genetic Information Processing	Replication and repair	DNA replication	7	10	1.56955e-06	4.55171e-05	ko03030	MSTRG.3644;PGSC0003DMG400002190;PGSC0003DMG400008308;PGSC0003DMG400009040;PGSC0003DMG400011837;PGSC0003DMG400013633;PGSC0003DMG400030968	K10742+K02540+K02541+K02210+K02209+K02542+K02212
Metabolism	Global and overview maps	Metabolic pathways	49	384	0.000196358	0.00379625	ko01100	MSTRG.8661;PGSC0003DMG400000493;PGSC0003DMG400000513;PGSC0003DMG400001179;PGSC0003DMG400002172;PGSC0003DMG400002174;PGSC0003DMG400003521;PGSC0003DMG400003522;PGSC0003DMG400003695;PGSC0003DMG400004325;PGSC0003DMG400004458;PGSC0003DMG400004532;PGSC0003DMG400005216;PGSC0003DMG400005890;PGSC0003DMG400007787;PGSC0003DMG400008642;PGSC0003DMG400008829;PGSC0003DMG400008954;PGSC0003DMG400010771;PGSC0003DM…	K11420+K01673+K06617+K15889+K00799+K00799+K19355+K18819+K19355+K01728+K08911+K02639+K18819+K14332+K08909+K12501+K18551+K01674+K01728+K08908+K00799+K22328+K00799+K01728+K05907+K06617+K08910+K05907+K00799+K21568+K08909+K08907+K00366+K14977+K18660+K00799+K06215+K18551+K00799+K01728+K08910+K00512+K11423+K01000+K00799+K05907+K11423+K19891+K01000
Metabolism	Global and overview maps	Biosynthesis of secondary metabolites	22	144	0.00140722	0.0204047	ko01110	PGSC0003DMG400000432;PGSC0003DMG400001179;PGSC0003DMG400005974;PGSC0003DMG400007972;PGSC0003DMG400008593;PGSC0003DMG400008642;PGSC0003DMG400014954;PGSC0003DMG400017119;PGSC0003DMG400020471;PGSC0003DMG400025795;PGSC0003DMG400027163;PGSC0003DMG400027200;PGSC0003DMG400027259;PGSC0003DMG400028331;PGSC0003DMG400029825;PGSC0003DMG400039453;PGSC0003DMG401004500;PGSC0003DMG401027210;PGSC0003DMG401029448;…	K13495+K15889+K05354+K09843+K13496+K12501+K17961+K13496+K21568+K09843+K13495+K13495+K13495+K13495+K13495+K13495+K12356+K13495+K13495+K13495+K12356+K13495
Genetic Information Processing	Folding, sorting and degradation	Protein processing in endoplasmic reticulum	22	148	0.00202614	0.0235033	ko04141	PGSC0003DMG400002928;PGSC0003DMG400002987;PGSC0003DMG400003219;PGSC0003DMG400004808;PGSC0003DMG400008187;PGSC0003DMG400008824;PGSC0003DMG400009173;PGSC0003DMG400009255;PGSC0003DMG400011627;PGSC0003DMG400011628;PGSC0003DMG400011630;PGSC0003DMG400011631;PGSC0003DMG400011632;PGSC0003DMG400020718;PGSC0003DMG400021737;PGSC0003DMG400023622;PGSC0003DMG400024476;PGSC0003DMG400025033;PGSC0003DMG400028624;…	K13993+K09503+K13993+K13993+K13993+K09562+K13993+K13993+K13993+K13993+K13993+K13993+K13993+K13993+K13993+K13993+K13993+K10666+K13993+K13993+K13993+K13993
Metabolism	Energy metabolism	Sulfur metabolism	3	5	0.00414691	0.0400868	ko00920	PGSC0003DMG400016477;PGSC0003DMG400019872;PGSC0003DMG402005074	K05907+K05907+K05907
Metabolism	Lipid metabolism	Cutin, suberine and wax biosynthesis	5	16	0.0058825	0.0487407	ko00073	PGSC0003DMG400002587;PGSC0003DMG400004844;PGSC0003DMG400016249;PGSC0003DMG402009727;PGSC0003DMG402029471	K15403+K15403+K15400+K17991+K17991
Metabolism	Metabolism of terpenoids and polyketides	Zeatin biosynthesis	13	80	0.00790537	0.057314	ko00908	PGSC0003DMG400000432;PGSC0003DMG400008593;PGSC0003DMG400017119;PGSC0003DMG400027163;PGSC0003DMG400027200;PGSC0003DMG400027259;PGSC0003DMG400028331;PGSC0003DMG400029825;PGSC0003DMG400039453;PGSC0003DMG401027210;PGSC0003DMG401029448;PGSC0003DMG401029824;PGSC0003DMG402027210	K13495+K13496+K13496+K13495+K13495+K13495+K13495+K13495+K13495+K13495+K13495+K13495+K13495
Metabolism	Carbohydrate metabolism	Galactose metabolism	4	13	0.0146286	0.094273	ko00052	PGSC0003DMG400000513;PGSC0003DMG400003522;PGSC0003DMG400005216;PGSC0003DMG400018109	K06617+K18819+K18819+K06617
Metabolism	Metabolism of terpenoids and polyketides	Carotenoid biosynthesis	2	4	0.0326189	0.171991	ko00906	PGSC0003DMG400007972;PGSC0003DMG400025795	K09843+K09843
Metabolism	Biosynthesis of other secondary metabolites	Phenylpropanoid biosynthesis	2	4	0.0326189	0.171991	ko00940	PGSC0003DMG401004500;PGSC0003DMG402004500	K12356+K12356
Metabolism	Metabolism of cofactors and vitamins	Nicotinate and nicotinamide metabolism	2	5	0.0516002	0.249401	ko00760	PGSC0003DMG400008829;PGSC0003DMG400030418	K18551+K18551
Metabolism	Amino acid metabolism	Valine, leucine and isoleucine degradation	1	1	0.0778663	0.301083	ko00280	PGSC0003DMG400026465	K18660
Metabolism	Biosynthesis of other secondary metabolites	Tropane, piperidine and pyridine alkaloid biosynthesis	1	1	0.0778663	0.301083	ko00960	PGSC0003DMG400005974	K05354
Metabolism	Global and overview maps	Fatty acid metabolism	1	1	0.0778663	0.301083	ko01212	PGSC0003DMG400026465	K18660
Organismal Systems	Environmental adaptation	Circadian rhythm - plant	5	32	0.0984172	0.356762	ko04712	MSTRG.16594;PGSC0003DMG400024017;PGSC0003DMG400027211;PGSC0003DMG401020784;PGSC0003DMG402011297	K16223+K12121+K12121+K16241+K12130
Metabolism	Energy metabolism	Nitrogen metabolism	4	24	0.111349	0.379896	ko00910	PGSC0003DMG400000493;PGSC0003DMG400006913;PGSC0003DMG400008954;PGSC0003DMG400025823	K01673+K02575+K01674+K00366
Metabolism	Carbohydrate metabolism	Pentose and glucuronate interconversions	4	25	0.124889	0.394641	ko00040	PGSC0003DMG400004325;PGSC0003DMG400010771;PGSC0003DMG400015815;PGSC0003DMG400033070	K01728+K01728+K01728+K01728
Environmental Information Processing	Membrane transport	ABC transporters	6	45	0.133259	0.394641	ko02010	PGSC0003DMG400001400;PGSC0003DMG400009095;PGSC0003DMG400011374;PGSC0003DMG400022183;PGSC0003DMG400023322;PGSC0003DMG400033641	K05658+K05666+K05666+K05666+K05681+K05666
Cellular Processes	Transport and catabolism	Phagosome	5	36	0.143931	0.394641	ko04145	PGSC0003DMG400008659;PGSC0003DMG400011088;PGSC0003DMG400020850;PGSC0003DMG400029337;PGSC0003DMG400030431	K04392+K07375+K07375+K07375+K07375
M3-vs-P3(up)
Genetic Information Processing	Translation	Ribosome biogenesis in eukaryotes	24	90	5.24734e-07	2.72862e-05	ko03008	MSTRG.10400;MSTRG.13930;MSTRG.21873;MSTRG.24638;MSTRG.3621;MSTRG.3622;MSTRG.7790;PGSC0003DMG400000654;PGSC0003DMG400005691;PGSC0003DMG400005819;PGSC0003DMG400006605;PGSC0003DMG400006784;PGSC0003DMG400007825;PGSC0003DMG400010461;PGSC0003DMG400012349;PGSC0003DMG400012453;PGSC0003DMG400013161;PGSC0003DMG400017956;PGSC0003DMG400023908;PGSC0003DMG400026818;PGSC0003DMG400029793;PGSC0003DMG400030953;PGS…	K14555+K14572+K14552+K14556+K06943+K06943+K14544+K11129+K14558+K11883+K11108+K14554+K03264+K14570+K07178+K14537+K14556+K14571+K14567+K06943+K11883+K14573+K14549+K14548
Genetic Information Processing	Translation	Ribosome	55	382	0.00013031	0.00338805	ko03010	MSTRG.17237;MSTRG.20920;PGSC0003DMG400001128;PGSC0003DMG400001451;PGSC0003DMG400001463;PGSC0003DMG400001849;PGSC0003DMG400003504;PGSC0003DMG400004204;PGSC0003DMG400004686;PGSC0003DMG400005324;PGSC0003DMG400005466;PGSC0003DMG400006207;PGSC0003DMG400008351;PGSC0003DMG400008513;PGSC0003DMG400009264;PGSC0003DMG400010469;PGSC0003DMG400012101;PGSC0003DMG400013127;PGSC0003DMG400014191;PGSC0003DMG4000142…	K02918+K02988+K02958+K02935+K02924+K02921+K02933+K02901+K02977+K02939+K02927+K02936+K02989+K02942+K02980+K02973+K02917+K02921+K02937+K02906+K02957+K02880+K02871+K02966+K02922+K02923+K02989+K02895+K02882+K02868+K02866+K02937+K02955+K02898+K02957+K02934+K02951+K02895+K02938+K02871+K02901+K02937+K02877+K02918+K02910+K02981+K02895+K02891+K02915+K02936+K02890+K02906+K02937+K02920+K02917
Metabolism	Lipid metabolism	Linoleic acid metabolism	4	16	0.0483105	0.805555	ko00591	MSTRG.22333;MSTRG.22340;MSTRG.5473;PGSC0003DMG400020999	K15718+K15718+K15718+K15718
Environmental Information Processing	Signal transduction	Phosphatidylinositol signaling system	2	5	0.0665916	0.805555	ko04070	PGSC0003DMG402002060;PGSC0003DMG403001309	K13024+K13024
Metabolism	Carbohydrate metabolism	Pentose phosphate pathway	1	1	0.0895156	0.805555	ko00030	PGSC0003DMG400007057	K00852
Genetic Information Processing	Folding, sorting and degradation	Ubiquitin mediated proteolysis	14	107	0.0929487	0.805555	ko04120	MSTRG.1008;MSTRG.24774;MSTRG.30848;MSTRG.3133;PGSC0003DMG400003897;PGSC0003DMG400004686;PGSC0003DMG400005466;PGSC0003DMG400009018;PGSC0003DMG400010474;PGSC0003DMG400010792;PGSC0003DMG400022656;PGSC0003DMG400026307;PGSC0003DMG400029724;PGSC0003DMG400030762	K03350+K10590+K03353+K10604+K10144+K02977+K02927+K10581+K10604+K03364+K10144+K12456+K10581+K10144
Metabolism	Metabolism of terpenoids and polyketides	Brassinosteroid biosynthesis	2	7	0.124173	0.808568	ko00905	PGSC0003DMG400005693;PGSC0003DMG400028352	K15639+K15639
Metabolism	Nucleotide metabolism	Purine metabolism	2	8	0.156131	0.808568	ko00230	MSTRG.26560;PGSC0003DMG400026243	K00951+K14977
Metabolism	Biosynthesis of other secondary metabolites	Stilbenoid, diarylheptanoid and gingerol biosynthesis	3	16	0.167033	0.808568	ko00945	PGSC0003DMG400004342;PGSC0003DMG400029239;PGSC0003DMG402025689	K16040+K16040+K16040
Metabolism	Amino acid metabolism	Arginine and proline metabolism	1	2	0.171043	0.808568	ko00330	MSTRG.29992	K01259
Metabolism	Metabolism of cofactors and vitamins	Pantothenate and CoA biosynthesis	1	2	0.171043	0.808568	ko00770	PGSC0003DMG402008870	K06133
Genetic Information Processing	Replication and repair	Base excision repair	5	36	0.2157	0.912412	ko03410	PGSC0003DMG400007902;PGSC0003DMG400013631;PGSC0003DMG400014146;PGSC0003DMG400020287;PGSC0003DMG401030070	K01246+K01246+K10563+K03575+K10798
Genetic Information Processing	Translation	Nucleocytoplasmic transport	8	67	0.247341	0.912412	ko03013	MSTRG.11976;MSTRG.27318;MSTRG.9853;PGSC0003DMG400000665;PGSC0003DMG400005151;PGSC0003DMG400008314;PGSC0003DMG400025630;PGSC0003DMG402004013	K14297+K14298+K12160+K12160+K14291+K14314+K14315+K14297
Genetic Information Processing	Translation	mRNA surveillance pathway	12	108	0.256337	0.912412	ko03015	PGSC0003DMG400004621;PGSC0003DMG400010340;PGSC0003DMG400016158;PGSC0003DMG400016522;PGSC0003DMG400021104;PGSC0003DMG400023496;PGSC0003DMG400029413;PGSC0003DMG400030284;PGSC0003DMG401014244;PGSC0003DMG401020329;PGSC0003DMG402015876;PGSC0003DMG403015876	K14405+K14407+K14396+K14376+K14404+K03265+K14400+K14399+K00565+K13917+K03456+K03456
Genetic Information Processing	Transcription	Basal transcription factors	4	30	0.278773	0.912412	ko03022	PGSC0003DMG400009351;PGSC0003DMG400022296;PGSC0003DMG400023693;PGSC0003DMG401008136	K03132+K03131+K03124+K03124
Metabolism	Amino acid metabolism	Alanine, aspartate and glutamate metabolism	1	4	0.312914	0.912412	ko00250	PGSC0003DMG400019574	K13566
Organismal Systems	Environmental adaptation	Circadian rhythm - plant	4	32	0.320556	0.912412	ko04712	PGSC0003DMG400013826;PGSC0003DMG400016180;PGSC0003DMG400019518;PGSC0003DMG400029303	K12125+K16223+K12127+K12125
Metabolism	Carbohydrate metabolism	Galactose metabolism	2	13	0.326897	0.912412	ko00052	PGSC0003DMG400022258;PGSC0003DMG400030891	K06617+K06617
Genetic Information Processing	Folding, sorting and degradation	RNA degradation	12	116	0.342461	0.912412	ko03018	MSTRG.12003;MSTRG.955;PGSC0003DMG400000206;PGSC0003DMG400002149;PGSC0003DMG400002537;PGSC0003DMG400004310;PGSC0003DMG400007507;PGSC0003DMG400020706;PGSC0003DMG400021363;PGSC0003DMG400023725;PGSC0003DMG401015717;PGSC0003DMG401028727	K14442+K12608+K11600+K12593+K04077+K12590+K12586+K12598+K14442+K12586+K12603+K12592
Metabolism	Glycan biosynthesis and metabolism	Other glycan degradation	1	5	0.374494	0.912412	ko00511	PGSC0003DMG400031031	K01206
M3-vs-P3(down)
Metabolism	Global and overview maps	Metabolic pathways	64	384	6.85679e-12	1.71784e-10	ko01100	MSTRG.16916;PGSC0003DMG400000493;PGSC0003DMG400000843;PGSC0003DMG400002163;PGSC0003DMG400002166;PGSC0003DMG400002167;PGSC0003DMG400002168;PGSC0003DMG400002169;PGSC0003DMG400002171;PGSC0003DMG400002172;PGSC0003DMG400002174;PGSC0003DMG400002181;PGSC0003DMG400002303;PGSC0003DMG400003522;PGSC0003DMG400003695;PGSC0003DMG400005216;PGSC0003DMG400005890;PGSC0003DMG400006692;PGSC0003DMG400007631;PGSC0003D…	K00799+K01673+K18551+K00799+K00799+K00799+K00799+K00799+K00799+K00799+K00799+K00799+K19893+K18819+K19355+K18819+K14332+K00512+K22427+K08909+K00366+K01673+K18551+K01674+K00799+K00799+K00799+K08908+K00799+K00799+K00799+K22427+K00799+K00799+K08910+K00799+K00799+K22427+K21568+K21568+K00512+K00799+K08909+K08907+K08907+K02639+K00512+K00366+K22427+K22427+K10534+K06215+K18551+K00799+K00799+K22427+K08910+…
Metabolism	Metabolism of other amino acids	Glutathione metabolism	25	73	6.87138e-12	1.71784e-10	ko00480	MSTRG.16916;PGSC0003DMG400002163;PGSC0003DMG400002166;PGSC0003DMG400002167;PGSC0003DMG400002168;PGSC0003DMG400002169;PGSC0003DMG400002171;PGSC0003DMG400002172;PGSC0003DMG400002174;PGSC0003DMG400002181;PGSC0003DMG400011012;PGSC0003DMG400011049;PGSC0003DMG400011731;PGSC0003DMG400014627;PGSC0003DMG400014657;PGSC0003DMG400014672;PGSC0003DMG400015726;PGSC0003DMG400016722;PGSC0003DMG400019728;PGSC0003D…	K00799+K00799+K00799+K00799+K00799+K00799+K00799+K00799+K00799+K00799+K00799+K00799+K00799+K00799+K00799+K00799+K00799+K00799+K00799+K00799+K00799+K00799+K00799+K00799+K00799
Metabolism	Energy metabolism	Photosynthesis - antenna proteins	7	10	8.66912e-07	1.08364e-05	ko00196	PGSC0003DMG400007787;PGSC0003DMG400014386;PGSC0003DMG400019508;PGSC0003DMG400021287;PGSC0003DMG400023344;PGSC0003DMG400023461;PGSC0003DMG400033084	K08909+K08908+K08910+K08909+K08907+K08907+K08910
Genetic Information Processing	Replication and repair	DNA replication	7	10	8.66912e-07	1.08364e-05	ko03030	MSTRG.3644;PGSC0003DMG400002190;PGSC0003DMG400008308;PGSC0003DMG400009040;PGSC0003DMG400011837;PGSC0003DMG400013633;PGSC0003DMG400030968	K10742+K02540+K02541+K02210+K02209+K02542+K02212
Organismal Systems	Environmental adaptation	Plant-pathogen interaction	30	181	7.02651e-06	7.02651e-05	ko04626	MSTRG.10520;MSTRG.16283;MSTRG.7006;MSTRG.7394;PGSC0003DMG400000740;PGSC0003DMG400000890;PGSC0003DMG400003707;PGSC0003DMG400005745;PGSC0003DMG400006610;PGSC0003DMG400006727;PGSC0003DMG400006998;PGSC0003DMG400007876;PGSC0003DMG400008089;PGSC0003DMG400008163;PGSC0003DMG400009883;PGSC0003DMG400010215;PGSC0003DMG400010410;PGSC0003DMG400011271;PGSC0003DMG400016313;PGSC0003DMG400016433;PGSC0003DMG400023…	K05391+K05391+K13441+K13429+K05391+K13412+K01373+K13448+K18873+K05391+K13448+K13465+K05391+K13448+K13412+K13441+K13448+K18835+K13448+K13429+K13448+K12795+K13448+K13434+K13448+K01373+K13448+K05391+K13448+K05391
Metabolism	Global and overview maps	Biosynthesis of secondary metabolites	25	144	1.91887e-05	0.000159906	ko01110	PGSC0003DMG400000335;PGSC0003DMG400001283;PGSC0003DMG400005030;PGSC0003DMG400005960;PGSC0003DMG400008138;PGSC0003DMG400008140;PGSC0003DMG400011829;PGSC0003DMG400011935;PGSC0003DMG400012024;PGSC0003DMG400014954;PGSC0003DMG400017119;PGSC0003DMG400020456;PGSC0003DMG400020471;PGSC0003DMG400025795;PGSC0003DMG400027259;PGSC0003DMG400029495;PGSC0003DMG400029825;PGSC0003DMG400030265;PGSC0003DMG400037840;…	K00279+K16040+K17982+K13495+K13495+K13495+K22794+K13495+K16040+K17961+K13496+K21568+K21568+K09843+K13495+K13495+K13495+K13495+K13495+K13495+K13495+K17961+K13495+K10529+K12356
Metabolism	Amino acid metabolism	Phenylalanine metabolism	6	17	0.000788773	0.00563409	ko00360	PGSC0003DMG400007631;PGSC0003DMG400014779;PGSC0003DMG400020035;PGSC0003DMG400026280;PGSC0003DMG400026300;PGSC0003DMG400031502	K22427+K22427+K22427+K22427+K22427+K22427
Metabolism	Metabolism of terpenoids and polyketides	Zeatin biosynthesis	14	80	0.00129886	0.00757832	ko00908	PGSC0003DMG400000335;PGSC0003DMG400005960;PGSC0003DMG400008138;PGSC0003DMG400008140;PGSC0003DMG400011935;PGSC0003DMG400017119;PGSC0003DMG400027259;PGSC0003DMG400029495;PGSC0003DMG400029825;PGSC0003DMG400030265;PGSC0003DMG400037840;PGSC0003DMG400039453;PGSC0003DMG400044152;PGSC0003DMG401029824	K00279+K13495+K13495+K13495+K13495+K13496+K13495+K13495+K13495+K13495+K13495+K13495+K13495+K13495
Metabolism	Metabolism of terpenoids and polyketides	Diterpenoid biosynthesis	3	4	0.0013641	0.00757832	ko00904	PGSC0003DMG400005030;PGSC0003DMG400014954;PGSC0003DMG401001903	K17982+K17961+K17961
Metabolism	Metabolism of cofactors and vitamins	Nicotinate and nicotinamide metabolism	3	5	0.00323037	0.0161518	ko00760	PGSC0003DMG400000843;PGSC0003DMG400008829;PGSC0003DMG400030418	K18551+K18551+K18551
Metabolism	Lipid metabolism	Cutin, suberine and wax biosynthesis	5	16	0.0040496	0.0184073	ko00073	PGSC0003DMG400002587;PGSC0003DMG400016249;PGSC0003DMG401009727;PGSC0003DMG402009727;PGSC0003DMG402029471	K15403+K15400+K17991+K17991+K17991
Metabolism	Energy metabolism	Nitrogen metabolism	6	24	0.00561393	0.0233914	ko00910	PGSC0003DMG400000493;PGSC0003DMG400008262;PGSC0003DMG400008827;PGSC0003DMG400008954;PGSC0003DMG400025823;PGSC0003DMG400030212	K01673+K00366+K01673+K01674+K00366+K10534
Organismal Systems	Environmental adaptation	Circadian rhythm - plant	6	32	0.023405	0.0900191	ko04712	MSTRG.16594;PGSC0003DMG400004837;PGSC0003DMG400016179;PGSC0003DMG400027211;PGSC0003DMG400033048;PGSC0003DMG402011297	K16223+K12125+K16223+K12121+K12127+K12130
Environmental Information Processing	Membrane transport	ABC transporters	7	45	0.0381204	0.136144	ko02010	PGSC0003DMG400007294;PGSC0003DMG400007295;PGSC0003DMG400009095;PGSC0003DMG400011374;PGSC0003DMG400011613;PGSC0003DMG400022183;PGSC0003DMG400033641	K05658+K05658+K05666+K05666+K05658+K05666+K05666
Environmental Information Processing	Signal transduction	Plant hormone signal transduction	28	301	0.082757	0.275857	ko04075	MSTRG.27028;PGSC0003DMG400000129;PGSC0003DMG400001611;PGSC0003DMG400001615;PGSC0003DMG400001641;PGSC0003DMG400001644;PGSC0003DMG400001655;PGSC0003DMG400001667;PGSC0003DMG400001668;PGSC0003DMG400002636;PGSC0003DMG400003225;PGSC0003DMG400003226;PGSC0003DMG400003773;PGSC0003DMG400008001;PGSC0003DMG400008950;PGSC0003DMG400013445;PGSC0003DMG400013575;PGSC0003DMG400015442;PGSC0003DMG400018579;PGSC0003D…	K14506+K14488+K14488+K14488+K14488+K14488+K14488+K14488+K14488+K14484+K14488+K14488+K14488+K14505+K14488+K14484+K14488+K14499+K14490+K14494+K14494+K14488+K14487+K14432+K14488+K14432+K14488+K14484
Metabolism	Lipid metabolism	Glycerophospholipid metabolism	3	16	0.101039	0.297175	ko00564	PGSC0003DMG400005228;PGSC0003DMG400010519;PGSC0003DMG400014459	K18696+K06129+K05929
Metabolism	Lipid metabolism	Linoleic acid metabolism	3	16	0.101039	0.297175	ko00591	PGSC0003DMG400010859;PGSC0003DMG400024693;PGSC0003DMG401024691	K15718+K15718+K15718
Metabolism	Lipid metabolism	alpha-Linolenic acid metabolism	1	3	0.199401	0.513278	ko00592	PGSC0003DMG402000506	K10529
Metabolism	Energy metabolism	Photosynthesis	2	12	0.209573	0.513278	ko00195	PGSC0003DMG400005890;PGSC0003DMG400023985	K14332+K02639
Metabolism	Carbohydrate metabolism	Galactose metabolism	2	13	0.236707	0.513278	ko00052	PGSC0003DMG400003522;PGSC0003DMG400005216	K18819+K18819
M48-vs-P48(up)
Genetic Information Processing	Translation	Aminoacyl-tRNA biosynthesis	13	47	7.1846e-06	0.000415226	ko00970	MSTRG.31671;MSTRG.32684;MSTRG.5609;MSTRG.7389;PGSC0003DMG400005646;PGSC0003DMG400006289;PGSC0003DMG400014239;PGSC0003DMG400015215;PGSC0003DMG400022055;PGSC0003DMG400023334;PGSC0003DMG400029571;PGSC0003DMG400032166;PGSC0003DMG401030816	K01873+K01867+K01872+K01869+K01892+K01870+K01880+K01893+K01893+K01889+K01868+K04567+K01875
Genetic Information Processing	Replication and repair	DNA replication	6	10	1.43181e-05	0.000415226	ko03030	MSTRG.3644;MSTRG.6636;PGSC0003DMG400002190;PGSC0003DMG400008308;PGSC0003DMG400009040;PGSC0003DMG400011837	K10742+K10745+K02540+K02541+K02210+K02209
Metabolism	Carbohydrate metabolism	Pentose and glucuronate interconversions	8	25	0.000144852	0.00244999	ko00040	PGSC0003DMG400004325;PGSC0003DMG400010771;PGSC0003DMG400012640;PGSC0003DMG400015230;PGSC0003DMG400020156;PGSC0003DMG400029645;PGSC0003DMG400031065;PGSC0003DMG402023481	K01728+K01728+K01728+K01728+K01728+K01728+K01728+K01728
Organismal Systems	Environmental adaptation	Circadian rhythm - plant	9	32	0.000168964	0.00244999	ko04712	MSTRG.12256;MSTRG.13887;MSTRG.27989;PGSC0003DMG400000584;PGSC0003DMG400013826;PGSC0003DMG400016180;PGSC0003DMG400019518;PGSC0003DMG400019971;PGSC0003DMG400029303	K16221+K12124+K12129+K12130+K12125+K16223+K12127+K12116+K12125
Metabolism	Biosynthesis of other secondary metabolites	Stilbenoid, diarylheptanoid and gingerol biosynthesis	6	16	0.000387122	0.00449061	ko00945	PGSC0003DMG400004342;PGSC0003DMG400012024;PGSC0003DMG400021854;PGSC0003DMG400029239;PGSC0003DMG401025689;PGSC0003DMG402025689	K16040+K16040+K16040+K16040+K16040+K16040
Metabolism	Global and overview maps	Metabolic pathways	37	384	0.012578	0.121587	ko01100	MSTRG.1790;MSTRG.20134;MSTRG.22557;MSTRG.28425;MSTRG.8661;PGSC0003DMG400002901;PGSC0003DMG400004325;PGSC0003DMG400004458;PGSC0003DMG400007057;PGSC0003DMG400007631;PGSC0003DMG400008060;PGSC0003DMG400008642;PGSC0003DMG400009601;PGSC0003DMG400010353;PGSC0003DMG400010771;PGSC0003DMG400011839;PGSC0003DMG400012640;PGSC0003DMG400014052;PGSC0003DMG400015230;PGSC0003DMG400016722;PGSC0003DMG400017160;PGSC0…	K11423+K18677+K05396+K01209+K11420+K08908+K01728+K08911+K00852+K22427+K08681+K12501+K01759+K08906+K01728+K01535+K01728+K22328+K01728+K00799+K01725+K02639+K01728+K21568+K06617+K22328+K01627+K13648+K01728+K01103+K01728+K19355+K22427+K00799+K19891+K01728+K00512
Metabolism	Lipid metabolism	Linoleic acid metabolism	4	16	0.0189477	0.156995	ko00591	MSTRG.22333;MSTRG.22340;PGSC0003DMG400020999;PGSC0003DMG401024691	K15718+K15718+K15718+K15718
Metabolism	Amino acid metabolism	Phenylalanine metabolism	4	17	0.0235048	0.17041	ko00360	PGSC0003DMG400007631;PGSC0003DMG400014052;PGSC0003DMG400024278;PGSC0003DMG400031502	K22427+K22328+K22328+K22427
Environmental Information Processing	Membrane transport	ABC transporters	7	45	0.028404	0.176806	ko02010	MSTRG.32886;PGSC0003DMG400001419;PGSC0003DMG400004681;PGSC0003DMG400007294;PGSC0003DMG400007295;PGSC0003DMG400013420;PGSC0003DMG400014306	K05658+K05658+K05658+K05658+K05658+K05658+K05657
Cellular Processes	Transport and catabolism	Phagosome	6	36	0.0304837	0.176806	ko04145	PGSC0003DMG400001320;PGSC0003DMG400004272;PGSC0003DMG400008659;PGSC0003DMG400009938;PGSC0003DMG400034688;PGSC0003DMG402024590	K07374+K07374+K04392+K07375+K07374+K04392
Metabolism	Lipid metabolism	Steroid biosynthesis	2	6	0.0562321	0.272292	ko00100	PGSC0003DMG400006924;PGSC0003DMG402018785	K01052+K01052
Metabolism	Global and overview maps	Biosynthesis of secondary metabolites	15	144	0.0563363	0.272292	ko01110	PGSC0003DMG400004342;PGSC0003DMG400005030;PGSC0003DMG400005693;PGSC0003DMG400008137;PGSC0003DMG400008642;PGSC0003DMG400012024;PGSC0003DMG400012708;PGSC0003DMG400020456;PGSC0003DMG400021854;PGSC0003DMG400028352;PGSC0003DMG400029239;PGSC0003DMG400035689;PGSC0003DMG400042273;PGSC0003DMG401025689;PGSC0003DMG402025689	K16040+K17982+K15639+K13495+K12501+K16040+K13495+K21568+K16040+K15639+K16040+K13496+K15777+K16040+K16040
Metabolism	Carbohydrate metabolism	Pentose phosphate pathway	1	1	0.0671367	0.299533	ko00030	PGSC0003DMG400007057	K00852
Metabolism	Metabolism of terpenoids and polyketides	Brassinosteroid biosynthesis	2	7	0.0753106	0.312001	ko00905	PGSC0003DMG400005693;PGSC0003DMG400028352	K15639+K15639
Metabolism	Metabolism of cofactors and vitamins	Ubiquinone and other terpenoid-quinone biosynthesis	1	2	0.129785	0.470472	ko00130	PGSC0003DMG400008642	K12501
Metabolism	Biosynthesis of other secondary metabolites	Betalain biosynthesis	1	2	0.129785	0.470472	ko00965	PGSC0003DMG400042273	K15777
Metabolism	Energy metabolism	Photosynthesis - antenna proteins	2	10	0.14151	0.482797	ko00196	PGSC0003DMG400002901;PGSC0003DMG400004458	K08908+K08911
Metabolism	Amino acid metabolism	Cysteine and methionine metabolism	1	3	0.188245	0.552167	ko00270	MSTRG.22557	K05396
Metabolism	Metabolism of other amino acids	D-Amino acid metabolism	1	3	0.188245	0.552167	ko00470	MSTRG.22557	K05396
Metabolism	Energy metabolism	Photosynthesis	2	12	0.190402	0.552167	ko00195	PGSC0003DMG400010353;PGSC0003DMG400017532	K08906+K02639
M48-vs-P48(down)
Genetic Information Processing	Folding, sorting and degradation	Protein processing in endoplasmic reticulum	45	148	9.73017e-14	4.96239e-12	ko04141	MSTRG.16043;MSTRG.31561;PGSC0003DMG400001752;PGSC0003DMG400002779;PGSC0003DMG400002928;PGSC0003DMG400002987;PGSC0003DMG400003219;PGSC0003DMG400004150;PGSC0003DMG400004808;PGSC0003DMG400008187;PGSC0003DMG400008824;PGSC0003DMG400009004;PGSC0003DMG400009173;PGSC0003DMG400009255;PGSC0003DMG400010454;PGSC0003DMG400010561;PGSC0003DMG400011627;PGSC0003DMG400011628;PGSC0003DMG400011630;PGSC0003DMG4000116…	K14012+K09523+K09523+K09584+K13993+K09503+K13993+K09580+K13993+K13993+K09562+K09517+K13993+K13993+K13525+K08288+K13993+K13993+K13993+K13993+K13993+K13993+K13993+K14009+K09486+K13993+K09580+K11863+K13984+K13993+K13525+K13993+K14009+K13993+K14015+K13993+K07953+K13993+K13993+K13993+K13993+K13993+K13993+K10950+K13993
Genetic Information Processing	Translation	Ribosome biogenesis in eukaryotes	24	90	1.25512e-06	3.20055e-05	ko03008	MSTRG.10400;MSTRG.21873;MSTRG.7790;PGSC0003DMG400000394;PGSC0003DMG400000602;PGSC0003DMG400000654;PGSC0003DMG400005691;PGSC0003DMG400006104;PGSC0003DMG400006784;PGSC0003DMG400007315;PGSC0003DMG400008366;PGSC0003DMG400010119;PGSC0003DMG400010751;PGSC0003DMG400016389;PGSC0003DMG400018096;PGSC0003DMG400023353;PGSC0003DMG400024512;PGSC0003DMG400025700;PGSC0003DMG400028012;PGSC0003DMG400033615;PGSC000…	K14555+K14552+K14544+K14561+K14546+K11129+K14558+K14565+K14554+K11131+K11128+K14563+K14550+K14561+K14559+K14565+K11129+K14556+K14538+K14568+K14549+K14548+K14566+K14569
Metabolism	Metabolism of other amino acids	Glutathione metabolism	17	73	0.000290705	0.00494199	ko00480	PGSC0003DMG400001801;PGSC0003DMG400001804;PGSC0003DMG400002169;PGSC0003DMG400002172;PGSC0003DMG400004977;PGSC0003DMG400007786;PGSC0003DMG400011012;PGSC0003DMG400014627;PGSC0003DMG400014654;PGSC0003DMG400014657;PGSC0003DMG400015726;PGSC0003DMG400019728;PGSC0003DMG400027636;PGSC0003DMG400027637;PGSC0003DMG400031091;PGSC0003DMG400031093;PGSC0003DMG402002164	K00799+K00799+K00799+K00799+K00799+K00799+K00799+K00799+K00799+K00799+K00799+K00799+K00799+K00799+K00799+K00799+K00799
Metabolism	Carbohydrate metabolism	Galactose metabolism	6	13	0.000630452	0.00803826	ko00052	MSTRG.9514;PGSC0003DMG400000513;PGSC0003DMG400003522;PGSC0003DMG400005216;PGSC0003DMG400018109;PGSC0003DMG400023297	K06617+K06617+K18819+K18819+K06617+K06617
Metabolism	Energy metabolism	Sulfur metabolism	3	5	0.00708297	0.0722463	ko00920	PGSC0003DMG400016477;PGSC0003DMG400019872;PGSC0003DMG402005074	K05907+K05907+K05907
Organismal Systems	Environmental adaptation	Plant-pathogen interaction	27	181	0.00898758	0.0763944	ko04626	MSTRG.10520;MSTRG.16281;MSTRG.16284;PGSC0003DMG400000740;PGSC0003DMG400000890;PGSC0003DMG400003564;PGSC0003DMG400006610;PGSC0003DMG400006727;PGSC0003DMG400006998;PGSC0003DMG400008089;PGSC0003DMG400008506;PGSC0003DMG400009899;PGSC0003DMG400013183;PGSC0003DMG400013735;PGSC0003DMG400013736;PGSC0003DMG400014624;PGSC0003DMG400016433;PGSC0003DMG400023440;PGSC0003DMG400027380;PGSC0003DMG400028229;PGSC00…	K05391+K05391+K05391+K05391+K13412+K13412+K18873+K05391+K13448+K05391+K13430+K13465+K13412+K13459+K13459+K02358+K13429+K13412+K13458+K13412+K13448+K12795+K05391+K13448+K13434+K18875+K05391
Metabolism	Global and overview maps	Metabolic pathways	47	384	0.0283708	0.206702	ko01100	MSTRG.9514;PGSC0003DMG400000513;PGSC0003DMG400001179;PGSC0003DMG400001801;PGSC0003DMG400001804;PGSC0003DMG400002169;PGSC0003DMG400002172;PGSC0003DMG400003522;PGSC0003DMG400003695;PGSC0003DMG400004289;PGSC0003DMG400004532;PGSC0003DMG400004977;PGSC0003DMG400005216;PGSC0003DMG400005690;PGSC0003DMG400007489;PGSC0003DMG400007786;PGSC0003DMG400008829;PGSC0003DMG400008954;PGSC0003DMG400011012;PGSC0003DM…	K06617+K06617+K15889+K00799+K00799+K00799+K00799+K18819+K19355+K11423+K02639+K00799+K18819+K06215+K22427+K00799+K18551+K01674+K00799+K00799+K00799+K00799+K22328+K00799+K05907+K06617+K08910+K00799+K05907+K06617+K02639+K02639+K00799+K00799+K19893+K06215+K18551+K00799+K00799+K00512+K01000+K00799+K05907+K00512+K00753+K00979+K01000
Metabolism	Metabolism of cofactors and vitamins	Vitamin B6 metabolism	2	4	0.0463255	0.23626	ko00750	PGSC0003DMG400005690;PGSC0003DMG400030359	K06215+K06215
Metabolism	Metabolism of terpenoids and polyketides	Carotenoid biosynthesis	2	4	0.0463255	0.23626	ko00906	PGSC0003DMG400007972;PGSC0003DMG400025795	K09843+K09843
Metabolism	Biosynthesis of other secondary metabolites	Phenylpropanoid biosynthesis	2	4	0.0463255	0.23626	ko00940	PGSC0003DMG401004500;PGSC0003DMG402004500	K12356+K12356
Metabolism	Lipid metabolism	Cutin, suberine and wax biosynthesis	4	16	0.0558821	0.25909	ko00073	PGSC0003DMG400002587;PGSC0003DMG400016249;PGSC0003DMG400029343;PGSC0003DMG402009727	K15403+K15400+K17991+K17991
Metabolism	Metabolism of terpenoids and polyketides	Zeatin biosynthesis	12	80	0.0670308	0.269679	ko00908	PGSC0003DMG400003754;PGSC0003DMG400005960;PGSC0003DMG400006764;PGSC0003DMG400008140;PGSC0003DMG400011935;PGSC0003DMG400017119;PGSC0003DMG400029447;PGSC0003DMG400029491;PGSC0003DMG400030265;PGSC0003DMG400039453;PGSC0003DMG400044152;PGSC0003DMG402027258	K00279+K13495+K00279+K13495+K13495+K13496+K13495+K13495+K13495+K13495+K13495+K13495
Metabolism	Metabolism of cofactors and vitamins	Nicotinate and nicotinamide metabolism	2	5	0.0724872	0.269679	ko00760	PGSC0003DMG400008829;PGSC0003DMG400030418	K18551+K18551
Metabolism	Global and overview maps	Biosynthesis of secondary metabolites	19	144	0.0768625	0.269679	ko01110	PGSC0003DMG400001179;PGSC0003DMG400003754;PGSC0003DMG400005960;PGSC0003DMG400005974;PGSC0003DMG400006764;PGSC0003DMG400007972;PGSC0003DMG400008140;PGSC0003DMG400011935;PGSC0003DMG400014954;PGSC0003DMG400017119;PGSC0003DMG400025795;PGSC0003DMG400029447;PGSC0003DMG400029491;PGSC0003DMG400030265;PGSC0003DMG400039453;PGSC0003DMG400044152;PGSC0003DMG401004500;PGSC0003DMG402004500;PGSC0003DMG402027258	K15889+K00279+K13495+K05354+K00279+K09843+K13495+K13495+K17961+K13496+K09843+K13495+K13495+K13495+K13495+K13495+K12356+K12356+K13495
Genetic Information Processing	Translation	Nucleocytoplasmic transport	10	67	0.0921536	0.269679	ko03013	MSTRG.27318;PGSC0003DMG400000665;PGSC0003DMG400002893;PGSC0003DMG400008117;PGSC0003DMG400011212;PGSC0003DMG400019677;PGSC0003DMG400022207;PGSC0003DMG400023272;PGSC0003DMG400025630;PGSC0003DMG400026641	K14298+K12160+K14321+K03231+K14305+K03231+K12160+K03231+K14315+K14293
Metabolism	Metabolism of cofactors and vitamins	Porphyrin metabolism	1	1	0.0938075	0.269679	ko00860	PGSC0003DMG400026152	K19054
Metabolism	Biosynthesis of other secondary metabolites	Tropane, piperidine and pyridine alkaloid biosynthesis	1	1	0.0938075	0.269679	ko00960	PGSC0003DMG400005974	K05354
Metabolism	Energy metabolism	Photosynthesis	3	12	0.0951809	0.269679	ko00195	PGSC0003DMG400004532;PGSC0003DMG400023985;PGSC0003DMG400026360	K02639+K02639+K02639
Organismal Systems	Environmental adaptation	Circadian rhythm - plant	5	32	0.175519	0.471129	ko04712	MSTRG.16594;MSTRG.20203;PGSC0003DMG400027211;PGSC0003DMG401020784;PGSC0003DMG402011297	K16223+K12115+K12121+K16241+K12130
Environmental Information Processing	Membrane transport	ABC transporters	6	45	0.242727	0.618955	ko02010	PGSC0003DMG400009095;PGSC0003DMG400011374;PGSC0003DMG400021822;PGSC0003DMG400022183;PGSC0003DMG400023322;PGSC0003DMG400028893	K05666+K05666+K05658+K05666+K05681+K05666
M96-vs-P96(up)
Metabolism	Global and overview maps	Metabolic pathways	18	384	1.21208e-05	0.000290898	ko01100	PGSC0003DMG400006956;PGSC0003DMG400008262;PGSC0003DMG400008827;PGSC0003DMG400008829;PGSC0003DMG400012640;PGSC0003DMG400014627;PGSC0003DMG400014779;PGSC0003DMG400022258;PGSC0003DMG400023893;PGSC0003DMG400023985;PGSC0003DMG400024278;PGSC0003DMG400026280;PGSC0003DMG400026300;PGSC0003DMG400026360;PGSC0003DMG400030212;PGSC0003DMG400030891;PGSC0003DMG400031091;PGSC0003DMG401005180	K01673+K00366+K01673+K18551+K01728+K00799+K22427+K06617+K00512+K02639+K22328+K22427+K22427+K02639+K10534+K06617+K00799+K13566
Metabolism	Amino acid metabolism	Phenylalanine metabolism	4	17	0.000117312	0.00140774	ko00360	PGSC0003DMG400014779;PGSC0003DMG400024278;PGSC0003DMG400026280;PGSC0003DMG400026300	K22427+K22328+K22427+K22427
Metabolism	Energy metabolism	Nitrogen metabolism	4	24	0.000482212	0.0038577	ko00910	PGSC0003DMG400006956;PGSC0003DMG400008262;PGSC0003DMG400008827;PGSC0003DMG400030212	K01673+K00366+K01673+K10534
Metabolism	Metabolism of terpenoids and polyketides	Diterpenoid biosynthesis	2	4	0.00146544	0.00739462	ko00904	PGSC0003DMG400005030;PGSC0003DMG401001903	K17982+K17961
Metabolism	Global and overview maps	Biosynthesis of secondary metabolites	8	144	0.00171409	0.00739462	ko01110	PGSC0003DMG400003754;PGSC0003DMG400005030;PGSC0003DMG400006764;PGSC0003DMG400008137;PGSC0003DMG400029239;PGSC0003DMG400029490;PGSC0003DMG400042273;PGSC0003DMG401001903	K00279+K17982+K00279+K13495+K16040+K13495+K15777+K17961
Metabolism	Lipid metabolism	Cutin, suberine and wax biosynthesis	3	16	0.00184865	0.00739462	ko00073	PGSC0003DMG400010578;PGSC0003DMG400018744;PGSC0003DMG400031731	K15402+K20769+K15400
Environmental Information Processing	Signal transduction	Plant hormone signal transduction	11	301	0.00660192	0.0226352	ko04075	PGSC0003DMG400002608;PGSC0003DMG400002930;PGSC0003DMG400004367;PGSC0003DMG400015667;PGSC0003DMG400022888;PGSC0003DMG400025856;PGSC0003DMG400026683;PGSC0003DMG400027562;PGSC0003DMG400029237;PGSC0003DMG400029463;PGSC0003DMG400032119	K14484+K13464+K13464+K13464+K13464+K14487+K14487+K14431+K13464+K14489+K13464
Metabolism	Energy metabolism	Photosynthesis	2	12	0.0148547	0.0445642	ko00195	PGSC0003DMG400023985;PGSC0003DMG400026360	K02639+K02639
Metabolism	Carbohydrate metabolism	Galactose metabolism	2	13	0.017378	0.0452163	ko00052	PGSC0003DMG400022258;PGSC0003DMG400030891	K06617+K06617
Metabolism	Metabolism of terpenoids and polyketides	Sesquiterpenoid and triterpenoid biosynthesis	3	36	0.0188401	0.0452163	ko00909	MSTRG.21000;PGSC0003DMG400010585;PGSC0003DMG400010587	K15803+K15803+K15803
Metabolism	Biosynthesis of other secondary metabolites	Betalain biosynthesis	1	2	0.031633	0.0690174	ko00965	PGSC0003DMG400042273	K15777
Metabolism	Metabolism of terpenoids and polyketides	Zeatin biosynthesis	4	80	0.037292	0.074584	ko00908	PGSC0003DMG400003754;PGSC0003DMG400006764;PGSC0003DMG400008137;PGSC0003DMG400029490	K00279+K00279+K13495+K13495
Metabolism	Amino acid metabolism	Alanine, aspartate and glutamate metabolism	1	4	0.0622839	0.114986	ko00250	PGSC0003DMG401005180	K13566
Metabolism	Metabolism of cofactors and vitamins	Nicotinate and nicotinamide metabolism	1	5	0.0772506	0.130686	ko00760	PGSC0003DMG400008829	K18551
Genetic Information Processing	Transcription	Basal transcription factors	2	30	0.0816787	0.130686	ko03022	PGSC0003DMG400023693;PGSC0003DMG401008136	K03124+K03124
Genetic Information Processing	Replication and repair	DNA replication	1	10	0.14864	0.222959	ko03030	PGSC0003DMG400013633	K02542
Metabolism	Lipid metabolism	Linoleic acid metabolism	1	16	0.227181	0.302909	ko00591	MSTRG.22333	K15718
Metabolism	Biosynthesis of other secondary metabolites	Stilbenoid, diarylheptanoid and gingerol biosynthesis	1	16	0.227181	0.302909	ko00945	PGSC0003DMG400029239	K16040
Metabolism	Metabolism of other amino acids	Glutathione metabolism	2	73	0.325293	0.398215	ko00480	PGSC0003DMG400014627;PGSC0003DMG400031091	K00799+K00799
Metabolism	Carbohydrate metabolism	Pentose and glucuronate interconversions	1	25	0.331846	0.398215	ko00040	PGSC0003DMG400012640	K01728
M96-vs-P96(down)
Metabolism	Lipid metabolism	Glycerophospholipid metabolism	2	16	0.000796098	0.00716488	ko00564	PGSC0003DMG400014459;PGSC0003DMG400033649	K05929+K06130
Metabolism	Carbohydrate metabolism	Starch and sucrose metabolism	1	10	0.0272876	0.122794	ko00500	PGSC0003DMG400029596	K19893
Genetic Information Processing	Folding, sorting and degradation	Protein processing in endoplasmic reticulum	2	148	0.0596933	0.144851	ko04141	PGSC0003DMG400004808;PGSC0003DMG400023622	K13993+K13993
Metabolism	Energy metabolism	Nitrogen metabolism	1	24	0.0643781	0.144851	ko00910	PGSC0003DMG400016996	K02575
Cellular Processes	Transport and catabolism	Peroxisome	1	51	0.132377	0.238279	ko04146	PGSC0003DMG400027577	K04564
Metabolism	Metabolism of terpenoids and polyketides	Zeatin biosynthesis	1	80	0.200488	0.300731	ko00908	PGSC0003DMG400028278	K13496
Metabolism	Global and overview maps	Biosynthesis of secondary metabolites	1	144	0.334255	0.429757	ko01110	PGSC0003DMG400028278	K13496
Environmental Information Processing	Signal transduction	Plant hormone signal transduction	1	301	0.582071	0.65483	ko04075	PGSC0003DMG400028186	K14488
Metabolism	Global and overview maps	Metabolic pathways	1	384	0.67654	0.67654	ko01100	PGSC0003DMG400029596	K19893
