# Supplementary material for: Comparative Transcriptome Analysis of Defense Response of Potato to Phthorimaea operculella Infestation
Source: Plants (Basel). 2023 Aug 29;12(17):3092. doi: 10.3390/plants12173092 (PMC10490199; doi:10.3390/plants12173092)
Supplement: Supplementary file 1 [file plants-12-03092-s001.zip › enrichment analyses/Table S8 The KEGG enrichment pathways of up and down-regulated TFs genes in each comparison group.xlsx]

## Sheet: Sheet1
KEGG_A_class	KEGG_B_class	Pathway	out(11)	All (7433)	Pvalue	Qvalue	Pathway ID	Genes	K_IDs
CK-vs-M(up)
Organismal Systems	Environmental adaptation	Circadian rhythm - plant	2	32	0.00136486	0.00335968	ko04712	MSTRG.12256;PGSC0003DMG401020784	K16221+K16241
Environmental Information Processing	Signal transduction	MAPK signaling pathway - plant	2	41	0.00223979	0.00335968	ko04016	PGSC0003DMG400000799;PGSC0003DMG400017577	K20557+K20557
Organismal Systems	Environmental adaptation	Plant-pathogen interaction	2	181	0.0396164	0.0396164	ko04626	PGSC0003DMG400022143;PGSC0003DMG400023360	K18835+K18835
CK-vs-M(down)
Genetic Information Processing	Transcription	Basal transcription factors	1	30	0.0362993	0.0773672	ko03022	PGSC0003DMG400026670	K03139
Organismal Systems	Environmental adaptation	Circadian rhythm - plant	1	32	0.0386836	0.0773672	ko04712	PGSC0003DMG401020784	K16241
Genetic Information Processing	Folding, sorting and degradation	Protein processing in endoplasmic reticulum	1	148	0.169575	0.204236	ko04141	PGSC0003DMG402016926	K07765
Organismal Systems	Environmental adaptation	Plant-pathogen interaction	1	181	0.204236	0.204236	ko04626	PGSC0003DMG400023360	K18835
CK-vs-P(up)
Environmental Information Processing	Signal transduction	MAPK signaling pathway - plant	3	41	9.88517e-05	0.000395407	ko04016	PGSC0003DMG400000799;PGSC0003DMG400017577;PGSC0003DMG400029118	K20557+K20557+K20557
Organismal Systems	Environmental adaptation	Circadian rhythm - plant	2	32	0.00251664	0.00503328	ko04712	MSTRG.12256;PGSC0003DMG400016363	K16221+K16221
Organismal Systems	Environmental adaptation	Plant-pathogen interaction	2	181	0.0687436	0.0916581	ko04626	PGSC0003DMG400022143;PGSC0003DMG400023360	K18835+K18835
Environmental Information Processing	Signal transduction	Plant hormone signal transduction	1	301	0.539472	0.539472	ko04075	PGSC0003DMG400027562	K14431
CK-vs-P(down)
Environmental Information Processing	Signal transduction	Plant hormone signal transduction	3	301	0.0205525	0.0667409	ko04075	PGSC0003DMG400012962;PGSC0003DMG400016951;PGSC0003DMG401015926	K14431+K14431+K16189
Organismal Systems	Environmental adaptation	Plant-pathogen interaction	2	181	0.0534699	0.0667409	ko04626	PGSC0003DMG400011271;PGSC0003DMG400023360	K18835+K18835
Genetic Information Processing	Transcription	Basal transcription factors	1	30	0.0626845	0.0667409	ko03022	PGSC0003DMG400026670	K03139
Organismal Systems	Environmental adaptation	Circadian rhythm - plant	1	32	0.0667409	0.0667409	ko04712	PGSC0003DMG401020784	K16241
M-vs-P(up)
Organismal Systems	Environmental adaptation	Circadian rhythm - plant	1	32	0.0386836	0.0987164	ko04712	MSTRG.12256	K16221
Environmental Information Processing	Signal transduction	MAPK signaling pathway - plant	1	41	0.0493582	0.0987164	ko04016	PGSC0003DMG400029118	K20557
Organismal Systems	Environmental adaptation	Plant-pathogen interaction	1	181	0.204236	0.272315	ko04626	PGSC0003DMG400023360	K18835
Environmental Information Processing	Signal transduction	Plant hormone signal transduction	1	301	0.321208	0.321208	ko04075	PGSC0003DMG400027562	K14431
M-vs-P(down)
Organismal Systems	Environmental adaptation	Circadian rhythm - plant	1	32	0.0291509	0.0874527	ko04712	PGSC0003DMG401020784	K16241
Organismal Systems	Environmental adaptation	Plant-pathogen interaction	1	181	0.157442	0.236163	ko04626	PGSC0003DMG400011271	K18835
Environmental Information Processing	Signal transduction	Plant hormone signal transduction	1	301	0.252136	0.252136	ko04075	PGSC0003DMG400016951	K14431
