# Supplementary material for: Comparative Transcriptome Analysis of Defense Response of Potato to Phthorimaea operculella Infestation
Source: Plants (Basel). 2023 Aug 29;12(17):3092. doi: 10.3390/plants12173092 (PMC10490199; doi:10.3390/plants12173092)
Supplement: Supplementary file 1 [file plants-12-03092-s001.zip › Table S10 DEGs involved in plant-pathogen interaction.xlsx]

## Sheet: Sheet2
K_ID	Symbol	Gene ID	Log2(Foldchange)									Gene annotation
			CK3-vs-M3	CK48-vs-M48	CK96-vs-M96	CK3-vs-P3	CK48-vs-P48	CK96-vs-P96	M3-vs-P3	M48-vs-P48	M96-vs-P96
K05391	CNGC17	PGSC0003DMG400000740	-	1.18838	-	-1.02597	-	-	-1.36459	-1.85761	-	PREDICTED: probable cyclic nucleotide-gated ion channel 17 [Solanum tuberosum]
K09422	MYB306	PGSC0003DMG400001325	-	-2.13724	-	-	-	-	-	1.59167	-	PREDICTED: myb-related protein 306-like [Solanum tuberosum]
K13429	CERK1	PGSC0003DMG400001361	-	1.3689	2.22137	-	-	1.3586	1.46068	-	-	PREDICTED: chitin elicitor receptor kinase 1-like [Solanum tuberosum]
K13448	CML38	PGSC0003DMG400001977	-	-6.38606	-	-	-2.69067	-	-	-	-	PREDICTED: calcium-binding protein CML38-like [Solanum tuberosum]
K09422	MYB73	PGSC0003DMG400003316	-	1.14511	-	-	-	-	-	-	-	PREDICTED: transcription factor MYB44-like [Solanum tuberosum]
K13449	PR1B1	PGSC0003DMG400005111	-	-2.79272	-	-4.78225	-	-	-5.07808	2.89429	2.32056	PREDICTED: basic form of pathogenesis-related protein 1-like [Solanum tuberosum]
K13449	PR1B1	PGSC0003DMG400005112	-	-4.09954	-	-5.11894	-	2.65572	-4.93074	3.79998	-	PREDICTED: basic form of pathogenesis-related protein 1-like [Solanum tuberosum]
K04079	HSP83A	PGSC0003DMG400005573	-	4.26925	-2.2589	-	-	-1.6813	-	-5.44815	-	heat shock protein 90 [Solanum lycopersicum]
K09422	MYB308	PGSC0003DMG400006176	-	-1.17139	1.17464	-	-	-	-	-	-	PREDICTED: myb-related protein 308-like [Solanum tuberosum]
K09422	AS1	PGSC0003DMG400008834	-	-1.05771	-	1.31087	-	-1.61278	1.37258	1.03588	-	PREDICTED: transcription factor AS1 [Solanum tuberosum]
K04079	HSP83A	PGSC0003DMG400009509	-	4.18579	-1.04487	-	-2.53889	-1.78726	-	-6.72468	-	PREDICTED: heat shock protein 83 [Solanum tuberosum]
K09487	HSP90	PGSC0003DMG400009940	-	2.07248	-	-	-	-	-1.06618	-2.86911	-	PREDICTED: endoplasmin homolog [Solanum tuberosum]
K13420	At3g47570	PGSC0003DMG400010331	-	-1.38668	-	-	-	-	-1.19101	-	-	PREDICTED: probable LRR receptor-like serine/threonine-protein kinase At3g47570 [Solanum tuberosum]
K15397	KCS1	PGSC0003DMG400010819	-	1.18388	-	-	2.10309	2.25426	-	-	-	PREDICTED: 3-ketoacyl-CoA synthase 1 [Solanum tuberosum]
K15397	KCS3	PGSC0003DMG400015552	-	-2.22624	-	-	-	-	-	2.86202	-	PREDICTED: 3-ketoacyl-CoA synthase 3-like [Solanum tuberosum]
K13420	XA21	PGSC0003DMG400016015	-	1.17569	-1.50947	-	-1.03253	-1.3797	-	-2.20822	-	PREDICTED: probable LRR receptor-like serine/threonine-protein kinase At3g47570 [Solanum tuberosum]
K13429	LYK3	PGSC0003DMG400016433	-	1.03122	-	-	-1.39356	-	-1.61189	-2.42478	-	PREDICTED: chitin elicitor receptor kinase 1-like [Solanum tuberosum]
K13456	RIN4	PGSC0003DMG400020099	-	-1.49091	1.70502	-	-	1.60738	-	1.5	-	PREDICTED: RPM1-interacting protein 4-like [Solanum tuberosum]
K18835	WRKY24	PGSC0003DMG400023360	-	-2.43375	2.49278	-	-1.05896	1.6867	-	1.37479	-	PREDICTED: probable WRKY transcription factor 26 [Capsicum annuum]
K13458	RAR1	PGSC0003DMG400027380	-	1.19771	-	-	-	-	-	-1.10366	-	PREDICTED: cysteine and histidine-rich domain-containing protein RAR1 isoform X2 [Solanum tuberosum]
K12795	SGT1	PGSC0003DMG400028904	-	1.50543	-	-	-1.29609	-	-1.0477	-2.80152	-	PREDICTED: protein SGT1 homolog A-like [Solanum tuberosum]
K09422	MYB48	PGSC0003DMG400030397	-	-1.26225	-	-1.41654	-2.04354	-	-1.41804	-	-	PREDICTED: transcription factor MYB48-like [Solanum tuberosum]
K13448	CML37	PGSC0003DMG400040538	-	-5.2925	-	-	-	-3.37896	-	3.25569	-	PREDICTED: calcium-binding protein CML38-like [Nicotiana tomentosiformis]
K04079	HSP83A	PGSC0003DMG401028907	-	5.06045	-4.95216	-	-3.90021	-5.66208	-8.61961	-8.96066	-	heat shock protein 90 [Solanum lycopersicum]
K04079	HSP82	PGSC0003DMG402028907	-	4.7996	-5.04421	-	-3.70791	-5.83633	-1.53638	-8.5075	-	heat shock protein 90 [Solanum lycopersicum]
K13447	RBOHD	MSTRG.18735	-	-1.06464	1.2341	-	-	-	-	1.40896	-	PREDICTED: respiratory burst oxidase homolog protein D [Solanum tuberosum]
K02183	CAM53	MSTRG.28419	-	1.07724	-	-1.33483	-1.12132	-	-1.43671	-2.19856	-	PREDICTED: calmodulin-2/4-like [Brassica napus]
K13425	WRKY22	PGSC0003DMG400000064	-	-	-2.01513	-	-	-1.52598	-	-	-	PREDICTED: WRKY transcription factor 22 [Solanum tuberosum]
K02183	CP1	PGSC0003DMG400001204	-	-	-6.0289	-	-3.86221	-4.26877	-1.73289	-3.35624	1.76013	PREDICTED: calmodulin [Solanum tuberosum]
K05391	CNGC2	PGSC0003DMG400001441	-	-	1.57586	-	-	1.42031	-	-	-	PREDICTED: cyclic nucleotide-gated ion channel 2 isoform X1 [Solanum tuberosum]
K13448	CML38	PGSC0003DMG400002993	-	-	-4.02647	-	-	-6.78136	-	-	-	regulator of gene silencing [Solanum lycopersicum]
K13448	CML38	PGSC0003DMG400002994	-	-	-3.30378	-	-	-2.91146	-	3.45226	-	regulator of gene silencing [Solanum lycopersicum]
K01373	RD19C	PGSC0003DMG400003707	-	-	2.29217	-1.17799	-	2.07624	-1.11388	-	-	PREDICTED: cysteine proteinase 15A-like [Solanum tuberosum]
K09422	RAX3	PGSC0003DMG400004948	-	-	3.0831	-	-	2.54749	-	-	-	PREDICTED: transcription factor RAX1-like [Solanum tuberosum]
K09422	MYB5	PGSC0003DMG400005848	-	-	-10.9706	-	-	-5.42626	-	-	-	PREDICTED: transcription factor MYB90-like [Solanum tuberosum]
K18873	PBL5	PGSC0003DMG400006610	-	-	-3.10209	-3.04244	-4.69158	-2.83939	-2.51977	-5.54371	-	PREDICTED: serine/threonine-protein kinase CDL1 [Solanum tuberosum]
K13448	CML3	PGSC0003DMG400006998	-	-	-4.69226	-4.22463	-3.8609	-6.72083	-3.59018	-4.2186	-	PREDICTED: calmodulin-like protein 3 [Solanum tuberosum]
K09422	MYB111	PGSC0003DMG400007304	-	-	-4.63941	-	-	-10.0768	-	-	-	PREDICTED: transcription repressor MYB6-like [Solanum tuberosum]
K15397	KCS11	PGSC0003DMG400007373	-	-	-1.00998	-	-	-	-	-	1.55592	PREDICTED: 3-ketoacyl-CoA synthase 11-like [Solanum lycopersicum]
K05391	CNGC5	PGSC0003DMG400007903	-	-	1.45682	-	-	1.52442	-	-	-	PREDICTED: probable cyclic nucleotide-gated ion channel 5 [Solanum tuberosum]
K13420	FLS2	PGSC0003DMG400008296	-	-	3.48561	-	-	1.91998	2.32706	-	-1.56563	PREDICTED: LRR receptor-like serine/threonine-protein kinase FLS2 [Solanum tuberosum]
K09422	P	PGSC0003DMG400009033	-	-	-4.46566	-	-	-3.95109	-	-2.41926	-	PREDICTED: transcription factor MYB12 [Solanum tuberosum]
K13412	CPK17	PGSC0003DMG400009451	-	-	3.33092	-	-	-	-	-	-	PREDICTED: calcium-dependent protein kinase 17 [Solanum tuberosum]
K13448	CML25	PGSC0003DMG400009730	-	-	2.82425	-	-	2.67621	-	-	-	PREDICTED: probable calcium-binding protein CML25 [Solanum tuberosum]
K13412	CPK29	PGSC0003DMG400009883	-	-	1.73872	-	-	1.88562	-1.15487	-	-	PREDICTED: calcium-dependent protein kinase 29 [Solanum tuberosum]
K13441	OsI_14861	PGSC0003DMG400010215	-	-	3.94753	-2.72181	-	-	-2.71691	3.18113	-	fruit bromelain-like precursor [Solanum tuberosum]
K13420	At3g47570	PGSC0003DMG400010348	-	-	-3.45943	-6.38082	-8.00375	-7.51833	-6.94642	-7.61961	-	PREDICTED: probable LRR receptor-like serine/threonine-protein kinase At3g47570 [Solanum tuberosum]
K13447	RBOHA	PGSC0003DMG400012316	-	-	-1.71656	-	-1.71779	-1.31885	-1.7017	-2.29905	-	respiratory burst oxidase homolog protein A [Solanum tuberosum]
K13459	At4g27190	PGSC0003DMG400012471	-	-	1.96531	-	-	-	1.60156	-	-	PREDICTED: disease resistance protein At4g27190-like [Solanum tuberosum]
K09422	MYB14	PGSC0003DMG400013752	-	-	10.8004	-	-	12.936	-	-	2.13566	PREDICTED: transcription factor MYB114-like [Solanum tuberosum]
K00864	GLPK	PGSC0003DMG400014144	-	-	1.30524	-	-	1.18202	-	-	-	PREDICTED: glycerol kinase [Solanum tuberosum]
K04079	HSC80	PGSC0003DMG400014405	-	-	-2.55993	-	-1.75229	-2.5662	-2.05784	-	-	PREDICTED: heat shock cognate protein 80 [Solanum tuberosum]
K15397	CUT1	PGSC0003DMG400014549	-	-	-4.06676	-	3.12658	-	-	1.8083	-	PREDICTED: 3-ketoacyl-CoA synthase 6-like [Solanum tuberosum]
K09422	MYB20	PGSC0003DMG400015668	-	-	-4.99653	-	-	-3.69697	-	-	-	PREDICTED: protein ODORANT1 [Solanum tuberosum]
K09422	MYB61	PGSC0003DMG400015767	-	-	5.49185	-	6.03892	5.36632	-	9.77588	-	PREDICTED: myb-related protein 330-like [Solanum tuberosum]
K13412	CPK4	PGSC0003DMG400016820	-	-	1.17203	-	-	1.36473	-	-	-	calcium-dependent protein kinase 4 [Solanum tuberosum]
K13416	BAK1	PGSC0003DMG400017690	-	-	1.33925	-	-	1.45081	-	-	-	somatic embryogenesis receptor kinase 3A [Solanum tuberosum]
K09422	MYB86	PGSC0003DMG400018113	-	-	-2.49399	-	-	-1.4236	-	-	-	PREDICTED: protein ODORANT1-like [Solanum tuberosum]
K02358	TUFA	PGSC0003DMG400018190	-	-	-1.35095	-	-	-1.49715	-	-	-	PREDICTED: elongation factor TuA, chloroplastic [Solanum tuberosum]
K13457	RPM1	PGSC0003DMG400018490	-	-	1.44211	-	-	1.43904	-	-	-	PREDICTED: disease resistance protein RPM1-like [Solanum tuberosum]
K12795	SGT1	PGSC0003DMG400020884	-	-	1.37717	-	-	1.42912	-	-	-	PREDICTED: protein SGT1 homolog [Solanum tuberosum]
K09422	MYB17	PGSC0003DMG400021654	-	-	1.39368	-	-	1.30594	-	-	-	PREDICTED: protein ODORANT1-like [Solanum tuberosum]
K18835	WRKY2	PGSC0003DMG400022143	-	-	1.95162	1.03379	-	1.74584	-	-	-	PREDICTED: probable WRKY transcription factor 2 isoform X1 [Solanum tuberosum]
K04079	HSC80	PGSC0003DMG400022159	-	-	2.00661	-	-	1.50161	-	-	-	heat shock cognate protein 80 [Solanum lycopersicum]
K02183	PCM5	PGSC0003DMG400022693	-	-	1.04998	-	-	-	-	-	-	calmodulin-5/6/7/8 [Solanum tuberosum]
K13448	CML44	PGSC0003DMG400023028	-	-	-4.4608	-3.3112	-	-1.9583	-3.54889	-	-	PREDICTED: probable calcium-binding protein CML44 [Solanum tuberosum]
K13420	XA21	PGSC0003DMG400023612	-	-	-1.43911	-1.5642	-2.14728	-1.58496	-1.87915	-1.2069	-	PREDICTED: LRR receptor-like serine/threonine-protein kinase EFR [Solanum tuberosum]
K13449	PR1B1	PGSC0003DMG400023921	-	-	2.09766	1.42112	-	1.76921	-	-	-	PREDICTED: pathogenesis-related leaf protein 4-like [Solanum tuberosum]
K09422	MYB73	PGSC0003DMG400024983	-	-	1.52902	-	-	-	-	-	-	transcription factor MYB44-like [Solanum tuberosum]
K13457	RPM1	PGSC0003DMG400025259	-	-	1.51552	1.32345	-	-	1.23704	-	-	PREDICTED: disease resistance protein RPM1-like [Solanum tuberosum]
K13412	CPK1	PGSC0003DMG400025435	-	-	1.37783	-	-	1.37905	-	-	-	calcium-dependent protein kinase 1-like [Solanum tuberosum]
K13412	CPK4	PGSC0003DMG400026077	-	-	-2.41864	-	-	-	1.9169	-	-	PREDICTED: calcium-dependent protein kinase 11 [Solanum tuberosum]
K15397	KCS11	PGSC0003DMG400026127	-	-	-2.02716	-	-	-1.85731	-	-	-	PREDICTED: 3-ketoacyl-CoA synthase 11-like [Solanum tuberosum]
K13448	CML5	PGSC0003DMG400026914	-	-	-2.82597	-	-	-3.40405	-	-	-	PREDICTED: calmodulin-like protein 3 [Solanum tuberosum]
K09422	MYB25	PGSC0003DMG400027190	-	-	1.42343	-	-	1.51471	-	-	-	PREDICTED: myb-related protein B [Solanum tuberosum]
K05391	CNGC17	PGSC0003DMG400027450	-	-	1.18565	-	-	1.04555	-	-	-	PREDICTED: probable cyclic nucleotide-gated ion channel 17 [Solanum tuberosum]
K13448	CML43	PGSC0003DMG400027692	-	-	-1.86543	-	-	-1.98441	-	-	-	PREDICTED: calcium-binding protein CAST [Solanum tuberosum]
K13429	CERK1	PGSC0003DMG400028562	-	-	2.72054	3.27659	1.19128	2.36484	3.54761	2.7951	-	PREDICTED: chitin elicitor receptor kinase 1-like [Solanum tuberosum]
K04079	HSC80	PGSC0003DMG400029787	-	-	-1.82363	-	-	-2.18712	-1.06884	-	-	PREDICTED: heat shock cognate protein 80-like [Solanum tuberosum]
K09422	MYB330	PGSC0003DMG400031317	-	-	2.01367	-	-	2.34142	1.16844	1.78713	-	PREDICTED: myb-related protein 330-like [Solanum tuberosum]
K15397	KCS5	PGSC0003DMG400031351	-	-	-4.97728	-	-	-1.71049	-2.52793	-	-	PREDICTED: 3-ketoacyl-CoA synthase 5-like [Solanum tuberosum]
K09422	MYB306	PGSC0003DMG400033043	-	-	-1.20945	-	-2.18478	-1.76015	-1.03705	-1.76975	-	PREDICTED: myb-related protein 306-like [Solanum tuberosum]
K13425	WRKY56	PGSC0003DMG400044842	-	-	9.27612	-	-	-	-	-	-	PREDICTED: WRKY transcription factor 22-like [Solanum tuberosum]
K09422	MYB4	PGSC0003DMG401026177	-	-	-10.7538	-	-2.99659	-	-4.4667	-	-	PREDICTED: transcription factor WER-like [Solanum tuberosum]
K15397	KCS20	PGSC0003DMG402020138	-	-	-5.95128	-2.6217	-	-7.78136	-2.51758	-2.89828	-	PREDICTED: 3-ketoacyl-CoA synthase 20-like [Solanum tuberosum]
K13448	CML30	PGSC0003DMG402025892	-	-	2.258	-	-	2.521	-	-	-	PREDICTED: calmodulin-like protein 1 [Solanum tuberosum]
K09422	MYB93	PGSC0003DMG402026177	-	-	-12.3952	-	-4.40913	-3.31836	-	-	-	PREDICTED: myb-related protein Myb4-like [Solanum tuberosum]
K13447	RBOHD	MSTRG.18737	-	-	2.43343	-	1.24074	2.29759	-	1.81599	-	PREDICTED: respiratory burst oxidase homolog protein D [Solanum tuberosum]
K13459	At4g27190	MSTRG.21977	-	-	1.5541	-	-	-	-	-	-	PREDICTED: disease resistance protein At4g27190-like [Solanum tuberosum]
K09422	MYB113	MSTRG.27946	-	-	-4.82508	-	-	-4.59478	-	-	-	PREDICTED: transcription factor MYB113-like [Solanum tuberosum]
K09422	MYB113	MSTRG.27954	-	-	-3.25678	-	2.44652	-	-	2.37299	-	PREDICTED: transcription factor MYB113-like [Solanum tuberosum]
K02183	CML3	MSTRG.28420	-	-	-1.97894	-5.57154	-	-2.67807	-6.0613	-	-	PREDICTED: calmodulin-like [Gossypium raimondii]
K13420	FLS2	MSTRG.6821	-	-	-1.2351	-1.72085	-1.71195	-1.26738	-	-2.11894	-	PREDICTED: LRR receptor-like serine/threonine-protein kinase FLS2 [Solanum tuberosum]
K05391	CNGC18	PGSC0003DMG400000529	-	-	-	-	-	1.32639	3.44139	-	-	PREDICTED: cyclic nucleotide-gated ion channel 18 [Solanum lycopersicum]
K13420	At3g47570	PGSC0003DMG400001016	-	-	-	-	-4.42531	-2.63591	-1.58496	-3.57116	-	PREDICTED: probable LRR receptor-like serine/threonine-protein kinase At3g47570 [Nicotiana sylvestris]
K15397	KCS11	PGSC0003DMG400001058	-	-	-	-	-	-2.83458	-	-	-	PREDICTED: 3-ketoacyl-CoA synthase 11-like [Solanum tuberosum]
K13448	CML18	PGSC0003DMG400003146	-	-	-	-	-	-1.71882	-	-	-	PREDICTED: probable calcium-binding protein CML18 [Solanum tuberosum]
K13449	At2g14610	PGSC0003DMG400005108	-	-	-	-	12.5257	12.2167	-	-	5.52558	PREDICTED: pathogenesis-related protein 1-like [Solanum tuberosum]
K09422	MYB62	PGSC0003DMG400005641	-	-	-	-	-	2.17679	-2.16824	-	4.54063	PREDICTED: myb-related protein 305-like [Solanum tuberosum]
K15397	KCS20	PGSC0003DMG400006101	-	-	-	-1.00868	-1.6575	-1.10634	-1.23262	-1.23728	-	PREDICTED: 3-ketoacyl-CoA synthase 20-like [Solanum tuberosum]
K09422	MYB94	PGSC0003DMG400006930	-	-	-	-	-	-1.0425	-	-	-	PREDICTED: myb-related protein 306-like [Solanum tuberosum]
K13459	At4g27190	PGSC0003DMG400007385	-	-	-	-	-	-2.07595	-	-	-	PREDICTED: probable disease resistance protein At4g27220 [Solanum tuberosum]
K09422	MYB5	PGSC0003DMG400012126	-	-	-	4.63904	2.37704	3.29093	3.61914	-	6.82018	PREDICTED: transcription repressor MYB6-like [Solanum tuberosum]
K13416	BAK1	PGSC0003DMG400012594	-	-	-	-	-	1.30934	-	-	-	PREDICTED: BRASSINOSTEROID INSENSITIVE 1-associated receptor kinase 1-like [Solanum tuberosum]
K09422	MYB62	PGSC0003DMG400014550	-	-	-	-	-	2.77347	-	-	-	PREDICTED: transcription factor MYB108 [Solanum tuberosum]
K09422	MYB48	PGSC0003DMG400015536	-	-	-	-2.78447	-3.51354	-3.15485	-2.04217	-3.54969	-	PREDICTED: transcription factor MYB48 [Solanum tuberosum]
K09422	MYB15	PGSC0003DMG400016292	-	-	-	1.91606	-	2.48767	-	-	-	PREDICTED: myb-related protein Myb4-like [Solanum tuberosum]
K13448	CAM3	PGSC0003DMG400016313	-	-	-	-	-	2.4011	-1.27442	-	-	PREDICTED: calmodulin-like protein 8 [Solanum tuberosum]
K09422	MYB61	PGSC0003DMG400018279	-	-	-	-	-1.15612	-1.2562	1.56602	-	-	PREDICTED: transcription factor MYB35-like [Solanum tuberosum]
K09487	HSP90-5	PGSC0003DMG400019647	-	-	-	1.18105	-1.12597	-1.13671	-	-1.66511	-	PREDICTED: heat shock protein 90-5, chloroplastic [Solanum tuberosum]
K13457	RPM1	PGSC0003DMG400021098	-	-	-	-	-	1.00495	-	-	-	PREDICTED: probable disease resistance RPP8-like protein 4 [Solanum tuberosum]
K09422	MYB102	PGSC0003DMG400022399	-	-	-	-	-	1.96587	-	-	-	PREDICTED: transcription factor MYB34 [Solanum tuberosum]
K13448	CML44	PGSC0003DMG400023027	-	-	-	-	-	-1.5125	-	-	-	PREDICTED: probable calcium-binding protein CML44 [Solanum tuberosum]
K09422	MYB4	PGSC0003DMG400023405	-	-	-	-	5.14296	10.5981	3.85086	3.23607	-	PREDICTED: myb-related protein Myb4-like [Solanum tuberosum]
K13448	CML27	PGSC0003DMG400028797	-	-	-	-	-2.04313	-1.89454	-	-2.33425	-	PREDICTED: calcium-binding allergen Ole e 8-like [Solanum tuberosum]
K09422	MYB82	PGSC0003DMG400030913	-	-	-	-	2.84307	3.45104	2.09795	2.2581	-	transcription factor MYB82-like [Solanum tuberosum]
K13448	CML37	PGSC0003DMG400045603	-	-	-	-	-	-2.64499	-	2.31326	-	PREDICTED: calcium-binding protein CML38-like [Nicotiana tomentosiformis]
K13429	LYK3	PGSC0003DMG401000674	-	-	-	-	-	2.27388	-	-	-	PREDICTED: chitin elicitor receptor kinase 1-like isoform X1 [Solanum tuberosum]
K09487	HSP90-6	PGSC0003DMG401006147	-	-	-	-	-2.12804	-1.55494	-	-2.84001	-	PREDICTED: heat shock protein 90-6, mitochondrial [Solanum tuberosum]
K13459	At4g27220	PGSC0003DMG401029961	-	-	-	-	-	-9.24476	-	-	-	NBS resistance protein RGA25, partial [Nicotiana tabacum]
K13429	CERK1	PGSC0003DMG402000674	-	-	-	-	-	1.18462	-	-	-	PREDICTED: chitin elicitor receptor kinase 1-like isoform X2 [Solanum tuberosum]
K13412	CPK4	PGSC0003DMG400000890	-	-	-	-	-1.2542	-	-1.38466	-1.71144	-	PREDICTED: calcium-dependent protein kinase 11-like [Solanum tuberosum]
K13449	PR1B1	PGSC0003DMG400002028	-	-	-	-1.39011	-	-	-1.5052	-	-	pathogenesis-related protein 1b precursor [Solanum tuberosum]
K13449	PRB1	PGSC0003DMG400005113	-	-	-	-	-	-	-13.5953	-	-	PREDICTED: basic form of pathogenesis-related protein 1-like [Solanum tuberosum]
K13448	CML27	PGSC0003DMG400005745	-	-	-	-1.29346	-	-	-1.00871	-	-	PREDICTED: calcium-binding allergen Ole e 8 [Solanum tuberosum]
K05391	CNGC15C	PGSC0003DMG400006727	-	-	-	-1.74754	-1.68741	-	-1.62462	-1.63106	-	PREDICTED: protein CNGC15b [Nicotiana attenuata]
K09422	MYB83	PGSC0003DMG400006868	-	-	-	-	-	-	-4.67646	-	-	PREDICTED: transcription factor MYB46 [Solanum tuberosum]
K09422	MYB83	PGSC0003DMG400007360	-	-	-	-	-	-	-3.94486	-	-	PREDICTED: transcription factor MYB46 [Solanum tuberosum]
K13465	RLP53	PGSC0003DMG400007876	-	-	-	-1.14066	-	-	-1.18975	-	-	PREDICTED: probable LRR receptor-like serine/threonine-protein kinase At4g36180 [Solanum tuberosum]
K05391	CNGC15C	PGSC0003DMG400008089	-	-	-	-	-1.50527	-	-1.13847	-1.32525	-	PREDICTED: protein CNGC15b [Solanum lycopersicum]
K13448	CML36	PGSC0003DMG400008163	-	-	-	-1.29325	-	-	-1.59018	-	-	PREDICTED: probable calcium-binding protein CML36 [Solanum tuberosum]
K09422	MYB102	PGSC0003DMG400008337	-	-	-	-3.18043	-2.73442	-	-3.74218	-2.14717	-	PREDICTED: myb-related protein 308-like [Solanum tuberosum]
K13420	At3g47570	PGSC0003DMG400010350	-	-	-	-	-7.26053	-	-2.35199	-6.90689	-	PREDICTED: LRR receptor-like serine/threonine-protein kinase EFR [Solanum lycopersicum]
K13448	CML18	PGSC0003DMG400010410	-	-	-	-1.01078	-	-	-1.15275	-	-	PREDICTED: probable calcium-binding protein CML18 [Solanum tuberosum]
K18835	WRKY2	PGSC0003DMG400011271	-	-	-	-1.53229	-	-	-1.36806	-	-	PREDICTED: probable WRKY transcription factor 2 [Solanum tuberosum]
K13424	WRKY24	PGSC0003DMG400011633	-	-	-	-1.70044	-	-	-1.64506	-	-	PREDICTED: probable WRKY transcription factor 26 [Solanum tuberosum]
K13459	At4g27190	PGSC0003DMG400012470	-	-	-	-	-	-	1.02237	-	-	PREDICTED: disease resistance protein At4g27190-like [Solanum tuberosum]
K15397	CUT1	PGSC0003DMG400012670	-	-	-	-1.37713	-	-	-1.77059	-	-	PREDICTED: 3-ketoacyl-CoA synthase 6 [Solanum tuberosum]
K15397	CUT1	PGSC0003DMG400014568	-	-	-	-	-	-	-3.83007	-	-	PREDICTED: 3-ketoacyl-CoA synthase 6-like [Solanum tuberosum]
K15397	KCS3	PGSC0003DMG400015553	-	-	-	-1.52266	-	-	-1.81524	-	-	PREDICTED: 3-ketoacyl-CoA synthase 3-like [Solanum tuberosum]
K13459	At4g27190	PGSC0003DMG400016656	-	-	-	-	-	-	5.96193	-	-	PREDICTED: disease resistance protein At4g27190-like [Solanum pennellii]
K13420	At3g47570	PGSC0003DMG400019801	-	-	-	-	-	-	7.59495	-	-	PREDICTED: probable LRR receptor-like serine/threonine-protein kinase At3g47570 [Solanum tuberosum]
K13430	PBL27	PGSC0003DMG400020242	-	-	-	-	-	-	2.70736	-	-	PREDICTED: serine/threonine-protein kinase CDL1-like [Solanum tuberosum]
K13420	XA21	PGSC0003DMG400020697	-	-	-	-1.73039	-	-	-2.38606	-	-	PREDICTED: probable LRR receptor-like serine/threonine-protein kinase At3g47570 [Solanum tuberosum]
K13420	At3g47570	PGSC0003DMG400020846	-	-	-	-	-2.30689	-	-3.21573	-	-	PREDICTED: probable LRR receptor-like serine/threonine-protein kinase At3g47570 [Solanum lycopersicum]
K13412	CPK20	PGSC0003DMG400021342	-	-	-	-	-	-	1.21775	-	-	PREDICTED: calcium-dependent protein kinase 20-like [Solanum tuberosum]
K13420	At3g47570	PGSC0003DMG400021999	-	-	-	-	-	-	5.01123	-	-	PREDICTED: probable LRR receptor-like serine/threonine-protein kinase At3g47570 [Solanum tuberosum]
K09422	GAM1	PGSC0003DMG400022689	-	-	-	-	-	-	1.28402	-	-	PREDICTED: transcription factor GAMYB-like isoform X2 [Solanum tuberosum]
K13420	XA21	PGSC0003DMG400023639	-	-	-	-	-	-	-2.25376	-	-	PREDICTED: probable LRR receptor-like serine/threonine-protein kinase At3g47570 [Solanum tuberosum]
K15397	CUT1	PGSC0003DMG400024181	-	-	-	-1.23714	-	-	-1.21123	-	-	PREDICTED: 3-ketoacyl-CoA synthase 5-like [Solanum tuberosum]
K13420	XA21	PGSC0003DMG400026748	-	-	-	-	-	-	-1.54889	-	-	PREDICTED: probable LRR receptor-like serine/threonine-protein kinase At3g47570 isoform X2 [Solanum lycopersicum]
K09422	MYB78	PGSC0003DMG400027157	-	-	-	-	-	-	-2.62644	-	-	PREDICTED: transcription factor MYB108 [Solanum tuberosum]
K09422	GAMYB	PGSC0003DMG400027418	-	-	-	-	-	-	1.61086	-	-	PREDICTED: transcription factor GAMYB-like isoform X1 [Solanum tuberosum]
K13420	XA21	PGSC0003DMG400027586	-	-	-	-3.14505	-5.03953	-	-3.94342	-3.78427	-	PREDICTED: probable LRR receptor-like serine/threonine-protein kinase At3g47570 [Solanum tuberosum]
K13420	XA21	PGSC0003DMG400028434	-	-	-	-	-	-	-4.06609	-	-	PREDICTED: LOW QUALITY PROTEIN: LRR receptor-like serine/threonine-protein kinase FLS2 [Capsicum annuum]
K13420	XA21	PGSC0003DMG400028435	-	-	-	-5.80735	-	-	-6.61961	-	-	PREDICTED: probable LRR receptor-like serine/threonine-protein kinase At3g47570 [Solanum tuberosum]
K13420	At3g47570	PGSC0003DMG400028437	-	-	-	-	-	-	-3.74595	-	-	PREDICTED: probable LRR receptor-like serine/threonine-protein kinase At3g47570 [Solanum tuberosum]
K13448	CML36	PGSC0003DMG400029833	-	-	-	-	-	-	-1.18129	-	-	PREDICTED: probable calcium-binding protein CML36 [Solanum tuberosum]
K20536	MPK3	PGSC0003DMG400030058	-	-	-	-	-	-	-1.07478	-	-	wound-induced protein kinase [Solanum tuberosum]
K13434	PTI6	PGSC0003DMG400030472	-	-	-	-1.67113	-3.06464	-	-1.24146	-2.68464	-	PREDICTED: pathogenesis-related genes transcriptional activator PTI6 [Solanum tuberosum]
K09422	MYB3	PGSC0003DMG400030548	-	-	-	-2.178	-	-	-1.75147	-1.83946	-	PREDICTED: transcription factor MYB3-like [Solanum tuberosum]
K01373	RD19A	PGSC0003DMG400030957	-	-	-	-1.54209	-	-	-1.72922	-	-	PREDICTED: cysteine proteinase RD19a [Solanum tuberosum]
K02183	CML8	PGSC0003DMG400033565	-	-	-	-	-	-	-2.77083	-	-	PREDICTED: calmodulin-5/6/7/8-like [Solanum tuberosum]
K13448	CML30	PGSC0003DMG400039532	-	-	-	-	-	-	-2.39518	-	-	PREDICTED: calmodulin-like protein 1 [Solanum tuberosum]
K09422	MYB48	PGSC0003DMG401010883	-	-	-	-3.29209	-	-	-3.47659	2.32773	-	PREDICTED: transcription factor MYB48-like [Solanum tuberosum]
K05391	CNGC1	PGSC0003DMG401017989	-	-	-	-	-1.71641	-	-1.37913	-1.68213	-	PREDICTED: cyclic nucleotide-gated ion channel 1-like isoform X1 [Solanum pennellii]
K13448	CML41	PGSC0003DMG401022924	-	-	-	-	1.31214	-	-1.44685	-	-	PREDICTED: probable calcium-binding protein CML41 [Solanum tuberosum]
K09422	MYB48	PGSC0003DMG402010883	-	-	-	-1.98487	-	-	-2.02723	-	-	PREDICTED: transcription factor MYB48-like [Solanum tuberosum]
K13420	At3g47570	PGSC0003DMG402015976	-	-	-	-1.848	-1.89511	-	-1.94424	-1.71458	-	PREDICTED: probable LRR receptor-like serine/threonine-protein kinase At3g47570 [Solanum lycopersicum]
K13459	At4g27190	PGSC0003DMG402017416	-	-	-	-	-	-	2.46783	-	-	PREDICTED: probable disease resistance protein At1g61300 [Solanum tuberosum]
K05391	CNGC1	PGSC0003DMG402017989	-	-	-	-	-	-	-1.08041	-	-	PREDICTED: cyclic nucleotide-gated ion channel 1-like [Solanum tuberosum]
K13420	XA21	PGSC0003DMG402023640	-	-	-	-	-	-	8.27612	-	-	PREDICTED: probable LRR receptor-like serine/threonine-protein kinase At3g47570 [Solanum tuberosum]
K05391	CNGC20	MSTRG.10520	-	-	-	-	-1.91854	-	-1.13172	-2.08705	-	PREDICTED: probable cyclic nucleotide-gated ion channel 20, chloroplastic [Solanum tuberosum]
K13447	RBOHE	MSTRG.15923	-	-	-	-1.05842	-1.99666	-	-1.42099	-	-	PREDICTED: respiratory burst oxidase homolog protein E-like [Solanum tuberosum]
K05391	CNGC3	MSTRG.16283	-	-	-	-	-	-	-2.29019	-	-	PREDICTED: cyclic nucleotide-gated ion channel 1-like isoform X2 [Solanum lycopersicum]
K13420	At3g47570	MSTRG.508	-	-	-	-1.80012	-1.99748	-	-1.87855	-1.76059	-	PREDICTED: receptor-like serine/threonine-protein kinase At1g78530 [Solanum tuberosum]
K13441	OsI_14861	MSTRG.7006	-	-	-	-3.20328	-	-	-3.76888	-	-	PREDICTED: zingipain-2-like [Solanum tuberosum]
K13429	CERK1	MSTRG.7394	-	-	-	-1.60242	-1.37787	-	-2.09404	-	-	PREDICTED: chitin elicitor receptor kinase 1-like [Solanum tuberosum]
K09422	MYB36	PGSC0003DMG400002013	-	-	-	-	-	-	-	-1.74908	-	PREDICTED: transcription factor RAX2-like [Solanum tuberosum]
K09422	At1g17520	PGSC0003DMG400002489	-	-	-	-	-	-	-	-1.2145	-	PREDICTED: single myb histone 4-like [Solanum tuberosum]
K13412	CPK28	PGSC0003DMG400003564	-	-	-	-	-1.09122	-	-	-1.78321	-	PREDICTED: calcium-dependent protein kinase 28-like [Solanum tuberosum]
K13430	PBS1	PGSC0003DMG400008506	-	-	-	-	-	-	-	-1.2603	-	PREDICTED: serine/threonine-protein kinase PBS1 [Solanum tuberosum]
K13413	MKK5	PGSC0003DMG400009183	-	-	-	-	-	-	-	-1.1325	-	mitogen-activated protein kinase kinase [Solanum tuberosum]
K13465	EIX1	PGSC0003DMG400009899	-	-	-	-	-1.31466	-	-	-1.49008	-	PREDICTED: serine/threonine-protein kinase BRI1-like 2, partial [Solanum tuberosum]
K13412	CPK10	PGSC0003DMG400013183	-	-	-	-	-1.46968	-	-	-1.66516	-	PREDICTED: calcium-dependent protein kinase 10-like [Solanum tuberosum]
K15397	KCS20	PGSC0003DMG400013443	-	-	-	-	-	-	-	1.70254	-	PREDICTED: 3-ketoacyl-CoA synthase 11-like [Solanum tuberosum]
K13459	At4g27190	PGSC0003DMG400013736	-	-	-	-	-1.60061	-	-	-2.41209	-	PREDICTED: disease resistance protein At4g27190-like isoform X2 [Solanum tuberosum]
K09422	MYB308	PGSC0003DMG400013965	-	-	-	-	2.14548	-	-	2.24	-	transcription factor R2R3-MYB [Solanum tuberosum]
K13447	RBOHC	PGSC0003DMG400014168	-	-	-	-	1.18115	-	-	1.5459	-	respiratory burst oxidase homolog protein C [Solanum tuberosum]
K02358	TUFA	PGSC0003DMG400014624	-	-	-	-	-	-	-	-1.07573	-	PREDICTED: elongation factor Tu, mitochondrial-like [Solanum tuberosum]
K09422	MYB306	PGSC0003DMG400019535	-	-	-	-	-1.96596	-	-	-2.83393	-	PREDICTED: myb-related protein 306 [Solanum tuberosum]
K13412	CPK24	PGSC0003DMG400023440	-	-	-	-	-1.14567	-	-	-1.13084	-	PREDICTED: calcium-dependent protein kinase SK5-like [Solanum tuberosum]
K13449	PR1B1	PGSC0003DMG400023922	-	-	-	-	2.99738	-	-	2.59811	-	pathogenesis related protein isoform b2 [Solanum phureja]
K13447	RBOHB	PGSC0003DMG400024754	-	-	-	-	7.82443	-	-	7.82443	-	respiratory burst oxidase homolog protein B [Solanum tuberosum]
K09422	MYB88	PGSC0003DMG400025612	-	-	-	-	-	-	-	1.05433	-	PREDICTED: myb-related protein A isoform X2 [Solanum tuberosum]
K13420	XA21	PGSC0003DMG400026749	-	-	-	-	-1.45095	-	-	-1.2282	-	PREDICTED: probable LRR receptor-like serine/threonine-protein kinase At3g47570 [Solanum tuberosum]
K13412	CPK11	PGSC0003DMG400028229	-	-	-	-	-	-	-	-1.62532	-	PREDICTED: calcium-dependent protein kinase 26-like [Solanum tuberosum]
K05391	CNGC14	PGSC0003DMG400029552	-	-	-	-	-	-	-	-1.50661	-	PREDICTED: probable cyclic nucleotide-gated ion channel 14 [Solanum tuberosum]
K13448	CML50	PGSC0003DMG400029828	-	-	-	-	-	-	-	-1.13754	-	PREDICTED: probable calcium-binding protein CML49 [Solanum tuberosum]
K18875	EDS1	PGSC0003DMG400033029	-	-	-	-	-1.18756	-	-	-1.43832	-	PREDICTED: protein EDS1-like [Solanum tuberosum]
K02358	TUFA	PGSC0003DMG400041767	-	-	-	-	-	-	-	1.26357	-	PREDICTED: elongation factor TuB, chloroplastic [Solanum tuberosum]
K04368	MKK6	PGSC0003DMG403005720	-	-	-	-	-	-	-	1.74723	-	mitogen-activated protein kinase kinase 6 [Solanum tuberosum]
K05391	CNGC1	MSTRG.16281	-	-	-	-	-1.63581	-	-	-1.43392	-	PREDICTED: cyclic nucleotide-gated ion channel 1-like [Solanum lycopersicum]
K05391	CNGC1	MSTRG.16284	-	-	-	-	-1.83647	-	-	-2.0998	-	PREDICTED: cyclic nucleotide-gated ion channel 1-like isoform X2 [Solanum pennellii]
K09422	mybA	PGSC0003DMG400005657	-	-	-	-	-1.16846	-	-	-	-	PREDICTED: uncharacterized protein LOC102578376 [Solanum tuberosum]
K13420	XA21	PGSC0003DMG400013955	-	-	-	-	-7.46489	-	-	-	-	PREDICTED: LRR receptor-like serine/threonine-protein kinase EFR [Solanum tuberosum]
K09422	MYB15	PGSC0003DMG400017223	-	-	-	-	-1.80549	-	-	-	-	PREDICTED: myb-related protein Myb4-like [Solanum tuberosum]
K13420	XA21	PGSC0003DMG400024412	-	-	-	-	-7.84549	-	-	-	-	PREDICTED: probable LRR receptor-like serine/threonine-protein kinase At3g47570 [Solanum tuberosum]
K09422	CSA	PGSC0003DMG400028119	-	-	-	-	3.75489	-	-	-	-	PREDICTED: myb-related protein B [Solanum tuberosum]
K13420	XA21	PGSC0003DMG400036774	-	-	-	-	-2.76849	-	-	-	-	PREDICTED: probable LRR receptor-like serine/threonine-protein kinase At3g47570 [Solanum tuberosum]
K13459	At4g27190	PGSC0003DMG401017416	-	-	-	-	7.35168	-	-	-	-	PREDICTED: probable disease resistance protein At1g61300 [Solanum tuberosum]
K13420	XA21	PGSC0003DMG401023552	-	-	-	-	-3.26127	-	-	-	-	PREDICTED: receptor kinase-like protein Xa21 [Solanum lycopersicum]
K02358	TUFA	PGSC0003DMG400003838	-	-	-	1.09565	-	-	-	-	-	PREDICTED: elongation factor Tu, mitochondrial [Solanum tuberosum]
K13447	RBOHE	PGSC0003DMG400013550	-	-	-	-1.55873	-	-	-	-	-	PREDICTED: respiratory burst oxidase homolog protein E-like isoform X2 [Solanum tuberosum]
		up	0	14	38	9	17	44	23	29	7
		down	0	13	38	43	58	49	80	57	1
