# Supplementary material for: Comparative Transcriptome Analysis of Defense Response of Potato to Phthorimaea operculella Infestation
Source: Plants (Basel). 2023 Aug 29;12(17):3092. doi: 10.3390/plants12173092 (PMC10490199; doi:10.3390/plants12173092)
Supplement: Supplementary file 1 [file plants-12-03092-s001.zip › Table S11 DEGs involved in PI, chitinase, lectin and MAPK.xlsx]

## Sheet: Sheet1
K_ID	Symbol	Gene ID	Log2(Foldchange)									Gene annotation
			CK3-vs-M3	CK48-vs-M48	CK96-vs-M96	CK3-vs-P3	CK48-vs-P48	CK96-vs-P96	M3-vs-P3	M48-vs-P48	M96-vs-P96
Proteinase Inhibitors
-	-	PGSC0003DMG400010137	-	3.46314	-	3.29895	5.90939	-	-	2.44625	5.33253	PREDICTED: cysteine protease inhibitor 1-like [Solanum tuberosum]
-	-	PGSC0003DMG400010143	-	2.55857	-	-	-	-	14.4261	-2.1043	-	PREDICTED: cysteine protease inhibitor 1 [Solanum tuberosum]
-	CDI	PGSC0003DMG400009511	-	3.65592	-	-	3.8198	-	4.79736	-	4.86638	PREDICTED: aspartic protease inhibitor 8 [Solanum tuberosum]
-	CDI	PGSC0003DMG400009513	-	3.50124	-	3.9304	3.87315	3.2126	3.75776	-	4.53212	PREDICTED: aspartic protease inhibitor 3 [Solanum tuberosum]
-	-	PGSC0003DMG400010146	-	1.83936	-	-	-	1.98737	9.27443	-1.13833	-	Kunitz-type protease inhibitor D, partial [Solanum tuberosum]
-	GSPO-B1	PGSC0003DMG400010170	-	1.72893	-	-	2.82313	-	6.8847	1.0942	-	PREDICTED: kunitz-type serine protease inhibitor DrTI-like [Solanum tuberosum]
-	KTI2	PGSC0003DMG400010136	-	3.06818	-	3.33202	4.54453	-	2.6563	-	4.89136	PREDICTED: cysteine protease inhibitor 9-like [Solanum tuberosum]
-	-	PGSC0003DMG400010139	-	1.88332	-	-	-	1.74346	7.23563	-1.84607	-	PREDICTED: cysteine protease inhibitor 1-like [Solanum tuberosum]
-	CDI	PGSC0003DMG400015267	-	-1.30588	-	-	-	3.65885	-	-	2.88089	PREDICTED: serine protease inhibitor 5-like [Solanum tuberosum]
-	CDI	PGSC0003DMG400009514	-	-	5.38642	2.65267	3.37931	8.30627	2.56167	2.44572	2.91985	PREDICTED: aspartic protease inhibitor 11-like [Solanum tuberosum]
-	SD2	PGSC0003DMG400015130	-	-	-	1.81901	1.50284	-	1.48868	-	-	protease inhibitor-related protein [Solanum tuberosum]
-	-	PGSC0003DMG400025896	-	-	-	-1.64231	-	-	-2.25753	1.61049	-	PREDICTED: protease inhibitor HPI-like [Solanum tuberosum]
-	CDI	PGSC0003DMG400009512	-	-	-	-	-	10.0453	-	-	-	PREDICTED: serine protease inhibitor 1 [Solanum tuberosum]
-	-	MSTRG.10574	-	2.28515	-	-	3.03956	1.41614	8.18007	-	-	PREDICTED: kunitz-type serine protease inhibitor DrTI-like [Solanum pennellii]
Chitinase
-	CTL2	PGSC0003DMG400004593	-	2.77421	-3.50433	-	-	-3.57608	-	-3.40098	-	PREDICTED: chitinase-like protein 1 [Solanum tuberosum]
K20547	CHTB2	PGSC0003DMG400026854	-	-1.07927	1.38549	-2.01582	-	2.08589	-2.28844	1.06123	-	chitinase, partial [Solanum tuberosum]
-	WDL7	PGSC0003DMG400022609	-	-	2.1596	-	1.05542	2.00531	-	-	-	PREDICTED: endochitinase A-like isoform X1 [Solanum pennellii]
K01183	CHI3L1	PGSC0003DMG400011842	-	-	-1.68299	-	-	-	-1.36629	-	1.87789	PREDICTED: acidic mammalian chitinase-like [Solanum tuberosum]
-	Chid1	PGSC0003DMG402033880	-	-	1.7758	-	-	1.54592	-	-	-	PREDICTED: chitinase domain-containing protein 1 isoform X1 [Solanum tuberosum]
K01183	CHIT3	PGSC0003DMG400033882	-	-	-1.13823	-	-	-	-1.53245	-	1.64221	PREDICTED: acidic endochitinase [Solanum tuberosum]
-	-	PGSC0003DMG400015523	-	-	-1.73126	-5.61998	-	-	-6.47192	1.53119	-	PREDICTED: chitinase 2-like [Solanum tuberosum]
K01183	EP3	PGSC0003DMG400025063	-	-2.09528	-	-	-	-	-1.90096	3.1081	-	PREDICTED: endochitinase EP3 [Solanum tuberosum]
K20547	CHN50	PGSC0003DMG400026855	-	-	-	-1.97706	-1.00173	1.79781	-2.40517	-	-	chitinase; poly[1,4-beta-(2-acetamido-2-deoxy-D-glucoside)]glucanohydrolase, partial [Solanum tuberosum]
K20547	CHTB3	PGSC0003DMG400026853	-	-	-	-	-	3.52623	-	2.91232	3.83289	PREDICTED: LOW QUALITY PROTEIN: endochitinase 3-like [Solanum tuberosum]
-	-	PGSC0003DMG400008491	-	-	-	-	2.16164	2.07614	-	2.31034	-	PREDICTED: endochitinase A [Solanum tuberosum]
K20547	CHI17	PGSC0003DMG400001529	-	-	-	-	-1.39393	-	1.62745	-1.79662	-	PREDICTED: acidic 27 kDa endochitinase [Solanum tuberosum]
K01183	CHIB1	PGSC0003DMG400006591	-	-	-	3.41167	-	-	2.86305	-	-	PREDICTED: acidic endochitinase [Solanum tuberosum]
K20547	CHI3	PGSC0003DMG400001528	-	-	-	-3.71824	-	-	-4.42885	1.23102	-	acidic endochitinase pcht28 precursor [Solanum tuberosum]
K01183	CHI14	PGSC0003DMG402001531	-	-	-	-3.05335	-	-	-3.74681	-	-	PREDICTED: basic endochitinase-like [Solanum tuberosum]
K20547	CHI14	PGSC0003DMG400008673	-	-	-	-1.25041	-	-	-1.81976	-	-	basic endochitinase precursor [Solanum tuberosum]
-	ChiC	PGSC0003DMG400003191	-	-	-	-	-	-	-2.89724	-	-	PREDICTED: chitinase-3-like protein 2 [Solanum tuberosum]
-	-	PGSC0003DMG400025352	-	-	-	-	-	-	-	-4.5025	-	PREDICTED: chitinase 2-like [Solanum tuberosum]
K20547	CHTB4	MSTRG.27740	-	-	-2.02036	-	-	-	-	1.42643	2.1205	PREDICTED: endochitinase 4-like [Solanum tuberosum]
K20547	CHI9	MSTRG.348	-	-	-	-1.88116	-2.30415	-	-2.04041	-1.41347	-	PREDICTED: endochitinase [Solanum tuberosum]
Lectin
-	LECRKS4	PGSC0003DMG400027140	-	-	-	-	-	-	-	-	1.16701	PREDICTED: L-type lectin-domain containing receptor kinase S.4-like [Solanum tuberosum]
-	At4g03230	PGSC0003DMG402026153	-	-	-	-1.82446	-1.69702	-1.99847	-2.08942	-1.82667	-1.26882	PREDICTED: G-type lectin S-receptor-like serine/threonine-protein kinase At4g03230 [Solanum tuberosum]
-	B120	PGSC0003DMG400011251	-	-	-	-	7.80305	8.97537	-	7.80305	8.97537	PREDICTED: G-type lectin S-receptor-like serine/threonine-protein kinase B120 [Solanum tuberosum]
-	CES101	PGSC0003DMG400005689	-	-1.42626	2.63472	-1.79718	-1.4392	-	-1.66918	-	-2.77831	PREDICTED: G-type lectin S-receptor-like serine/threonine-protein kinase CES101 [Solanum pennellii]
-	LECRK3	PGSC0003DMG400045997	-	-	-	-	-6.06609	-9.16323	-	-	-8.22882	PREDICTED: G-type lectin S-receptor-like serine/threonine-protein kinase RLK1 [Solanum tuberosum]
-	At4g27290	PGSC0003DMG400019241	-	-1.56825	3.19956	-	-	-	-	-	-1.93714	PREDICTED: G-type lectin S-receptor-like serine/threonine-protein kinase At4g27290 [Solanum lycopersicum]
-	At4g27290	PGSC0003DMG402004946	-	-	-	-2.00255	-1.95597	-1.06408	-2.02707	-1.99196	-1.17861	PREDICTED: G-type lectin S-receptor-like serine/threonine-protein kinase At4g27290 [Solanum tuberosum]
-	LECRKS5	PGSC0003DMG400018677	-	-1.31728	4.09295	-	-	3.79326	1.04024	2.25849	-	PREDICTED: probable L-type lectin-domain containing receptor kinase S.5 [Solanum tuberosum]
-	At4g03230	PGSC0003DMG400022426	-	-	-2.37598	-1.84267	-2.40069	-2.73855	-1.47937	-1.8474	-	PREDICTED: G-type lectin S-receptor-like serine/threonine-protein kinase At4g03230 [Solanum tuberosum]
-	At4g27290	PGSC0003DMG400019276	-	-	-2.28345	-2.36655	-2.20371	-1.80842	-2.90812	-2.20822	-	PREDICTED: G-type lectin S-receptor-like serine/threonine-protein kinase At4g27290 isoform X2 [Solanum pennellii]
-	SD25	PGSC0003DMG400017330	-	-	-3.14282	-	-3.35221	-3.07837	-	-2.9237	-	PREDICTED: G-type lectin S-receptor-like serine/threonine-protein kinase SD2-5 [Solanum lycopersicum]
-	At4g27290	PGSC0003DMG400019237	-	-	-	-1.32405	-1.44594	-	-1.45265	-1.59745	-	PREDICTED: G-type lectin S-receptor-like serine/threonine-protein kinase At4g27290 [Solanum tuberosum]
-	CHTB4	PGSC0003DMG400032527	-	-	-6.15804	-	8.03892	-12.3544	7.32643	4.66041	-	PREDICTED: chitin-binding lectin 1-like [Solanum tuberosum]
-	HEV1	PGSC0003DMG400000645	-	-	-	-	6.04145	-	14.7153	5.59975	-	PREDICTED: chitin-binding lectin 1-like [Capsicum annuum]
-	At1g11330	PGSC0003DMG401029444	-	-	-	-	-	-	-	-1.5597	-	PREDICTED: G-type lectin S-receptor-like serine/threonine-protein kinase At1g11330 [Solanum tuberosum]
-	LECRKS5	PGSC0003DMG401009415	-	-	1.83783	-	1.34244	2.44275	1.32873	1.32259	-	PREDICTED: probable L-type lectin-domain containing receptor kinase S.5 [Solanum tuberosum]
-	At1g34300	PGSC0003DMG400013383	-	-	-	-	-1.4065	-	-	-1.15954	-	PREDICTED: G-type lectin S-receptor-like serine/threonine-protein kinase At1g34300 [Solanum tuberosum]
-	LECRK1	PGSC0003DMG400018452	-	-	-	-1.2007	-2.14216	-	-1.76996	-1.35499	-	PREDICTED: G-type lectin S-receptor-like serine/threonine-protein kinase RLK1 [Solanum tuberosum]
-	CHI9	PGSC0003DMG400019517	-	2.22675	-	-3.68327	4.37122	-2.6941	-3.40499	2.14447	-	PREDICTED: chitin-binding lectin 1-like [Solanum tuberosum]
-	B120	PGSC0003DMG400013886	-	-1.59668	-	-	-	-	-	1.35449	-	PREDICTED: G-type lectin S-receptor-like serine/threonine-protein kinase B120 [Solanum pennellii]
-	At4g03230	PGSC0003DMG400019062	-	-	-1.07957	-1.96171	-1.62564	-1.47281	-2.08504	-1.67393	-	PREDICTED: G-type lectin S-receptor-like serine/threonine-protein kinase At4g03230 [Solanum tuberosum]
-	At1g11330	PGSC0003DMG400013887	-	-	-	-	-2.12647	-	-	-1.32371	-	PREDICTED: G-type lectin S-receptor-like serine/threonine-protein kinase At1g11300 [Solanum tuberosum]
-	At5g24080	PGSC0003DMG401028902	-	2.40745	-	-	-	-	-	-1.90171	-	PREDICTED: G-type lectin S-receptor-like serine/threonine-protein kinase At5g24080 isoform X1 [Solanum tuberosum]
-	SD25	PGSC0003DMG400017282	-	-	-	-	-1.03144	-	-	-1.54697	-	PREDICTED: G-type lectin S-receptor-like serine/threonine-protein kinase SD2-5 [Solanum tuberosum]
-	LECRK91	PGSC0003DMG400004396	-	-2.19134	-	-	-	-	-	2.27397	-	PREDICTED: L-type lectin-domain containing receptor kinase IX.1-like [Solanum tuberosum]
-	LECRKS5	PGSC0003DMG402009415	-	-	2.78371	-	2.33317	2.13888	-	2.10525	-	PREDICTED: probable L-type lectin-domain containing receptor kinase S.5 [Solanum tuberosum]
-	SD25	PGSC0003DMG400017286	-	-	-	-	-1.60942	-	-	-1.33094	-	PREDICTED: G-type lectin S-receptor-like serine/threonine-protein kinase SD2-5 [Solanum tuberosum]
-	LECRK81	PGSC0003DMG400001773	-	-	-	-	-	-	-	1.69609	-	PREDICTED: L-type lectin-domain containing receptor kinase VIII.1-like [Solanum tuberosum]
-	LECRKS4	PGSC0003DMG400011071	-	-1.64161	1.81658	-	-	1.49949	-	1.08656	-	PREDICTED: L-type lectin-domain containing receptor kinase S.4-like [Solanum tuberosum]
-	At2g19130	PGSC0003DMG400042814	-	-	-	-	-1.35804	-	-	-1.00329	-	PREDICTED: G-type lectin S-receptor-like serine/threonine-protein kinase At2g19130 [Solanum tuberosum]
-	LECRK41	PGSC0003DMG400008897	-	-1.39731	-2.08607	-2.64807	-3.20138	-3.19238	-3.23864	-1.80408	-	PREDICTED: L-type lectin-domain containing receptor kinase IV.1-like [Solanum tuberosum]
-	--	PGSC0003DMG400019539	-	-	-2.65939	-	1.80052	-3.01424	12.2819	2.05539	-	PREDICTED: chitin-binding lectin 1-like [Solanum tuberosum]
-	At4g03230	PGSC0003DMG400008523	-	-	2.86326	-1.34068	-	2.4112	-1.88424	-1.38082	-	PREDICTED: G-type lectin S-receptor-like serine/threonine-protein kinase At4g03230 [Solanum tuberosum]
-	At4g27290	PGSC0003DMG400030553	-	-	-	-	-1.8276	-	-	-1.67708	-	PREDICTED: G-type lectin S-receptor-like serine/threonine-protein kinase At4g27290 [Solanum pennellii]
-	LECRK3	PGSC0003DMG400004000	-	-	-	-1.88685	-1.89691	-	-2.61978	-1.77259	-	PREDICTED: G-type lectin S-receptor-like serine/threonine-protein kinase RLK1 [Solanum tuberosum]
-	LECRK41	PGSC0003DMG400020328	-	-	-	-2.89077	-2.88264	-	-3.59246	-2.42626	-	PREDICTED: L-type lectin-domain containing receptor kinase IV.1-like [Solanum tuberosum]
-	SD25	PGSC0003DMG400046324	-	-	-	-	-	-	-	-1.19205	-	PREDICTED: G-type lectin S-receptor-like serine/threonine-protein kinase SD2-5 [Solanum tuberosum]
-	LECRK3	PGSC0003DMG400003999	-	-	-1.73278	-1.06319	-2.5537	-2.61891	-1.795	-1.70182	-	PREDICTED: G-type lectin S-receptor-like serine/threonine-protein kinase RLK1 [Solanum tuberosum]
-	JAL3	PGSC0003DMG400008353	-	-	-	-1.02243	-	-	-1.41617	-	-	PREDICTED: jacalin-related lectin 3 isoform X2 [Solanum tuberosum]
-	LECRK42	PGSC0003DMG400026647	-	-	-1.30834	-2.07787	-1.25329	-1.83058	-2.55762	-	-	PREDICTED: lectin-domain containing receptor kinase VI.4-like [Solanum tuberosum]
-	LECRK61	PGSC0003DMG400026646	-	-	-1.51825	-1.94953	-1.40618	-2.04264	-2.26959	-	-	PREDICTED: lectin-domain containing receptor kinase VI.3-like [Solanum tuberosum]
-	At4g03230	PGSC0003DMG403026153	-	-	-	-1.51167	-1.2863	-1.30406	-2.04632	-	-	PREDICTED: G-type lectin S-receptor-like serine/threonine-protein kinase At4g03230 [Solanum lycopersicum]
-	At4g03230	PGSC0003DMG400008508	-	-	-	-1.07587	-	-	-1.54201	-	-	PREDICTED: G-type lectin S-receptor-like serine/threonine-protein kinase At4g03230 [Solanum pennellii]
-	SD25	PGSC0003DMG400017327	-	-	-	-	-	-	7.47573	-	-	PREDICTED: G-type lectin S-receptor-like serine/threonine-protein kinase SD2-5 [Solanum tuberosum]
-	At4g27290	PGSC0003DMG400004930	-	-1.15589	-	-	-	-	-1.15372	-	-	PREDICTED: G-type lectin S-receptor-like serine/threonine-protein kinase At4g27290 [Solanum tuberosum]
-	At4g27290	PGSC0003DMG401004946	-	-	-	-1.02326	-	-	-1.59517	-	-	PREDICTED: G-type lectin S-receptor-like serine/threonine-protein kinase At4g27290 [Solanum tuberosum]
-	LECRK3	PGSC0003DMG400003982	-	-	-	-1.52474	-2.07003	-1.91351	-2.31374	-	-	PREDICTED: G-type lectin S-receptor-like serine/threonine-protein kinase RLK1, partial [Solanum tuberosum]
-	LECRK41	PGSC0003DMG400008822	-	-	-	-	-1.5157	-	-1.16731	-	-	PREDICTED: L-type lectin-domain containing receptor kinase IV.1-like [Solanum tuberosum]
-	LECRK3	PGSC0003DMG402003983	-	-	-1.44288	-1.18345	-2.37478	-2.77653	-1.80464	-	-	PREDICTED: G-type lectin S-receptor-like serine/threonine-protein kinase RLK1, partial [Solanum tuberosum]
-	JAL19	PGSC0003DMG404017205	-	-	-	-2.98706	-	-2.61218	-3.49643	-	-	PREDICTED: jacalin-related lectin 3-like [Solanum tuberosum]
-	At4g03230	PGSC0003DMG400026154	-	-	-	-1.71555	-	-1.75242	-2.21478	-	-	PREDICTED: G-type lectin S-receptor-like serine/threonine-protein kinase At4g03230 isoform X1 [Solanum lycopersicum]
K20547	CHN48	PGSC0003DMG400019516	-	-	-	-	2.61228	-	3.24511	-	-	PREDICTED: chitin-binding lectin 1-like isoform X1 [Solanum tuberosum]
-	SD25	PGSC0003DMG400017278	-	-	-	-	-	-	-1.0803	-	-	PREDICTED: G-type lectin S-receptor-like serine/threonine-protein kinase SD2-5 [Solanum tuberosum]
-	SD25	PGSC0003DMG400017358	-	-	-	-	-	-	10.4305	-	-	PREDICTED: G-type lectin S-receptor-like serine/threonine-protein kinase SD2-5 [Solanum tuberosum]
-	LECRK1	PGSC0003DMG400018457	-	-	-	-1.74003	-1.84896	-	-2.3096	-	-	PREDICTED: G-type lectin S-receptor-like serine/threonine-protein kinase RLK1 [Solanum tuberosum]
-	At4g27290	PGSC0003DMG400019278	-	-	-	-2.1565	-	-	-2.49185	-	-	PREDICTED: G-type lectin S-receptor-like serine/threonine-protein kinase At4g27290 [Solanum tuberosum]
-	B120	PGSC0003DMG402013876	-	-	1.25343	-	-	1.04648	1.93411	-	-	PREDICTED: G-type lectin S-receptor-like serine/threonine-protein kinase At1g11330 [Nicotiana tabacum]
-	SD25	PGSC0003DMG400017277	-	-	-	-	-	-	6.25424	-	-	PREDICTED: G-type lectin S-receptor-like serine/threonine-protein kinase SD2-5 [Solanum tuberosum]
K00276	LECRK1	PGSC0003DMG400031861	-	-	-	-1.41978	-1.96413	-	-1.04055	-	-	PREDICTED: G-type lectin S-receptor-like serine/threonine-protein kinase RLK1 [Solanum tuberosum]
-	At4g27290	PGSC0003DMG400044943	-	-	-	-	-	-3.28951	8.26053	-	-	PREDICTED: G-type lectin S-receptor-like serine/threonine-protein kinase RKS1 [Solanum pennellii]
-	SD113	PGSC0003DMG400022787	-	-	-	-1.93529	-	-	-1.76702	-	-	PREDICTED: G-type lectin S-receptor-like serine/threonine-protein kinase At1g11330 isoform X1 [Solanum tuberosum]
-	LECRK3	PGSC0003DMG402029906	-	-	-	-	-	-	-1.07039	-	-	PREDICTED: G-type lectin S-receptor-like serine/threonine-protein kinase RLK1 [Solanum tuberosum]
-	SD25	PGSC0003DMG400017318	-	-	-	-	-	-	-1.60486	-	-	PREDICTED: G-type lectin S-receptor-like serine/threonine-protein kinase SD2-5 [Solanum tuberosum]
-	At4g27290	PGSC0003DMG400017946	-	-	-	-	-1.77668	-	-1.41923	-	-	PREDICTED: G-type lectin S-receptor-like serine/threonine-protein kinase At4g27290 isoform X1 [Solanum tuberosum]
-	At4g27290	PGSC0003DMG400004928	-	-	1.92765	-	-	-	-1.00412	-	-	PREDICTED: G-type lectin S-receptor-like serine/threonine-protein kinase At4g27290 [Solanum tuberosum]
-	SD11	PGSC0003DMG402005047	-	-	-	-	-	-	-1.19317	-	-	PREDICTED: G-type lectin S-receptor-like serine/threonine-protein kinase At1g11410 [Solanum tuberosum]
-	LECRK41	PGSC0003DMG400020327	-	-	-	-1.86673	-	-	-1.7829	-	-	PREDICTED: L-type lectin-domain containing receptor kinase IV.1-like [Solanum tuberosum]
-	At1g11410	PGSC0003DMG400013882	-	-	-1.14527	-	-	-1.40218	-	-	-	PREDICTED: G-type lectin S-receptor-like serine/threonine-protein kinase At1g11410 isoform X1 [Solanum lycopersicum]
-	LECRK3	PGSC0003DMG401029906	-	-	2.14764	-	-	2.34473	-	-	-	PREDICTED: G-type lectin S-receptor-like serine/threonine-protein kinase RLK1 [Solanum tuberosum]
	LECRKS7	PGSC0003DMG400000578	-	-	-	-	-	1.08276	-	-	-	PREDICTED: L-type lectin-domain containing receptor kinase VIII.1-like [Solanum tuberosum]
	At4g27290	PGSC0003DMG400017949	-	-	2.41639	-	-	2.50696	-	-	-	PREDICTED: G-type lectin S-receptor-like serine/threonine-protein kinase At4g27290 isoform X2 [Solanum tuberosum]
	LECRK4	PGSC0003DMG400025558	-	-	-	-	-1.9237	-2.48113	-	-	-	PREDICTED: G-type lectin S-receptor-like serine/threonine-protein kinase RLK1 [Solanum tuberosum]
	LECRKS1	PGSC0003DMG400018184	-	-	2.0187	-	-	1.49993	-	-	-	PREDICTED: L-type lectin-domain containing receptor kinase S.1 [Solanum tuberosum]
	SD22	PGSC0003DMG400000179	-	-	1.57086	-	-	1.29407	-	-	-	PREDICTED: G-type lectin S-receptor-like serine/threonine-protein kinase SD2-2 [Solanum tuberosum]
	LECRK91	PGSC0003DMG400030144	-	-1.3299	-2.72247	-	-2.15063	-1.822	-	-	-	PREDICTED: L-type lectin-domain containing receptor kinase IX.1-like [Solanum tuberosum]
	LECRK91	PGSC0003DMG400004401	-	-	2.7114	-	-1.27934	1.71338	-	-	-	PREDICTED: L-type lectin-domain containing receptor kinase IX.1-like [Solanum tuberosum]
	At4g27290	PGSC0003DMG400019275	-	-	-	-	-	1.18837	-	-	-	PREDICTED: G-type lectin S-receptor-like serine/threonine-protein kinase At4g27290 [Capsicum annuum]
	At5g35370	PGSC0003DMG400027233	-	-1.51345	-	-	-1.44057	-	-	-	-	PREDICTED: G-type lectin S-receptor-like serine/threonine-protein kinase At5g35370 [Solanum tuberosum]
	LECRK41	PGSC0003DMG400020326	-	-	-	-	-1.55144	-	-	-	-	PREDICTED: L-type lectin-domain containing receptor kinase IV.1-like [Solanum tuberosum]
	At1g34300	PGSC0003DMG400030209	-	-	-	-	-1.01031	-	-	-	-	PREDICTED: G-type lectin S-receptor-like serine/threonine-protein kinase At1g34300 [Solanum tuberosum]
	-	PGSC0003DMG400026183	-	-	2.1589	-	-	-	-	-	-	PREDICTED: G-type lectin S-receptor-like serine/threonine-protein kinase At1g11300 [Solanum tuberosum]
	LECRK4	PGSC0003DMG400031860	-	-1.51383	-	-	-	-	-	-	-	PREDICTED: G-type lectin S-receptor-like serine/threonine-protein kinase RLK1 [Solanum tuberosum]
-	At4g03230	MSTRG.21079	-	-	-	-	-1.18747	-2.78619	4.74416	-1.48684	-2.52417	PREDICTED: G-type lectin S-receptor-like serine/threonine-protein kinase At4g03230 [Solanum lycopersicum]
-	RLK1	MSTRG.1817	-	-	-	-1.92928	-2.54904	-	-2.27309	-2.61835	-	PREDICTED: G-type lectin S-receptor-like serine/threonine-protein kinase RLK1 [Solanum tuberosum]
-	At1g11330	MSTRG.7252	-	-	-2.75163	-	-2.531	-2.76933	1.65635	-2.22058	-	PREDICTED: G-type lectin S-receptor-like serine/threonine-protein kinase At1g11330 [Solanum lycopersicum]
-	At4g27290	MSTRG.14262	-	-	-	-3.02554	-1.85745	-1.68721	-4.03814	-2.17852	-	PREDICTED: G-type lectin S-receptor-like serine/threonine-protein kinase At4g27290 [Solanum tuberosum]
-	RLK1	MSTRG.1818	-	-	-	-	-2.04704	-	-	-1.53206	-	PREDICTED: G-type lectin S-receptor-like serine/threonine-protein kinase RLK1 [Solanum tuberosum]
-	SD11	MSTRG.1285	-	-	-	-	-	-	-	-1.02535	-	PREDICTED: G-type lectin S-receptor-like serine/threonine-protein kinase SD1-1 isoform X2 [Solanum tuberosum]
-	At4g27290	MSTRG.14254	-	-	-	-2.21594	-2.33378	-1.5483	-2.24476	-1.49812	-	PREDICTED: G-type lectin S-receptor-like serine/threonine-protein kinase At4g27290 isoform X4 [Solanum tuberosum]
-	At4g27290	MSTRG.14261	-	-	-1.57992	-3.54815	-	-1.21819	-4.21217	-	-	PREDICTED: G-type lectin S-receptor-like serine/threonine-protein kinase At4g27290 isoform X1 [Solanum tuberosum]
-	At4g27290	MSTRG.14258	-	-	-	-2.52725	-1.72821	-	-2.92003	-	-	PREDICTED: G-type lectin S-receptor-like serine/threonine-protein kinase At4g27290 [Solanum tuberosum]
-	At4g27290	MSTRG.14260	-	-	-	-2.30711	-1.53586	-	-2.59894	-	-	PREDICTED: G-type lectin S-receptor-like serine/threonine-protein kinase At4g27290 [Solanum lycopersicum]
-	At1g61390	MSTRG.7260	-	-	-	-	-	-	3.17463	-	-	PREDICTED: G-type lectin S-receptor-like serine/threonine-protein kinase At1g61550 isoform X1 [Solanum lycopersicum]
-	At5g24080	MSTRG.10164	-	8.67948	-	-	8.73697	3.40939	-4.23406	-	-	PREDICTED: G-type lectin S-receptor-like serine/threonine-protein kinase At5g24080 [Solanum tuberosum]
-	At1g61490	MSTRG.7262	-	-	-	-	-	-	2.70344	-	-	PREDICTED: G-type lectin S-receptor-like serine/threonine-protein kinase At1g61550 isoform X1 [Solanum lycopersicum]
-	ChiC	MSTRG.19665	-	-	-	-	-	-	2.07166	-	-	PREDICTED: G-type lectin S-receptor-like serine/threonine-protein kinase At1g11410 [Solanum tuberosum]
	At4g27290	MSTRG.14257	-	-	-1.73284	-	-3.04629	-	-	-	-	PREDICTED: G-type lectin S-receptor-like serine/threonine-protein kinase At4g27290 [Solanum pennellii]
		up	0	3	15	0	9	15	16	12	2
		down	0	11	16	35	44	28	44	29	6
MAPK
-	MAPKKK18	PGSC0003DMG400022210	-	-	-3.43267	-	-1.97389	-3.22448	-	-	-	PREDICTED: mitogen-activated protein kinase kinase kinase 2-like [Solanum tuberosum]
-	MAPKKK17	PGSC0003DMG400004037	-	-	-9.76487	-	-	-	-	-	10.4339	PREDICTED: mitogen-activated protein kinase kinase kinase NPK1-like [Solanum tuberosum]
-	MAPKKK17	PGSC0003DMG400014213	-	-	-1.16592	-	-	-1.67309	-	-	-	PREDICTED: mitogen-activated protein kinase kinase kinase NPK1-like [Solanum tuberosum]
-	MAPKKK3	PGSC0003DMG400024820	-	-	2.0213	-	-	-	-	-	-1.01856	PREDICTED: mitogen-activated protein kinase kinase kinase YODA-like isoform X2 [Solanum tuberosum]
-	MAPKKK18	PGSC0003DMG400004035	-	-	-2.8215	-	-3.57568	-3.47003	-	-3.63495	-	PREDICTED: mitogen-activated protein kinase kinase kinase NPK1-like [Solanum tuberosum]
-	MAPKKK17	PGSC0003DMG400004036	-	-	-2.20678	-	-4.85626	-1.31446	-	-4.17544	-	PREDICTED: mitogen-activated protein kinase kinase kinase NPK1-like [Solanum tuberosum]
-	MAPKKK5	PGSC0003DMG400000752	-	-	-	-	2.22781	-	2.07973	2.0163	-	PREDICTED: mitogen-activated protein kinase kinase kinase YODA-like isoform X1 [Solanum tuberosum]
-	MAPKKK5	PGSC0003DMG400015448	-	-	-	-	-	1.46224	-1.11384	-	-	PREDICTED: mitogen-activated protein kinase kinase kinase YODA-like isoform X1 [Solanum tuberosum]
-	MAPKKK3	PGSC0003DMG400028666	-	-	-	-	-	1.1778	-	-	-	PREDICTED: mitogen-activated protein kinase kinase kinase YODA [Solanum tuberosum]
K20536	MPK3	PGSC0003DMG400030058	-	-	-	-	-	-	-1.07478	-	-	wound-induced protein kinase [Solanum tuberosum]
K20537	MPK7	PGSC0003DMG400003528	-	-	2.06088	-	-	1.54432	-	-	-	PREDICTED: mitogen-activated protein kinase 7 [Solanum tuberosum]
K20538	MPK9	PGSC0003DMG402028796	-	-	-	-	-	-1.15568	-	-	-	PREDICTED: mitogen-activated protein kinase 9 [Solanum tuberosum]
K20604	MKK9	PGSC0003DMG400033696	-	-	2.92468	-	-	2.23412	-	1.00022	-	PREDICTED: mitogen-activated protein kinase kinase 9 [Solanum tuberosum]
K20607	MKK3	PGSC0003DMG402015209	-	-	1.37114	-	-	1.11267	-	-	-	PREDICTED: mitogen-activated protein kinase kinase 3 [Solanum tuberosum]
K20603	MKK2	PGSC0003DMG400000273	-	-	-	-	-	-	-	-1.12324	-	PREDICTED: mitogen-activated protein kinase kinase 2-like [Solanum tuberosum]
K13413	MKK5	PGSC0003DMG400009183	-	-	-	-	-	-	-	-1.1325	-	mitogen-activated protein kinase kinase [Solanum tuberosum]
K20535	NTF3	PGSC0003DMG400003700	-	-	1.84168	-	-	1.45553	-	-	-	PREDICTED: mitogen-activated protein kinase homolog NTF3 [Solanum tuberosum]
K20606	NPK1	PGSC0003DMG400008997	-	-	-1.72306	1.38507	-	-1.37632	1.33226	-	-	PREDICTED: mitogen-activated protein kinase kinase kinase NPK1 [Solanum tuberosum]
K20717	YDA	PGSC0003DMG400015802	-	-	1.1006	-	-	-	-	-	-	PREDICTED: mitogen-activated protein kinase kinase kinase YODA-like [Solanum tuberosum]
K20717	YDA	PGSC0003DMG400012203	-	-	-	-	-1.23844	-	-	-	-	PREDICTED: mitogen-activated protein kinase kinase kinase YODA [Solanum tuberosum]
