# Supplementary material for: Comparative Transcriptome Analysis of Defense Response of Potato to Phthorimaea operculella Infestation
Source: Plants (Basel). 2023 Aug 29;12(17):3092. doi: 10.3390/plants12173092 (PMC10490199; doi:10.3390/plants12173092)
Supplement: Supplementary file 1 [file plants-12-03092-s001.zip › Table S2 The top 20 GO enrichment terms in each comparison group.xlsx]

## Sheet: GO富集分析
Category	GO ID	Description	out (7)	All (4570)	pvalue	p.adjust	Genes
CK3-vs-M3
CC	GO:0031090	organelle membrane	1	254	0.17727	0.599586	PGSC0003DMG400030308(TIP1-3)
CC	GO:0043231	intracellular membrane-bounded organelle	2	1321	0.233537	0.599586	PGSC0003DMG400030308(TIP1-3);PGSC0003DMG401012679(AOC)
CC	GO:0043227	membrane-bounded organelle	2	1370	0.251191	0.599586	PGSC0003DMG400030308(TIP1-3);PGSC0003DMG401012679(AOC)
CC	GO:0043229	intracellular organelle	2	1430	0.273683	0.599586	PGSC0003DMG400030308(TIP1-3);PGSC0003DMG401012679(AOC)
CC	GO:0043226	organelle	2	1465	0.287249	0.599586	PGSC0003DMG400030308(TIP1-3);PGSC0003DMG401012679(AOC)
CC	GO:0009536	plastid	1	505	0.335469	0.599586	PGSC0003DMG401012679(AOC)
CC	GO:0044422	organelle part	1	617	0.400615	0.599586	PGSC0003DMG400030308(TIP1-3)
CC	GO:0044424	intracellular part	2	1850	0.45813	0.599586	PGSC0003DMG400030308(TIP1-3);PGSC0003DMG401012679(AOC)
CC	GO:0005622	intracellular	2	1859	0.462599	0.599586	PGSC0003DMG400030308(TIP1-3);PGSC0003DMG401012679(AOC)
CC	GO:0031224	intrinsic component of membrane	1	759	0.47838	0.599586	PGSC0003DMG400030308(TIP1-3)
CC	GO:0044425	membrane part	1	845	0.522851	0.599586	PGSC0003DMG400030308(TIP1-3)
CC	GO:0044444	cytoplasmic part	1	847	0.523862	0.599586	PGSC0003DMG401012679(AOC)
CC	GO:0005737	cytoplasm	1	854	0.527391	0.599586	PGSC0003DMG401012679(AOC)
CC	GO:0005623	cell	2	1988	0.529047	0.599586	PGSC0003DMG400030308(TIP1-3);PGSC0003DMG401012679(AOC)
CC	GO:0044464	cell part	2	1988	0.529047	0.599586	PGSC0003DMG400030308(TIP1-3);PGSC0003DMG401012679(AOC)
CC	GO:0016020	membrane	1	1142	0.661197	0.702522	PGSC0003DMG400030308(TIP1-3)
CC	GO:0005575	cellular_component	2	2733	1	1	PGSC0003DMG400030308(TIP1-3);PGSC0003DMG401012679(AOC)
BP	GO:0009683	indoleacetic acid metabolic process	2	8	5.60748e-05	0.00274317	PGSC0003DMG400015579(UGT74B1);PGSC0003DMG400015601(UGT74B1)
BP	GO:0006525	arginine metabolic process	2	12	0.000131791	0.00274317	MSTRG.3825(ARGAH1);MSTRG.3827(ARGAH1)
BP	GO:0006595	polyamine metabolic process	2	12	0.000131791	0.00274317	MSTRG.3825(ARGAH1);MSTRG.3827(ARGAH1)
BP	GO:0042430	indole-containing compound metabolic process	2	13	0.000155639	0.00274317	PGSC0003DMG400015579(UGT74B1);PGSC0003DMG400015601(UGT74B1)
BP	GO:0034754	cellular hormone metabolic process	2	14	0.000181446	0.00274317	PGSC0003DMG400015579(UGT74B1);PGSC0003DMG400015601(UGT74B1)
BP	GO:0009850	auxin metabolic process	2	17	0.000270578	0.00274317	PGSC0003DMG400015579(UGT74B1);PGSC0003DMG400015601(UGT74B1)
BP	GO:0016144	S-glycoside biosynthetic process	2	18	0.000304178	0.00274317	PGSC0003DMG400015579(UGT74B1);PGSC0003DMG400015601(UGT74B1)
BP	GO:0019758	glycosinolate biosynthetic process	2	18	0.000304178	0.00274317	PGSC0003DMG400015579(UGT74B1);PGSC0003DMG400015601(UGT74B1)
BP	GO:0006576	cellular biogenic amine metabolic process	2	20	0.000377186	0.00274317	MSTRG.3825(ARGAH1);MSTRG.3827(ARGAH1)
BP	GO:0016143	S-glycoside metabolic process	2	20	0.000377186	0.00274317	PGSC0003DMG400015579(UGT74B1);PGSC0003DMG400015601(UGT74B1)
BP	GO:0019757	glycosinolate metabolic process	2	20	0.000377186	0.00274317	PGSC0003DMG400015579(UGT74B1);PGSC0003DMG400015601(UGT74B1)
BP	GO:0044106	cellular amine metabolic process	2	23	0.000501153	0.00334102	MSTRG.3825(ARGAH1);MSTRG.3827(ARGAH1)
BP	GO:0042445	hormone metabolic process	2	24	0.000546312	0.00336192	PGSC0003DMG400015579(UGT74B1);PGSC0003DMG400015601(UGT74B1)
BP	GO:0048588	developmental cell growth	2	25	0.000593384	0.00339077	PGSC0003DMG400015579(UGT74B1);PGSC0003DMG400015601(UGT74B1)
BP	GO:0048589	developmental growth	2	28	0.000746025	0.0039788	PGSC0003DMG400015579(UGT74B1);PGSC0003DMG400015601(UGT74B1)
BP	GO:0009308	amine metabolic process	2	29	0.000800701	0.0040035	MSTRG.3825(ARGAH1);MSTRG.3827(ARGAH1)
BP	GO:0009064	glutamine family amino acid metabolic process	2	35	0.0011683	0.00519245	MSTRG.3825(ARGAH1);MSTRG.3827(ARGAH1)
BP	GO:0044550	secondary metabolite biosynthetic process	2	35	0.0011683	0.00519245	PGSC0003DMG400015579(UGT74B1);PGSC0003DMG400015601(UGT74B1)
BP	GO:1901659	glycosyl compound biosynthetic process	2	40	0.00152596	0.00641217	PGSC0003DMG400015579(UGT74B1);PGSC0003DMG400015601(UGT74B1)
BP	GO:0016049	cell growth	2	41	0.00160304	0.00641217	PGSC0003DMG400015579(UGT74B1);PGSC0003DMG400015601(UGT74B1)
MF	GO:0016813	hydrolase activity, acting on carbon-nitrogen (but not peptide) bonds, in linear amidines	2	5	3.70634e-05	0.00126016	MSTRG.3825(ARGAH1);MSTRG.3827(ARGAH1)
MF	GO:0035251	UDP-glucosyltransferase activity	2	19	0.000624433	0.00852141	PGSC0003DMG400015579(UGT74B1);PGSC0003DMG400015601(UGT74B1)
MF	GO:0016836	hydro-lyase activity	2	23	0.000919952	0.00852141	PGSC0003DMG400001149(AOS2);PGSC0003DMG400016887(AOS1)
MF	GO:0016810	hydrolase activity, acting on carbon-nitrogen (but not peptide) bonds	2	24	0.00100252	0.00852141	MSTRG.3825(ARGAH1);MSTRG.3827(ARGAH1)
MF	GO:0046527	glucosyltransferase activity	2	34	0.00201619	0.0135203	PGSC0003DMG400015579(UGT74B1);PGSC0003DMG400015601(UGT74B1)
MF	GO:0008194	UDP-glycosyltransferase activity	2	37	0.00238594	0.0135203	PGSC0003DMG400015579(UGT74B1);PGSC0003DMG400015601(UGT74B1)
MF	GO:0042887	amide transmembrane transporter activity	1	2	0.00408626	0.0198476	PGSC0003DMG400030308(TIP1-3)
MF	GO:0016829	lyase activity	3	185	0.00508883	0.020821	MSTRG.27840(PDC4);PGSC0003DMG400001149(AOS2);PGSC0003DMG400016887(AOS1)
MF	GO:0005372	water transmembrane transporter activity	1	3	0.00612382	0.020821	PGSC0003DMG400030308(TIP1-3)
MF	GO:0009975	cyclase activity	1	3	0.00612382	0.020821	PGSC0003DMG401012679(AOC)
MF	GO:0016835	carbon-oxygen lyase activity	2	75	0.00954767	0.029511	PGSC0003DMG400001149(AOS2);PGSC0003DMG400016887(AOS1)
MF	GO:0016758	transferase activity, transferring hexosyl groups	2	90	0.0135614	0.0384239	PGSC0003DMG400015579(UGT74B1);PGSC0003DMG400015601(UGT74B1)
MF	GO:0019842	vitamin binding	1	16	0.032277	0.0844167	MSTRG.27840(PDC4)
MF	GO:0046906	tetrapyrrole binding	2	157	0.0386089	0.0926991	PGSC0003DMG400001149(AOS2);PGSC0003DMG400016887(AOS1)
MF	GO:0016757	transferase activity, transferring glycosyl groups	2	162	0.0408967	0.0926991	PGSC0003DMG400015579(UGT74B1);PGSC0003DMG400015601(UGT74B1)
MF	GO:0016831	carboxy-lyase activity	1	28	0.0558735	0.118731	MSTRG.27840(PDC4)
MF	GO:0043169	cation binding	4	831	0.0713934	0.142787	MSTRG.3825(ARGAH1);MSTRG.3827(ARGAH1);PGSC0003DMG400001149(AOS2);PGSC0003DMG400016887(AOS1)
MF	GO:0043167	ion binding	4	915	0.0962347	0.181777	MSTRG.3825(ARGAH1);MSTRG.3827(ARGAH1);PGSC0003DMG400001149(AOS2);PGSC0003DMG400016887(AOS1)
MF	GO:0046914	transition metal ion binding	2	280	0.107988	0.193241	PGSC0003DMG400001149(AOS2);PGSC0003DMG400016887(AOS1)
MF	GO:0016830	carbon-carbon lyase activity	1	68	0.130879	0.222495	MSTRG.27840(PDC4)
CK48-vs-M48
CC	GO:0005783	endoplasmic reticulum	3	6	0.00327171	0.119418	PGSC0003DMG400000123(LCA1);PGSC0003DMG400001752(P58B);PGSC0003DMG400024707(MED37F)
CC	GO:0044432	endoplasmic reticulum part	3	6	0.00327171	0.119418	PGSC0003DMG400000123(LCA1);PGSC0003DMG400001752(P58B);PGSC0003DMG400024707(MED37F)
CC	GO:0034357	photosynthetic membrane	7	44	0.0114364	0.278285	MSTRG.2327(petD);PGSC0003DMG400004211(psbA);PGSC0003DMG400005372(psaA);PGSC0003DMG400015960(psaA);PGSC0003DMG400017258(psbD);PGSC0003DMG400031395(PSBP);PGSC0003DMG400046303(psbB)
CC	GO:0009521	photosystem	6	38	0.019508	0.356022	PGSC0003DMG400004211(psbA);PGSC0003DMG400005372(psaA);PGSC0003DMG400015960(psaA);PGSC0003DMG400017258(psbD);PGSC0003DMG400031395(PSBP);PGSC0003DMG400046303(psbB)
CC	GO:0044436	thylakoid part	7	55	0.0357507	0.465951	MSTRG.2327(petD);PGSC0003DMG400004211(psbA);PGSC0003DMG400005372(psaA);PGSC0003DMG400015960(psaA);PGSC0003DMG400017258(psbD);PGSC0003DMG400031395(PSBP);PGSC0003DMG400046303(psbB)
CC	GO:0033178	proton-transporting two-sector ATPase complex, catalytic domain	2	7	0.0569071	0.465951	PGSC0003DMG400001014(atpB);PGSC0003DMG400025106(atpE)
CC	GO:0005789	endoplasmic reticulum membrane	1	1	0.057446	0.465951	PGSC0003DMG400000123(LCA1)
CC	GO:0031227	intrinsic component of endoplasmic reticulum membrane	1	1	0.057446	0.465951	PGSC0003DMG400000123(LCA1)
CC	GO:0042175	nuclear outer membrane-endoplasmic reticulum membrane network	1	1	0.057446	0.465951	PGSC0003DMG400000123(LCA1)
CC	GO:0030312	external encapsulating structure	11	122	0.0879557	0.543091	MSTRG.15222(RNS1);PGSC0003DMG400000354(At5g56590);PGSC0003DMG400000408(XTH32);PGSC0003DMG400008109(BGAL8);PGSC0003DMG400009178(PMEU1);PGSC0003DMG400009951(EXPA1);PGSC0003DMG400016650(EXPA8);PGSC0003DMG400026189(XTH9);PGSC0003DMG400026854(CHTB2);PGSC0003DMG400030415(EXPA6);PGSC0003DMG402019255(PME1.9)
CC	GO:0044434	chloroplast part	9	95	0.09202	0.543091	MSTRG.2327(petD);PGSC0003DMG400001014(atpB);PGSC0003DMG400004211(psbA);PGSC0003DMG400005372(psaA);PGSC0003DMG400015960(psaA);PGSC0003DMG400017258(psbD);PGSC0003DMG400025106(atpE);PGSC0003DMG400031395(PSBP);PGSC0003DMG400046303(psbB)
CC	GO:0012505	endomembrane system	4	31	0.09868	0.543091	PGSC0003DMG400000123(LCA1);PGSC0003DMG400001752(P58B);PGSC0003DMG400024707(MED37F);PGSC0003DMG400035200(TSPO)
CC	GO:0019898	extrinsic component of membrane	1	2	0.111612	0.543091	PGSC0003DMG400003605(DFRA)
CC	GO:0031312	extrinsic component of organelle membrane	1	2	0.111612	0.543091	PGSC0003DMG400003605(DFRA)
CC	GO:0032300	mismatch repair complex	1	2	0.111612	0.543091	PGSC0003DMG400004071(MSH2)
CC	GO:0098796	membrane protein complex	8	88	0.129492	0.543091	PGSC0003DMG400001014(atpB);PGSC0003DMG400004211(psbA);PGSC0003DMG400005372(psaA);PGSC0003DMG400015960(psaA);PGSC0003DMG400017258(psbD);PGSC0003DMG400025106(atpE);PGSC0003DMG400031395(PSBP);PGSC0003DMG400046303(psbB)
CC	GO:0071944	cell periphery	11	132	0.133189	0.543091	MSTRG.15222(RNS1);PGSC0003DMG400000354(At5g56590);PGSC0003DMG400000408(XTH32);PGSC0003DMG400008109(BGAL8);PGSC0003DMG400009178(PMEU1);PGSC0003DMG400009951(EXPA1);PGSC0003DMG400016650(EXPA8);PGSC0003DMG400026189(XTH9);PGSC0003DMG400026854(CHTB2);PGSC0003DMG400030415(EXPA6);PGSC0003DMG402019255(PME1.9)
CC	GO:0009507	chloroplast	9	103	0.133913	0.543091	MSTRG.2327(petD);PGSC0003DMG400001014(atpB);PGSC0003DMG400004211(psbA);PGSC0003DMG400005372(psaA);PGSC0003DMG400015960(psaA);PGSC0003DMG400017258(psbD);PGSC0003DMG400025106(atpE);PGSC0003DMG400031395(PSBP);PGSC0003DMG400046303(psbB)
CC	GO:0005741	mitochondrial outer membrane	1	3	0.162684	0.593795	PGSC0003DMG402012419(KDSB)
CC	GO:1990391	DNA repair complex	1	3	0.162684	0.593795	PGSC0003DMG400004071(MSH2)
BP	GO:0010466	negative regulation of peptidase activity	15	29	1.59058e-11	2.16e-09	MSTRG.1356(CYS-PIN);MSTRG.26095(PIIF);MSTRG.26096(PIIF);MSTRG.26101(PIIF);PGSC0003DMG400005950(CYS-PIN);PGSC0003DMG400009511(CDI);PGSC0003DMG400009513(CDI);PGSC0003DMG400010137(--);PGSC0003DMG400010139(--);PGSC0003DMG400010143(--);PGSC0003DMG400010145(--);PGSC0003DMG400010146(--);PGSC0003DMG400012089(PIIF);PGSC0003DMG400026473(CYS6);PGSC0003DMG400026899(CYS6)
BP	GO:0030162	regulation of proteolysis	15	29	1.59058e-11	2.16e-09	MSTRG.1356(CYS-PIN);MSTRG.26095(PIIF);MSTRG.26096(PIIF);MSTRG.26101(PIIF);PGSC0003DMG400005950(CYS-PIN);PGSC0003DMG400009511(CDI);PGSC0003DMG400009513(CDI);PGSC0003DMG400010137(--);PGSC0003DMG400010139(--);PGSC0003DMG400010143(--);PGSC0003DMG400010145(--);PGSC0003DMG400010146(--);PGSC0003DMG400012089(PIIF);PGSC0003DMG400026473(CYS6);PGSC0003DMG400026899(CYS6)
BP	GO:0045861	negative regulation of proteolysis	15	29	1.59058e-11	2.16e-09	MSTRG.1356(CYS-PIN);MSTRG.26095(PIIF);MSTRG.26096(PIIF);MSTRG.26101(PIIF);PGSC0003DMG400005950(CYS-PIN);PGSC0003DMG400009511(CDI);PGSC0003DMG400009513(CDI);PGSC0003DMG400010137(--);PGSC0003DMG400010139(--);PGSC0003DMG400010143(--);PGSC0003DMG400010145(--);PGSC0003DMG400010146(--);PGSC0003DMG400012089(PIIF);PGSC0003DMG400026473(CYS6);PGSC0003DMG400026899(CYS6)
BP	GO:0051346	negative regulation of hydrolase activity	15	29	1.59058e-11	2.16e-09	MSTRG.1356(CYS-PIN);MSTRG.26095(PIIF);MSTRG.26096(PIIF);MSTRG.26101(PIIF);PGSC0003DMG400005950(CYS-PIN);PGSC0003DMG400009511(CDI);PGSC0003DMG400009513(CDI);PGSC0003DMG400010137(--);PGSC0003DMG400010139(--);PGSC0003DMG400010143(--);PGSC0003DMG400010145(--);PGSC0003DMG400010146(--);PGSC0003DMG400012089(PIIF);PGSC0003DMG400026473(CYS6);PGSC0003DMG400026899(CYS6)
BP	GO:0052547	regulation of peptidase activity	15	29	1.59058e-11	2.16e-09	MSTRG.1356(CYS-PIN);MSTRG.26095(PIIF);MSTRG.26096(PIIF);MSTRG.26101(PIIF);PGSC0003DMG400005950(CYS-PIN);PGSC0003DMG400009511(CDI);PGSC0003DMG400009513(CDI);PGSC0003DMG400010137(--);PGSC0003DMG400010139(--);PGSC0003DMG400010143(--);PGSC0003DMG400010145(--);PGSC0003DMG400010146(--);PGSC0003DMG400012089(PIIF);PGSC0003DMG400026473(CYS6);PGSC0003DMG400026899(CYS6)
BP	GO:0043086	negative regulation of catalytic activity	15	31	5.50977e-11	6.23522e-09	MSTRG.1356(CYS-PIN);MSTRG.26095(PIIF);MSTRG.26096(PIIF);MSTRG.26101(PIIF);PGSC0003DMG400005950(CYS-PIN);PGSC0003DMG400009511(CDI);PGSC0003DMG400009513(CDI);PGSC0003DMG400010137(--);PGSC0003DMG400010139(--);PGSC0003DMG400010143(--);PGSC0003DMG400010145(--);PGSC0003DMG400010146(--);PGSC0003DMG400012089(PIIF);PGSC0003DMG400026473(CYS6);PGSC0003DMG400026899(CYS6)
BP	GO:0032269	negative regulation of cellular protein metabolic process	15	32	9.80596e-11	8.32281e-09	MSTRG.1356(CYS-PIN);MSTRG.26095(PIIF);MSTRG.26096(PIIF);MSTRG.26101(PIIF);PGSC0003DMG400005950(CYS-PIN);PGSC0003DMG400009511(CDI);PGSC0003DMG400009513(CDI);PGSC0003DMG400010137(--);PGSC0003DMG400010139(--);PGSC0003DMG400010143(--);PGSC0003DMG400010145(--);PGSC0003DMG400010146(--);PGSC0003DMG400012089(PIIF);PGSC0003DMG400026473(CYS6);PGSC0003DMG400026899(CYS6)
BP	GO:0051248	negative regulation of protein metabolic process	15	32	9.80596e-11	8.32281e-09	MSTRG.1356(CYS-PIN);MSTRG.26095(PIIF);MSTRG.26096(PIIF);MSTRG.26101(PIIF);PGSC0003DMG400005950(CYS-PIN);PGSC0003DMG400009511(CDI);PGSC0003DMG400009513(CDI);PGSC0003DMG400010137(--);PGSC0003DMG400010139(--);PGSC0003DMG400010143(--);PGSC0003DMG400010145(--);PGSC0003DMG400010146(--);PGSC0003DMG400012089(PIIF);PGSC0003DMG400026473(CYS6);PGSC0003DMG400026899(CYS6)
BP	GO:0044092	negative regulation of molecular function	15	33	1.69976e-10	1.28238e-08	MSTRG.1356(CYS-PIN);MSTRG.26095(PIIF);MSTRG.26096(PIIF);MSTRG.26101(PIIF);PGSC0003DMG400005950(CYS-PIN);PGSC0003DMG400009511(CDI);PGSC0003DMG400009513(CDI);PGSC0003DMG400010137(--);PGSC0003DMG400010139(--);PGSC0003DMG400010143(--);PGSC0003DMG400010145(--);PGSC0003DMG400010146(--);PGSC0003DMG400012089(PIIF);PGSC0003DMG400026473(CYS6);PGSC0003DMG400026899(CYS6)
BP	GO:0051336	regulation of hydrolase activity	17	45	3.47599e-10	2.3602e-08	MSTRG.1356(CYS-PIN);MSTRG.26095(PIIF);MSTRG.26096(PIIF);MSTRG.26101(PIIF);PGSC0003DMG400005950(CYS-PIN);PGSC0003DMG400009511(CDI);PGSC0003DMG400009513(CDI);PGSC0003DMG400010137(--);PGSC0003DMG400010139(--);PGSC0003DMG400010143(--);PGSC0003DMG400010145(--);PGSC0003DMG400010146(--);PGSC0003DMG400012089(PIIF);PGSC0003DMG400020811(ROPGEF14);PGSC0003DMG400026473(CYS6);PGSC0003DMG400026899(CYS6);PGSC00…
BP	GO:0031324	negative regulation of cellular metabolic process	16	45	3.32441e-09	2.05207e-07	MSTRG.1356(CYS-PIN);MSTRG.26095(PIIF);MSTRG.26096(PIIF);MSTRG.26101(PIIF);PGSC0003DMG400004071(MSH2);PGSC0003DMG400005950(CYS-PIN);PGSC0003DMG400009511(CDI);PGSC0003DMG400009513(CDI);PGSC0003DMG400010137(--);PGSC0003DMG400010139(--);PGSC0003DMG400010143(--);PGSC0003DMG400010145(--);PGSC0003DMG400010146(--);PGSC0003DMG400012089(PIIF);PGSC0003DMG400026473(CYS6);PGSC0003DMG400026899(CYS6)
BP	GO:0048523	negative regulation of cellular process	16	51	2.63468e-08	1.49079e-06	MSTRG.1356(CYS-PIN);MSTRG.26095(PIIF);MSTRG.26096(PIIF);MSTRG.26101(PIIF);PGSC0003DMG400004071(MSH2);PGSC0003DMG400005950(CYS-PIN);PGSC0003DMG400009511(CDI);PGSC0003DMG400009513(CDI);PGSC0003DMG400010137(--);PGSC0003DMG400010139(--);PGSC0003DMG400010143(--);PGSC0003DMG400010145(--);PGSC0003DMG400010146(--);PGSC0003DMG400012089(PIIF);PGSC0003DMG400026473(CYS6);PGSC0003DMG400026899(CYS6)
BP	GO:0050790	regulation of catalytic activity	18	69	8.62817e-08	4.50656e-06	MSTRG.1356(CYS-PIN);MSTRG.2539(At2g40860/At2g40870);MSTRG.26095(PIIF);MSTRG.26096(PIIF);MSTRG.26101(PIIF);PGSC0003DMG400005950(CYS-PIN);PGSC0003DMG400009511(CDI);PGSC0003DMG400009513(CDI);PGSC0003DMG400010137(--);PGSC0003DMG400010139(--);PGSC0003DMG400010143(--);PGSC0003DMG400010145(--);PGSC0003DMG400010146(--);PGSC0003DMG400012089(PIIF);PGSC0003DMG400020811(ROPGEF14);PGSC0003DMG400026473(CYS6);P…
BP	GO:0010605	negative regulation of macromolecule metabolic process	18	76	4.2352e-07	1.91713e-05	MSTRG.1356(CYS-PIN);MSTRG.26095(PIIF);MSTRG.26096(PIIF);MSTRG.26101(PIIF);PGSC0003DMG400004071(MSH2);PGSC0003DMG400005950(CYS-PIN);PGSC0003DMG400009040(MCM7);PGSC0003DMG400009511(CDI);PGSC0003DMG400009513(CDI);PGSC0003DMG400010137(--);PGSC0003DMG400010139(--);PGSC0003DMG400010143(--);PGSC0003DMG400010145(--);PGSC0003DMG400010146(--);PGSC0003DMG400012089(PIIF);PGSC0003DMG400026473(CYS6);PGSC0003DM…
BP	GO:0065009	regulation of molecular function	18	76	4.2352e-07	1.91713e-05	MSTRG.1356(CYS-PIN);MSTRG.2539(At2g40860/At2g40870);MSTRG.26095(PIIF);MSTRG.26096(PIIF);MSTRG.26101(PIIF);PGSC0003DMG400005950(CYS-PIN);PGSC0003DMG400009511(CDI);PGSC0003DMG400009513(CDI);PGSC0003DMG400010137(--);PGSC0003DMG400010139(--);PGSC0003DMG400010143(--);PGSC0003DMG400010145(--);PGSC0003DMG400010146(--);PGSC0003DMG400012089(PIIF);PGSC0003DMG400020811(ROPGEF14);PGSC0003DMG400026473(CYS6);P…
BP	GO:0009892	negative regulation of metabolic process	20	101	2.05594e-06	8.7249e-05	MSTRG.1356(CYS-PIN);MSTRG.26095(PIIF);MSTRG.26096(PIIF);MSTRG.26101(PIIF);PGSC0003DMG400004071(MSH2);PGSC0003DMG400005950(CYS-PIN);PGSC0003DMG400009040(MCM7);PGSC0003DMG400009178(PMEU1);PGSC0003DMG400009511(CDI);PGSC0003DMG400009513(CDI);PGSC0003DMG400010137(--);PGSC0003DMG400010139(--);PGSC0003DMG400010143(--);PGSC0003DMG400010145(--);PGSC0003DMG400010146(--);PGSC0003DMG400012089(PIIF);PGSC0003D…
BP	GO:0009642	response to light intensity	9	24	6.18917e-06	0.000247203	MSTRG.17479(CLPB3);PGSC0003DMG400001752(P58B);PGSC0003DMG400004170(AS);PGSC0003DMG400005690(PDX12);PGSC0003DMG400009255(HSP22.7);PGSC0003DMG400021726(HSA32);PGSC0003DMG400024707(MED37F);PGSC0003DMG400029773(MBF1C);PGSC0003DMG401001731(APX2)
BP	GO:0048519	negative regulation of biological process	20	109	7.05679e-06	0.000266198	MSTRG.1356(CYS-PIN);MSTRG.26095(PIIF);MSTRG.26096(PIIF);MSTRG.26101(PIIF);PGSC0003DMG400004071(MSH2);PGSC0003DMG400005950(CYS-PIN);PGSC0003DMG400009040(MCM7);PGSC0003DMG400009178(PMEU1);PGSC0003DMG400009511(CDI);PGSC0003DMG400009513(CDI);PGSC0003DMG400010137(--);PGSC0003DMG400010139(--);PGSC0003DMG400010143(--);PGSC0003DMG400010145(--);PGSC0003DMG400010146(--);PGSC0003DMG400012089(PIIF);PGSC0003D…
BP	GO:0019538	protein metabolic process	81	886	4.57375e-05	0.00163452	MSTRG.10653(ADCK1);MSTRG.1356(CYS-PIN);MSTRG.17479(CLPB3);MSTRG.19482(CBP1);MSTRG.22327(RUK);MSTRG.2539(At2g40860/At2g40870);MSTRG.26095(PIIF);MSTRG.26096(PIIF);MSTRG.26101(PIIF);MSTRG.31086(LAP);MSTRG.31087(LAP);MSTRG.31671(EMB2247);MSTRG.4265(NEK2);MSTRG.8179(SAPK10);PGSC0003DMG400001442(CLPB3);PGSC0003DMG400001752(P58B);PGSC0003DMG400002498(MSI4);PGSC0003DMG400002689(PXC1);PGSC0003DMG400003913…
BP	GO:0000302	response to reactive oxygen species	8	26	0.00010638	0.00336704	MSTRG.17479(CLPB3);PGSC0003DMG400001752(P58B);PGSC0003DMG400005690(PDX12);PGSC0003DMG400009255(HSP22.7);PGSC0003DMG400021726(HSA32);PGSC0003DMG400024707(MED37F);PGSC0003DMG400029773(MBF1C);PGSC0003DMG401001731(APX2)
MF	GO:0004857	enzyme inhibitor activity	12	24	6.04919e-09	1.28243e-06	MSTRG.1356(CYS-PIN);MSTRG.26101(PIIF);PGSC0003DMG400005950(CYS-PIN);PGSC0003DMG400009511(CDI);PGSC0003DMG400009513(CDI);PGSC0003DMG400010137(--);PGSC0003DMG400010139(--);PGSC0003DMG400010143(--);PGSC0003DMG400010145(--);PGSC0003DMG400010146(--);PGSC0003DMG400026473(CYS6);PGSC0003DMG400026899(CYS6)
MF	GO:0030414	peptidase inhibitor activity	8	11	4.02238e-08	4.26372e-06	MSTRG.26101(PIIF);PGSC0003DMG400009511(CDI);PGSC0003DMG400009513(CDI);PGSC0003DMG400010137(--);PGSC0003DMG400010139(--);PGSC0003DMG400010143(--);PGSC0003DMG400010145(--);PGSC0003DMG400010146(--)
MF	GO:0004866	endopeptidase inhibitor activity	7	9	1.46661e-07	1.0364e-05	PGSC0003DMG400009511(CDI);PGSC0003DMG400009513(CDI);PGSC0003DMG400010137(--);PGSC0003DMG400010139(--);PGSC0003DMG400010143(--);PGSC0003DMG400010145(--);PGSC0003DMG400010146(--)
MF	GO:0061134	peptidase regulator activity	8	13	2.79505e-07	1.48138e-05	MSTRG.26101(PIIF);PGSC0003DMG400009511(CDI);PGSC0003DMG400009513(CDI);PGSC0003DMG400010137(--);PGSC0003DMG400010139(--);PGSC0003DMG400010143(--);PGSC0003DMG400010145(--);PGSC0003DMG400010146(--)
MF	GO:0030234	enzyme regulator activity	13	41	9.50037e-07	4.02816e-05	MSTRG.1356(CYS-PIN);MSTRG.26101(PIIF);PGSC0003DMG400005950(CYS-PIN);PGSC0003DMG400009511(CDI);PGSC0003DMG400009513(CDI);PGSC0003DMG400010137(--);PGSC0003DMG400010139(--);PGSC0003DMG400010143(--);PGSC0003DMG400010145(--);PGSC0003DMG400010146(--);PGSC0003DMG400026473(CYS6);PGSC0003DMG400026899(CYS6);PGSC0003DMG400030432(PCNA)
MF	GO:0061135	endopeptidase regulator activity	7	11	1.19942e-06	4.23794e-05	PGSC0003DMG400009511(CDI);PGSC0003DMG400009513(CDI);PGSC0003DMG400010137(--);PGSC0003DMG400010139(--);PGSC0003DMG400010143(--);PGSC0003DMG400010145(--);PGSC0003DMG400010146(--)
MF	GO:0098772	molecular function regulator	13	45	3.10574e-06	9.40594e-05	MSTRG.1356(CYS-PIN);MSTRG.26101(PIIF);PGSC0003DMG400005950(CYS-PIN);PGSC0003DMG400009511(CDI);PGSC0003DMG400009513(CDI);PGSC0003DMG400010137(--);PGSC0003DMG400010139(--);PGSC0003DMG400010143(--);PGSC0003DMG400010145(--);PGSC0003DMG400010146(--);PGSC0003DMG400026473(CYS6);PGSC0003DMG400026899(CYS6);PGSC0003DMG400030432(PCNA)
MF	GO:0015925	galactosidase activity	4	9	0.00169509	0.0449198	PGSC0003DMG400003537(BGAL3);PGSC0003DMG400004496(Os01g0580200);PGSC0003DMG400008109(BGAL8);PGSC0003DMG400025299(AGAL1)
MF	GO:0016892	endoribonuclease activity, producing 3'-phosphomonoesters	2	4	0.0231341	0.446101	MSTRG.15222(RNS1);MSTRG.15223(RNALX)
MF	GO:0016894	endonuclease activity, active with either ribo- or deoxyribonucleic acids and producing 3'-phosphomonoesters	2	4	0.0231341	0.446101	MSTRG.15222(RNS1);MSTRG.15223(RNALX)
MF	GO:0009055	electron carrier activity	3	10	0.0231467	0.446101	MSTRG.2327(petD);PGSC0003DMG400004211(psbA);PGSC0003DMG400017258(psbD)
MF	GO:0016813	hydrolase activity, acting on carbon-nitrogen (but not peptide) bonds, in linear amidines	2	5	0.0369155	0.591696	MSTRG.3825(ARGAH1);MSTRG.3827(ARGAH1)
MF	GO:0008422	beta-glucosidase activity	4	20	0.0369995	0.591696	PGSC0003DMG400000354(At5g56590);PGSC0003DMG400020017(GLUB1);PGSC0003DMG400040260(GLUB1);PGSC0003DMG401010492(PR2)
MF	GO:0016840	carbon-nitrogen lyase activity	3	13	0.0477524	0.591696	PGSC0003DMG400012987(TD);PGSC0003DMG400017335(SSL10);PGSC0003DMG402021549(PAL5)
MF	GO:0016787	hydrolase activity	64	816	0.0520038	0.591696	MSTRG.15222(RNS1);MSTRG.15223(RNALX);MSTRG.17479(CLPB3);MSTRG.2539(At2g40860/At2g40870);MSTRG.26095(PIIF);MSTRG.26096(PIIF);MSTRG.26101(PIIF);MSTRG.31086(LAP);MSTRG.31087(LAP);MSTRG.31671(EMB2247);MSTRG.31776(GYRB);MSTRG.3825(ARGAH1);MSTRG.3827(ARGAH1);MSTRG.9324(typA);PGSC0003DMG400000123(LCA1);PGSC0003DMG400000354(At5g56590);PGSC0003DMG400000408(XTH32);PGSC0003DMG400000608(At1g80170);PGSC0003DM…
MF	GO:0016746	transferase activity, transferring acyl groups	9	75	0.0523317	0.591696	PGSC0003DMG400001635(PKSB);PGSC0003DMG400009061(NAGS1);PGSC0003DMG400009423(DGAT2D);PGSC0003DMG400010819(KCS1);PGSC0003DMG400015194(MLS);PGSC0003DMG400016095(BEAT);PGSC0003DMG400016253(LCAT3);PGSC0003DMG400019110(CHS2);PGSC0003DMG401011536(SALAT)
MF	GO:0016841	ammonia-lyase activity	2	6	0.0530294	0.591696	PGSC0003DMG400012987(TD);PGSC0003DMG402021549(PAL5)
MF	GO:0031406	carboxylic acid binding	2	6	0.0530294	0.591696	PGSC0003DMG400013030(ACR3);PGSC0003DMG400020246(ACR6)
MF	GO:0043177	organic acid binding	2	6	0.0530294	0.591696	PGSC0003DMG400013030(ACR3);PGSC0003DMG400020246(ACR6)
MF	GO:0001716	L-amino-acid oxidase activity	1	1	0.0649852	0.601909	MSTRG.729(AO)
CK96-vs-M96
CC	GO:0016020	membrane	258	1142	0.0150029	0.944635	MSTRG.11833(ACA9);MSTRG.11877(GN);MSTRG.13309(NHX6);MSTRG.18735(RBOHD);MSTRG.18737(RBOHD);MSTRG.19097(GPX2);MSTRG.20373(RER1B);MSTRG.24167(CSLG3);MSTRG.27741(MLO6);MSTRG.29051(mhpC);MSTRG.2979(At5g48970);MSTRG.29982(KEA3);MSTRG.3297(ABC1);MSTRG.5857(NPF8.3);PGSC0003DMG400000045(PIP1-5);PGSC0003DMG400000123(LCA1);PGSC0003DMG400000179(SD22);PGSC0003DMG400000210(ADNT1);PGSC0003DMG400000236(Ormdl3);P…
CC	GO:0071944	cell periphery	37	132	0.0221323	0.944635	MSTRG.16682(HEXO1);MSTRG.20109(XTH24);MSTRG.27740(CHTB4);PGSC0003DMG400000293(PME53);PGSC0003DMG400000353(--);PGSC0003DMG400000408(XTH32);PGSC0003DMG400001905(EXPA10);PGSC0003DMG400002309(XTH22);PGSC0003DMG400004630(MFP2);PGSC0003DMG400004759(PME68);PGSC0003DMG400004789(SKU5);PGSC0003DMG400005803(NIP3-1);PGSC0003DMG400008833(EXPA3);PGSC0003DMG400009036(BXL2);PGSC0003DMG400009178(PMEU1);PGSC0003DM…
CC	GO:0030312	external encapsulating structure	34	122	0.0299792	0.944635	MSTRG.16682(HEXO1);MSTRG.20109(XTH24);MSTRG.27740(CHTB4);PGSC0003DMG400000293(PME53);PGSC0003DMG400000353(--);PGSC0003DMG400000408(XTH32);PGSC0003DMG400001905(EXPA10);PGSC0003DMG400002309(XTH22);PGSC0003DMG400004630(MFP2);PGSC0003DMG400004759(PME68);PGSC0003DMG400004789(SKU5);PGSC0003DMG400008833(EXPA3);PGSC0003DMG400009036(BXL2);PGSC0003DMG400009178(PMEU1);PGSC0003DMG400013975(XTH23);PGSC0003DMG…
CC	GO:0005777	peroxisome	6	13	0.0337594	0.944635	PGSC0003DMG400004630(MFP2);PGSC0003DMG400025487(ICL);PGSC0003DMG400027850(PEX11A);PGSC0003DMG400029408(CAT2);PGSC0003DMG400046676(PEX11B);PGSC0003DMG402003646(APX3)
CC	GO:0005778	peroxisomal membrane	3	5	0.0621665	0.944635	PGSC0003DMG400027850(PEX11A);PGSC0003DMG400046676(PEX11B);PGSC0003DMG402003646(APX3)
CC	GO:0031903	microbody membrane	3	5	0.0621665	0.944635	PGSC0003DMG400027850(PEX11A);PGSC0003DMG400046676(PEX11B);PGSC0003DMG402003646(APX3)
CC	GO:0009528	plastid inner membrane	6	15	0.0680617	0.944635	PGSC0003DMG400000457(PAO);PGSC0003DMG400012543(DIT2);PGSC0003DMG400016147(DIT2);PGSC0003DMG400016230(TIC20-II);PGSC0003DMG400018604(PHT2-1);PGSC0003DMG400029051(VTE1)
CC	GO:0031224	intrinsic component of membrane	170	759	0.0786661	0.944635	MSTRG.11833(ACA9);MSTRG.13309(NHX6);MSTRG.18735(RBOHD);MSTRG.18737(RBOHD);MSTRG.20373(RER1B);MSTRG.24167(CSLG3);MSTRG.27741(MLO6);MSTRG.2979(At5g48970);MSTRG.29982(KEA3);MSTRG.5857(NPF8.3);PGSC0003DMG400000045(PIP1-5);PGSC0003DMG400000123(LCA1);PGSC0003DMG400000210(ADNT1);PGSC0003DMG400000236(Ormdl3);PGSC0003DMG400000808(rngB);PGSC0003DMG400000919(At4g08300);PGSC0003DMG400000930(--);PGSC0003DMG40…
CC	GO:0031012	extracellular matrix	2	3	0.109361	0.944635	PGSC0003DMG400009036(BXL2);PGSC0003DMG400022933(BXL1)
CC	GO:0031231	intrinsic component of peroxisomal membrane	2	3	0.109361	0.944635	PGSC0003DMG400027850(PEX11A);PGSC0003DMG400046676(PEX11B)
CC	GO:0005618	cell wall	7	21	0.121025	0.944635	MSTRG.16682(HEXO1);PGSC0003DMG400000353(--);PGSC0003DMG400004789(SKU5);PGSC0003DMG400009036(BXL2);PGSC0003DMG400015273(AGAL2);PGSC0003DMG400022933(BXL1);PGSC0003DMG400023011(EXL3)
CC	GO:0000775	chromosome, centromeric region	2	4	0.189406	0.944635	PGSC0003DMG400019206(ZW10);PGSC0003DMG400032825(BUB1)
CC	GO:0000776	kinetochore	2	4	0.189406	0.944635	PGSC0003DMG400019206(ZW10);PGSC0003DMG400032825(BUB1)
CC	GO:0005768	endosome	2	4	0.189406	0.944635	MSTRG.4312(EDR1);PGSC0003DMG400008751(NPY1)
CC	GO:0044459	plasma membrane part	2	4	0.189406	0.944635	PGSC0003DMG400005803(NIP3-1);PGSC0003DMG400029691(CALS11)
CC	GO:0098687	chromosomal region	2	4	0.189406	0.944635	PGSC0003DMG400019206(ZW10);PGSC0003DMG400032825(BUB1)
CC	GO:0005576	extracellular region	20	80	0.193958	0.944635	MSTRG.20109(XTH24);PGSC0003DMG400000408(XTH32);PGSC0003DMG400002309(XTH22);PGSC0003DMG400003537(BGAL3);PGSC0003DMG400003754(CKX5);PGSC0003DMG400004038(RALFL34);PGSC0003DMG400004789(SKU5);PGSC0003DMG400013975(XTH23);PGSC0003DMG400014823(XTH23);PGSC0003DMG400017299(XTH15);PGSC0003DMG400019189(FBP);PGSC0003DMG400019511(At3g47520);PGSC0003DMG400021398(XTH7);PGSC0003DMG400022119(PGK3);PGSC0003DMG40002…
CC	GO:0000796	condensin complex	1	1	0.205635	0.944635	PGSC0003DMG401004707(NCAPD3)
CC	GO:0005789	endoplasmic reticulum membrane	1	1	0.205635	0.944635	PGSC0003DMG400000123(LCA1)
CC	GO:0005881	cytoplasmic microtubule	1	1	0.205635	0.944635	PGSC0003DMG400029305(CDC2A)
BP	GO:0046165	alcohol biosynthetic process	16	28	6.88926e-05	0.0386832	MSTRG.1062(--);MSTRG.1081(--);PGSC0003DMG400001374(CYP85A1);PGSC0003DMG400004020(ABA2);PGSC0003DMG400009072(SIGE);PGSC0003DMG400011727(PAGR);PGSC0003DMG400012111(WAXY);PGSC0003DMG400014459(NMT2);PGSC0003DMG400014902(CYP90B1);PGSC0003DMG400019202(DET2);PGSC0003DMG400023819(CYP90A1);PGSC0003DMG400026997(STY13);PGSC0003DMG400027684(At1g20050);PGSC0003DMG400028710(AMT1-2);PGSC0003DMG400029051(VTE1);P…
BP	GO:1901617	organic hydroxy compound biosynthetic process	16	28	6.88926e-05	0.0386832	MSTRG.1062(--);MSTRG.1081(--);PGSC0003DMG400001374(CYP85A1);PGSC0003DMG400004020(ABA2);PGSC0003DMG400009072(SIGE);PGSC0003DMG400011727(PAGR);PGSC0003DMG400012111(WAXY);PGSC0003DMG400014459(NMT2);PGSC0003DMG400014902(CYP90B1);PGSC0003DMG400019202(DET2);PGSC0003DMG400023819(CYP90A1);PGSC0003DMG400026997(STY13);PGSC0003DMG400027684(At1g20050);PGSC0003DMG400028710(AMT1-2);PGSC0003DMG400029051(VTE1);P…
BP	GO:0050896	response to stimulus	224	827	0.000265721	0.0994681	MSTRG.10987(RDR2);MSTRG.11833(ACA9);MSTRG.11877(GN);MSTRG.13013(XRN4);MSTRG.13401(GTF2H2);MSTRG.19097(GPX2);MSTRG.20187(RAD51);MSTRG.26095(PIIF);MSTRG.27740(CHTB4);MSTRG.27741(MLO6);MSTRG.27989(PRR73);MSTRG.3007(APC7);MSTRG.4312(EDR1);MSTRG.6019(ATG5);MSTRG.7587(GRIP);MSTRG.9853(--);PGSC0003DMG400000236(Ormdl3);PGSC0003DMG400000293(PME53);PGSC0003DMG400000422(SCPL51);PGSC0003DMG400000457(PAO);PGS…
BP	GO:0006066	alcohol metabolic process	23	52	0.000359007	0.100791	MSTRG.1062(--);MSTRG.1081(--);PGSC0003DMG400000785(SDC);PGSC0003DMG400001374(CYP85A1);PGSC0003DMG400004020(ABA2);PGSC0003DMG400007717(ADH2);PGSC0003DMG400009072(SIGE);PGSC0003DMG400009292(BPC7);PGSC0003DMG400011727(PAGR);PGSC0003DMG400012111(WAXY);PGSC0003DMG400013285(IMP3);PGSC0003DMG400014144(GLPK);PGSC0003DMG400014459(NMT2);PGSC0003DMG400014902(CYP90B1);PGSC0003DMG400019202(DET2);PGSC0003DMG40…
BP	GO:0006950	response to stress	118	412	0.00115115	0.258549	MSTRG.10987(RDR2);MSTRG.13013(XRN4);MSTRG.13401(GTF2H2);MSTRG.19097(GPX2);MSTRG.20187(RAD51);MSTRG.26095(PIIF);MSTRG.27740(CHTB4);MSTRG.27741(MLO6);MSTRG.3007(APC7);MSTRG.4312(EDR1);MSTRG.6019(ATG5);MSTRG.9853(--);PGSC0003DMG400000236(Ormdl3);PGSC0003DMG400000422(SCPL51);PGSC0003DMG400000457(PAO);PGSC0003DMG400000512(SAP12);PGSC0003DMG400000597(TCP14);PGSC0003DMG400000731(--);PGSC0003DMG400001066…
BP	GO:0032958	inositol phosphate biosynthetic process	7	10	0.00175172	0.281026	MSTRG.1062(--);MSTRG.1081(--);PGSC0003DMG400004020(ABA2);PGSC0003DMG400009072(SIGE);PGSC0003DMG400012111(WAXY);PGSC0003DMG400028710(AMT1-2);PGSC0003DMG400029051(VTE1)
BP	GO:0046173	polyol biosynthetic process	7	10	0.00175172	0.281026	MSTRG.1062(--);MSTRG.1081(--);PGSC0003DMG400004020(ABA2);PGSC0003DMG400009072(SIGE);PGSC0003DMG400012111(WAXY);PGSC0003DMG400028710(AMT1-2);PGSC0003DMG400029051(VTE1)
BP	GO:0015807	L-amino acid transport	4	4	0.00250933	0.352247	PGSC0003DMG400007317(CAT5);PGSC0003DMG400012543(DIT2);PGSC0003DMG400016147(DIT2);PGSC0003DMG400016535(BAC2)
BP	GO:0051716	cellular response to stimulus	109	388	0.00359245	0.448258	MSTRG.10987(RDR2);MSTRG.13013(XRN4);MSTRG.13401(GTF2H2);MSTRG.19097(GPX2);MSTRG.20187(RAD51);MSTRG.27989(PRR73);MSTRG.4312(EDR1);PGSC0003DMG400000422(SCPL51);PGSC0003DMG400000512(SAP12);PGSC0003DMG400000536(ARF1);PGSC0003DMG400000731(--);PGSC0003DMG400001066(AKT1);PGSC0003DMG400001272(ARF);PGSC0003DMG400001419(ABCB19);PGSC0003DMG400002069(C50);PGSC0003DMG400002636(AUX22);PGSC0003DMG400002722(CSLA…
BP	GO:0044281	small molecule metabolic process	180	683	0.00468626	0.46671	MSTRG.1062(--);MSTRG.1081(--);MSTRG.11877(GN);MSTRG.1824(LOX2.1);MSTRG.19119(FRS3);MSTRG.22240(--);MSTRG.23203(HDC);MSTRG.3119(RNR2A);MSTRG.3825(ARGAH1);MSTRG.3827(ARGAH1);MSTRG.4361(ctps2);MSTRG.729(AO);MSTRG.9073(PAL);MSTRG.9853(--);PGSC0003DMG400000025(CAC3);PGSC0003DMG400000048(PCAS-2);PGSC0003DMG400000065(pip);PGSC0003DMG400000295(HXK2);PGSC0003DMG400000516(PNP2);PGSC0003DMG400000653(AIH);PG…
BP	GO:0048511	rhythmic process	8	14	0.00502874	0.46671	MSTRG.1062(--);PGSC0003DMG400007677(R1);PGSC0003DMG400015246(DSP4);PGSC0003DMG400017172(CRY2);PGSC0003DMG400027327(DSP4);PGSC0003DMG400030357(EFL1);PGSC0003DMG400034307(AHK3);PGSC0003DMG401020784(HY5)
BP	GO:0065007	biological regulation	248	972	0.00536586	0.46671	MSTRG.10987(RDR2);MSTRG.11833(ACA9);MSTRG.11877(GN);MSTRG.13013(XRN4);MSTRG.13309(NHX6);MSTRG.1356(CYS-PIN);MSTRG.18969(NFYC1);MSTRG.19097(GPX2);MSTRG.19897(--);MSTRG.19898(--);MSTRG.20187(RAD51);MSTRG.22710(CPRF2);MSTRG.2539(At2g40860/At2g40870);MSTRG.26095(PIIF);MSTRG.27989(PRR73);MSTRG.3007(APC7);MSTRG.4250(MED14);MSTRG.4312(EDR1);PGSC0003DMG400000305(CDKF-1);PGSC0003DMG400000323(MED20A);PGSC0…
BP	GO:0005975	carbohydrate metabolic process	85	297	0.0057622	0.46671	MSTRG.11877(GN);MSTRG.13013(XRN4);MSTRG.20109(XTH24);MSTRG.24167(CSLG3);MSTRG.3007(APC7);MSTRG.4312(EDR1);MSTRG.5728(DPE2);MSTRG.7587(GRIP);MSTRG.9853(--);PGSC0003DMG400000293(PME53);PGSC0003DMG400000408(XTH32);PGSC0003DMG400001419(ABCB19);PGSC0003DMG400001549(BAM1);PGSC0003DMG400001769(IRX9);PGSC0003DMG400002309(XTH22);PGSC0003DMG400002722(CSLA9);PGSC0003DMG400003054(UGE1);PGSC0003DMG400003124(A…
BP	GO:0010629	negative regulation of gene expression	18	45	0.00581829	0.46671	MSTRG.10987(RDR2);MSTRG.13013(XRN4);MSTRG.20187(RAD51);MSTRG.3007(APC7);PGSC0003DMG400004071(MSH2);PGSC0003DMG400007976(CYPRO4);PGSC0003DMG400008939(SPY);PGSC0003DMG400009040(MCM7);PGSC0003DMG400009292(BPC7);PGSC0003DMG400011389(WEE1);PGSC0003DMG400015494(BZIP53);PGSC0003DMG400020685(PHN1);PGSC0003DMG400024301(AGO7);PGSC0003DMG400024487(NFD2);PGSC0003DMG400027684(At1g20050);PGSC0003DMG400031261(R…
BP	GO:0005976	polysaccharide metabolic process	53	173	0.00656877	0.482723	MSTRG.11877(GN);MSTRG.13013(XRN4);MSTRG.20109(XTH24);MSTRG.24167(CSLG3);MSTRG.3007(APC7);MSTRG.5728(DPE2);MSTRG.7587(GRIP);PGSC0003DMG400000293(PME53);PGSC0003DMG400000408(XTH32);PGSC0003DMG400001419(ABCB19);PGSC0003DMG400001549(BAM1);PGSC0003DMG400001769(IRX9);PGSC0003DMG400002309(XTH22);PGSC0003DMG400003124(At4g39010);PGSC0003DMG400003774(At1g19940);PGSC0003DMG400004759(PME68);PGSC0003DMG400004…
BP	GO:0006595	polyamine metabolic process	7	12	0.00754084	0.482723	MSTRG.3825(ARGAH1);MSTRG.3827(ARGAH1);PGSC0003DMG400000653(AIH);PGSC0003DMG400003537(BGAL3);PGSC0003DMG400007518(SAMDC);PGSC0003DMG400009959(ODC);PGSC0003DMG400026671(ADC2)
BP	GO:0043647	inositol phosphate metabolic process	7	12	0.00754084	0.482723	MSTRG.1062(--);MSTRG.1081(--);PGSC0003DMG400004020(ABA2);PGSC0003DMG400009072(SIGE);PGSC0003DMG400012111(WAXY);PGSC0003DMG400028710(AMT1-2);PGSC0003DMG400029051(VTE1)
BP	GO:0016129	phytosteroid biosynthetic process	8	15	0.00868373	0.482723	PGSC0003DMG400001374(CYP85A1);PGSC0003DMG400011727(PAGR);PGSC0003DMG400014902(CYP90B1);PGSC0003DMG400019202(DET2);PGSC0003DMG400023819(CYP90A1);PGSC0003DMG400026997(STY13);PGSC0003DMG400027684(At1g20050);PGSC0003DMG400032152(MOD1)
BP	GO:0006865	amino acid transport	9	18	0.00922222	0.482723	PGSC0003DMG400007317(CAT5);PGSC0003DMG400011538(AAP6);PGSC0003DMG400012543(DIT2);PGSC0003DMG400016147(DIT2);PGSC0003DMG400016535(BAC2);PGSC0003DMG400016669(OM64);PGSC0003DMG400028418(sec61a);PGSC0003DMG400031748(NSL1);PGSC0003DMG400031832(STP13)
BP	GO:1901615	organic hydroxy compound metabolic process	27	79	0.0105927	0.482723	MSTRG.1062(--);MSTRG.1081(--);PGSC0003DMG400000785(SDC);PGSC0003DMG400001374(CYP85A1);PGSC0003DMG400003547(At3g51130);PGSC0003DMG400004020(ABA2);PGSC0003DMG400005404(NQR);PGSC0003DMG400007717(ADH2);PGSC0003DMG400009072(SIGE);PGSC0003DMG400009292(BPC7);PGSC0003DMG400011727(PAGR);PGSC0003DMG400012111(WAXY);PGSC0003DMG400013285(IMP3);PGSC0003DMG400014144(GLPK);PGSC0003DMG400014459(NMT2);PGSC0003DMG4…
MF	GO:0016758	transferase activity, transferring hexosyl groups	34	90	0.00073997	0.267129	MSTRG.20109(XTH24);MSTRG.24167(CSLG3);PGSC0003DMG400000408(XTH32);PGSC0003DMG400002309(XTH22);PGSC0003DMG400002722(CSLA9);PGSC0003DMG400003522(GOLS2);PGSC0003DMG400006660(CESA2);PGSC0003DMG400006672(SUS2);PGSC0003DMG400008939(SPY);PGSC0003DMG400012111(WAXY);PGSC0003DMG400013546(SS);PGSC0003DMG400013975(XTH23);PGSC0003DMG400014823(XTH23);PGSC0003DMG400015579(UGT74B1);PGSC0003DMG400015601(UGT74B1);…
MF	GO:0035251	UDP-glucosyltransferase activity	10	19	0.00407442	0.519302	PGSC0003DMG400006672(SUS2);PGSC0003DMG400013546(SS);PGSC0003DMG400015579(UGT74B1);PGSC0003DMG400015601(UGT74B1);PGSC0003DMG400018343(CALS12);PGSC0003DMG400022778(TPS6);PGSC0003DMG400024344(RT);PGSC0003DMG400028278(UGT73C6);PGSC0003DMG400028467(TPS7);PGSC0003DMG400029691(CALS11)
MF	GO:0015925	galactosidase activity	6	9	0.00584998	0.519302	PGSC0003DMG400000339(BGAL1);PGSC0003DMG400003537(BGAL3);PGSC0003DMG400004496(Os01g0580200);PGSC0003DMG400015273(AGAL2);PGSC0003DMG400025299(AGAL1);PGSC0003DMG400026430(BGAL9)
MF	GO:0004497	monooxygenase activity	16	39	0.00749385	0.519302	PGSC0003DMG400000457(PAO);PGSC0003DMG400004020(ABA2);PGSC0003DMG400007118(CYP94C1);PGSC0003DMG400007188(CRD1);PGSC0003DMG400011042(CYP76A2);PGSC0003DMG400012202(CYP86A22);PGSC0003DMG400012550(PA1024);PGSC0003DMG400014902(CYP90B1);PGSC0003DMG400014954(CYP82C4);PGSC0003DMG400015190(4CLL9);PGSC0003DMG400016402(CYP51G1);PGSC0003DMG400017570(CAO);PGSC0003DMG400024556(At5g07800);PGSC0003DMG400024643(CY…
MF	GO:0052689	carboxylic ester hydrolase activity	13	30	0.00909357	0.519302	PGSC0003DMG400000293(PME53);PGSC0003DMG400001937(GEK1);PGSC0003DMG400002898(PMEI3);PGSC0003DMG400003623(PME53);PGSC0003DMG400004617(C/VIF1);PGSC0003DMG400004735(PMEI9);PGSC0003DMG400004759(PME68);PGSC0003DMG400009178(PMEU1);PGSC0003DMG400015933(PME44);PGSC0003DMG400019256(PME1.9);PGSC0003DMG400026302(PMEI6);PGSC0003DMG400028363(At1g13700);PGSC0003DMG403024767(PME32)
MF	GO:0016703	oxidoreductase activity, acting on single donors with incorporation of molecular oxygen, incorporation of one atom of oxygen (internal monooxygenases or internal mixed function oxidases)	4	5	0.0106581	0.519302	PGSC0003DMG400000457(PAO);PGSC0003DMG400012550(PA1024);PGSC0003DMG400015190(4CLL9);PGSC0003DMG400017570(CAO)
MF	GO:0008242	omega peptidase activity	3	3	0.0115292	0.519302	PGSC0003DMG400007066(GGH2);PGSC0003DMG400013484(pcp);PGSC0003DMG400021256(GGH2)
MF	GO:0046527	glucosyltransferase activity	14	34	0.0116304	0.519302	MSTRG.24167(CSLG3);PGSC0003DMG400006660(CESA2);PGSC0003DMG400006672(SUS2);PGSC0003DMG400012111(WAXY);PGSC0003DMG400013546(SS);PGSC0003DMG400015579(UGT74B1);PGSC0003DMG400015601(UGT74B1);PGSC0003DMG400018343(CALS12);PGSC0003DMG400022778(TPS6);PGSC0003DMG400024344(RT);PGSC0003DMG400028278(UGT73C6);PGSC0003DMG400028467(TPS7);PGSC0003DMG400029691(CALS11);PGSC0003DMG401003156(CSLD2)
MF	GO:0016788	hydrolase activity, acting on ester bonds	54	181	0.0129466	0.519302	MSTRG.13013(XRN4);MSTRG.15223(RNALX);MSTRG.22890(--);MSTRG.2539(At2g40860/At2g40870);MSTRG.32150(At4g31860);MSTRG.32883(Nt5dc3);PGSC0003DMG400000293(PME53);PGSC0003DMG400000516(PNP2);PGSC0003DMG400001937(GEK1);PGSC0003DMG400002898(PMEI3);PGSC0003DMG400003623(PME53);PGSC0003DMG400004617(C/VIF1);PGSC0003DMG400004735(PMEI9);PGSC0003DMG400004759(PME68);PGSC0003DMG400004792(TPPF);PGSC0003DMG400005206(…
MF	GO:0008238	exopeptidase activity	8	16	0.0147865	0.533791	PGSC0003DMG400000422(SCPL51);PGSC0003DMG400001455(SCPL25);PGSC0003DMG400007066(GGH2);PGSC0003DMG400013484(pcp);PGSC0003DMG400014250(SCPL45);PGSC0003DMG400021256(GGH2);PGSC0003DMG400021399(PRCP);PGSC0003DMG400031068(SCPL49)
MF	GO:0016765	transferase activity, transferring alkyl or aryl (other than methyl) groups	12	29	0.0181599	0.595976	MSTRG.7374(DHS);PGSC0003DMG400000957(IPT3);PGSC0003DMG400004688(SAM2);PGSC0003DMG400016721(PSY1);PGSC0003DMG400018292(METK1);PGSC0003DMG400023528(GGB);PGSC0003DMG400024063(PSY1);PGSC0003DMG400026541(IPT2);PGSC0003DMG400027009(FTA);PGSC0003DMG400028287(SAM3);PGSC0003DMG400029788(FPS1);PGSC0003DMG400037250(METK2)
MF	GO:0008194	UDP-glycosyltransferase activity	14	37	0.0258789	0.624058	PGSC0003DMG400003522(GOLS2);PGSC0003DMG400006672(SUS2);PGSC0003DMG400008939(SPY);PGSC0003DMG400013546(SS);PGSC0003DMG400015579(UGT74B1);PGSC0003DMG400015601(UGT74B1);PGSC0003DMG400017397(GNT2);PGSC0003DMG400018343(CALS12);PGSC0003DMG400022778(TPS6);PGSC0003DMG400024344(RT);PGSC0003DMG400028278(UGT73C6);PGSC0003DMG400028467(TPS7);PGSC0003DMG400029691(CALS11);PGSC0003DMG403022314(B3GALT2)
MF	GO:0008509	anion transmembrane transporter activity	14	37	0.0258789	0.624058	PGSC0003DMG400001570(CAT2);PGSC0003DMG400005760(MOT2);PGSC0003DMG400005803(NIP3-1);PGSC0003DMG400007317(CAT5);PGSC0003DMG400009480(ST3);PGSC0003DMG400011538(AAP6);PGSC0003DMG400012543(DIT2);PGSC0003DMG400016147(DIT2);PGSC0003DMG400017689(SULTR1;3);PGSC0003DMG400018604(PHT2-1);PGSC0003DMG400022248(CLC-F);PGSC0003DMG400028215(CAT2);PGSC0003DMG400028635(SULTR3;4);PGSC0003DMG400032169(DTC)
MF	GO:0043167	ion binding	229	915	0.0281305	0.624058	MSTRG.11833(ACA9);MSTRG.13013(XRN4);MSTRG.13401(GTF2H2);MSTRG.1824(LOX2.1);MSTRG.18735(RBOHD);MSTRG.18737(RBOHD);MSTRG.19119(FRS3);MSTRG.20055(VIT_19s0014g04930);MSTRG.23203(HDC);MSTRG.258(THO2);MSTRG.28282(CYP76A2);MSTRG.28420(CML3);MSTRG.30730(GA20OX1);MSTRG.32150(At4g31860);MSTRG.32706(AL4);MSTRG.3825(ARGAH1);MSTRG.3827(ARGAH1);MSTRG.5018(TPS3);MSTRG.5020(TPS3);MSTRG.8265(COL2);MSTRG.8268(COL1…
MF	GO:0004396	hexokinase activity	3	4	0.0383155	0.624058	PGSC0003DMG400009861(HXK2);PGSC0003DMG400024246(At5g51830);PGSC0003DMG400026916(FRK2)
MF	GO:0005310	dicarboxylic acid transmembrane transporter activity	3	4	0.0383155	0.624058	PGSC0003DMG400007317(CAT5);PGSC0003DMG400012543(DIT2);PGSC0003DMG400016147(DIT2)
MF	GO:0046872	metal ion binding	106	404	0.0401136	0.624058	MSTRG.13013(XRN4);MSTRG.13401(GTF2H2);MSTRG.18735(RBOHD);MSTRG.18737(RBOHD);MSTRG.258(THO2);MSTRG.28282(CYP76A2);MSTRG.32706(AL4);MSTRG.8265(COL2);MSTRG.8268(COL1);PGSC0003DMG400000493(BCA1);PGSC0003DMG400000512(SAP12);PGSC0003DMG400000516(PNP2);PGSC0003DMG400001374(CYP85A1);PGSC0003DMG400001823(KAO2);PGSC0003DMG400001924(3MMP);PGSC0003DMG400003000(BSL3);PGSC0003DMG400003032(CYP80B2);PGSC0003DMG4…
MF	GO:0016830	carbon-carbon lyase activity	22	68	0.0405898	0.624058	MSTRG.23203(HDC);PGSC0003DMG400000785(SDC);PGSC0003DMG400003123(FBA2);PGSC0003DMG400003548(FBA2);PGSC0003DMG400003932(PHR1);PGSC0003DMG400007466(PPC4);PGSC0003DMG400007518(SAMDC);PGSC0003DMG400009959(ODC);PGSC0003DMG400012012(FBA2);PGSC0003DMG400012387(PPC1);PGSC0003DMG400014779(HDC);PGSC0003DMG400014863(TYDC1);PGSC0003DMG400017172(CRY2);PGSC0003DMG400020422(PPC1);PGSC0003DMG400022764(GAD);PGSC00…
MF	GO:0004180	carboxypeptidase activity	4	7	0.0504304	0.624058	PGSC0003DMG400000422(SCPL51);PGSC0003DMG400001455(SCPL25);PGSC0003DMG400014250(SCPL45);PGSC0003DMG400031068(SCPL49)
MF	GO:0008378	galactosyltransferase activity	4	7	0.0504304	0.624058	PGSC0003DMG400003522(GOLS2);PGSC0003DMG400022258(RFS1);PGSC0003DMG400030891(RFS6);PGSC0003DMG403022314(B3GALT2)
CK3-vs-P3
CC	GO:0043228	non-membrane-bounded organelle	54	223	1.51011e-06	0.000100423	MSTRG.10400(TBL3);MSTRG.20187(RAD51);MSTRG.3621(At1g50920);MSTRG.9800(SMC2-2);PGSC0003DMG400000420(H2B-2);PGSC0003DMG400001119(H3-7);PGSC0003DMG400001127(At2g30620);PGSC0003DMG400001128(RPS15);PGSC0003DMG400001326(SMC4);PGSC0003DMG400001770(OSB2);PGSC0003DMG400003632(At1g06760);PGSC0003DMG400003816(HIS2A);PGSC0003DMG400004962(TUBA3);PGSC0003DMG400005659(MOS4);PGSC0003DMG400007159(H2B-1);PGSC0003D…
CC	GO:0043232	intracellular non-membrane-bounded organelle	54	223	1.51011e-06	0.000100423	MSTRG.10400(TBL3);MSTRG.20187(RAD51);MSTRG.3621(At1g50920);MSTRG.9800(SMC2-2);PGSC0003DMG400000420(H2B-2);PGSC0003DMG400001119(H3-7);PGSC0003DMG400001127(At2g30620);PGSC0003DMG400001128(RPS15);PGSC0003DMG400001326(SMC4);PGSC0003DMG400001770(OSB2);PGSC0003DMG400003632(At1g06760);PGSC0003DMG400003816(HIS2A);PGSC0003DMG400004962(TUBA3);PGSC0003DMG400005659(MOS4);PGSC0003DMG400007159(H2B-1);PGSC0003D…
CC	GO:0030312	external encapsulating structure	29	122	0.000678413	0.0300763	MSTRG.15222(RNS1);MSTRG.348(CHI9);PGSC0003DMG400000353(--);PGSC0003DMG400000354(At5g56590);PGSC0003DMG400000402(At1g18250);PGSC0003DMG400004759(PME68);PGSC0003DMG400004962(TUBA3);PGSC0003DMG400007854(XTH16);PGSC0003DMG400008109(BGAL8);PGSC0003DMG400009300(XTH30);PGSC0003DMG400013975(XTH23);PGSC0003DMG400014024(XTH31);PGSC0003DMG400014299(RPS15AA);PGSC0003DMG400015273(AGAL2);PGSC0003DMG400015933(P…
CC	GO:0005694	chromosome	7	14	0.000922859	0.0306851	PGSC0003DMG400001770(OSB2);PGSC0003DMG400015251(PTAC10);PGSC0003DMG400017457(MAD2);PGSC0003DMG400019206(ZW10);PGSC0003DMG400024573(PTAC2);PGSC0003DMG400024748(MtrDRAFT_AC149210g1v1);PGSC0003DMG401004707(NCAPD3)
CC	GO:0071944	cell periphery	30	132	0.00121342	0.032277	MSTRG.15222(RNS1);MSTRG.348(CHI9);PGSC0003DMG400000353(--);PGSC0003DMG400000354(At5g56590);PGSC0003DMG400000402(At1g18250);PGSC0003DMG400004759(PME68);PGSC0003DMG400004962(TUBA3);PGSC0003DMG400007854(XTH16);PGSC0003DMG400008109(BGAL8);PGSC0003DMG400009300(XTH30);PGSC0003DMG400013975(XTH23);PGSC0003DMG400014024(XTH31);PGSC0003DMG400014299(RPS15AA);PGSC0003DMG400015273(AGAL2);PGSC0003DMG400015933(P…
CC	GO:0000229	cytoplasmic chromosome	3	3	0.00221261	0.0490462	PGSC0003DMG400001770(OSB2);PGSC0003DMG400015251(PTAC10);PGSC0003DMG400024573(PTAC2)
CC	GO:0009521	photosystem	11	38	0.00724912	0.137733	PGSC0003DMG400004301(CAB37);PGSC0003DMG400005805(PSAN);PGSC0003DMG400006149(CAB4);PGSC0003DMG400010035(PSBO);PGSC0003DMG400012590(CAP10B);PGSC0003DMG400020505(PSAK);PGSC0003DMG400023344(CAB6A);PGSC0003DMG400023461(CAB6A);PGSC0003DMG400026500(LHCB5);PGSC0003DMG400033084(LHCA4);PGSC0003DMG401024815(PPD4)
CC	GO:0005618	cell wall	7	21	0.0138097	0.198893	PGSC0003DMG400000353(--);PGSC0003DMG400000354(At5g56590);PGSC0003DMG400000402(At1g18250);PGSC0003DMG400015273(AGAL2);PGSC0003DMG400023011(EXL3);PGSC0003DMG400024971(SBT1.7);PGSC0003DMG400029962(PDF1A)
CC	GO:0005778	peroxisomal membrane	3	5	0.0180451	0.198893	MSTRG.25922(LACS6);PGSC0003DMG400046676(PEX11B);PGSC0003DMG402003646(APX3)
CC	GO:0031903	microbody membrane	3	5	0.0180451	0.198893	MSTRG.25922(LACS6);PGSC0003DMG400046676(PEX11B);PGSC0003DMG402003646(APX3)
CC	GO:0005623	cell	276	1988	0.0206536	0.198893	MSTRG.10400(TBL3);MSTRG.1062(--);MSTRG.10704(NFYC1);MSTRG.12204(--);MSTRG.15222(RNS1);MSTRG.15223(RNALX);MSTRG.16029(clcD);MSTRG.17237(RPL35);MSTRG.20187(RAD51);MSTRG.258(THO2);MSTRG.25922(LACS6);MSTRG.30099(OEP80);MSTRG.31086(LAP);MSTRG.31087(LAP);MSTRG.3119(RNR2A);MSTRG.31671(EMB2247);MSTRG.348(CHI9);MSTRG.3621(At1g50920);MSTRG.7196(FTSH12);MSTRG.9800(SMC2-2);MSTRG.9853(--);PGSC0003DMG400000123…
CC	GO:0044464	cell part	276	1988	0.0206536	0.198893	MSTRG.10400(TBL3);MSTRG.1062(--);MSTRG.10704(NFYC1);MSTRG.12204(--);MSTRG.15222(RNS1);MSTRG.15223(RNALX);MSTRG.16029(clcD);MSTRG.17237(RPL35);MSTRG.20187(RAD51);MSTRG.258(THO2);MSTRG.25922(LACS6);MSTRG.30099(OEP80);MSTRG.31086(LAP);MSTRG.31087(LAP);MSTRG.3119(RNR2A);MSTRG.31671(EMB2247);MSTRG.348(CHI9);MSTRG.3621(At1g50920);MSTRG.7196(FTSH12);MSTRG.9800(SMC2-2);MSTRG.9853(--);PGSC0003DMG400000123…
CC	GO:0031300	intrinsic component of organelle membrane	4	9	0.0210491	0.198893	PGSC0003DMG400000123(LCA1);PGSC0003DMG400001195(OEP7);PGSC0003DMG400030420(TOC75-3);PGSC0003DMG400046676(PEX11B)
CC	GO:0044436	thylakoid part	13	55	0.0215936	0.198893	PGSC0003DMG400004301(CAB37);PGSC0003DMG400005232(PNSL5);PGSC0003DMG400005805(PSAN);PGSC0003DMG400006149(CAB4);PGSC0003DMG400006931(DEGP8);PGSC0003DMG400010035(PSBO);PGSC0003DMG400012590(CAP10B);PGSC0003DMG400020505(PSAK);PGSC0003DMG400023344(CAB6A);PGSC0003DMG400023461(CAB6A);PGSC0003DMG400026500(LHCB5);PGSC0003DMG400033084(LHCA4);PGSC0003DMG401024815(PPD4)
CC	GO:0034357	photosynthetic membrane	11	44	0.0224316	0.198893	PGSC0003DMG400004301(CAB37);PGSC0003DMG400005805(PSAN);PGSC0003DMG400006149(CAB4);PGSC0003DMG400010035(PSBO);PGSC0003DMG400012590(CAP10B);PGSC0003DMG400020505(PSAK);PGSC0003DMG400023344(CAB6A);PGSC0003DMG400023461(CAB6A);PGSC0003DMG400026500(LHCB5);PGSC0003DMG400033084(LHCA4);PGSC0003DMG401024815(PPD4)
CC	GO:0044427	chromosomal part	4	10	0.031538	0.255277	PGSC0003DMG400017457(MAD2);PGSC0003DMG400019206(ZW10);PGSC0003DMG400024748(MtrDRAFT_AC149210g1v1);PGSC0003DMG401004707(NCAPD3)
CC	GO:0044421	extracellular region part	3	6	0.0326294	0.255277	PGSC0003DMG400001528(CHI3);PGSC0003DMG400008673(CHI14);PGSC0003DMG402001531(CHI14)
CC	GO:0009523	photosystem II	2	3	0.0466393	0.258459	PGSC0003DMG400012590(CAP10B);PGSC0003DMG400026500(LHCB5)
CC	GO:0009534	chloroplast thylakoid	2	3	0.0466393	0.258459	PGSC0003DMG400005232(PNSL5);PGSC0003DMG400026500(LHCB5)
CC	GO:0031301	integral component of organelle membrane	2	3	0.0466393	0.258459	PGSC0003DMG400001195(OEP7);PGSC0003DMG400030420(TOC75-3)
BP	GO:0046165	alcohol biosynthetic process	11	28	0.000862217	0.236163	MSTRG.1062(--);PGSC0003DMG400002720(FK);PGSC0003DMG400004020(ABA2);PGSC0003DMG400006049(Krtcap2);PGSC0003DMG400009072(SIGE);PGSC0003DMG400012111(WAXY);PGSC0003DMG400023819(CYP90A1);PGSC0003DMG400026904(BIO2);PGSC0003DMG400027684(At1g20050);PGSC0003DMG400028710(AMT1-2);PGSC0003DMG401023454(BCCP1)
BP	GO:1901617	organic hydroxy compound biosynthetic process	11	28	0.000862217	0.236163	MSTRG.1062(--);PGSC0003DMG400002720(FK);PGSC0003DMG400004020(ABA2);PGSC0003DMG400006049(Krtcap2);PGSC0003DMG400009072(SIGE);PGSC0003DMG400012111(WAXY);PGSC0003DMG400023819(CYP90A1);PGSC0003DMG400026904(BIO2);PGSC0003DMG400027684(At1g20050);PGSC0003DMG400028710(AMT1-2);PGSC0003DMG401023454(BCCP1)
BP	GO:0009892	negative regulation of metabolic process	26	101	0.00122042	0.236163	MSTRG.1356(CYS-PIN);MSTRG.19898(--);MSTRG.20187(RAD51);MSTRG.26095(PIIF);MSTRG.26096(PIIF);MSTRG.26101(PIIF);PGSC0003DMG400004735(PMEI9);PGSC0003DMG400005065(ANR);PGSC0003DMG400005950(CYS-PIN);PGSC0003DMG400007976(CYPRO4);PGSC0003DMG400009040(MCM7);PGSC0003DMG400009513(CDI);PGSC0003DMG400010137(--);PGSC0003DMG400011389(WEE1);PGSC0003DMG400015287(CEVI57);PGSC0003DMG400015933(PME44);PGSC0003DMG4000…
BP	GO:0009812	flavonoid metabolic process	9	21	0.00123294	0.236163	MSTRG.15222(RNS1);PGSC0003DMG400003155(4CL3);PGSC0003DMG400005065(ANR);PGSC0003DMG400014093(FL);PGSC0003DMG400018811(ERECTA);PGSC0003DMG400019110(CHS2);PGSC0003DMG400024344(RT);PGSC0003DMG400024643(CYP75B2);PGSC0003DMG400029620(CHS1B)
BP	GO:0034728	nucleosome organization	9	22	0.00182998	0.236163	PGSC0003DMG400001127(At2g30620);PGSC0003DMG400003632(At1g06760);PGSC0003DMG400015525(SlH4);PGSC0003DMG400015545(SlH4);PGSC0003DMG400016793(RH3);PGSC0003DMG400020064(At1g06760);PGSC0003DMG400023522(SlH4);PGSC0003DMG400023523(SlH4);PGSC0003DMG400027736(SlH4)
BP	GO:0071824	protein-DNA complex subunit organization	9	22	0.00182998	0.236163	PGSC0003DMG400001127(At2g30620);PGSC0003DMG400003632(At1g06760);PGSC0003DMG400015525(SlH4);PGSC0003DMG400015545(SlH4);PGSC0003DMG400016793(RH3);PGSC0003DMG400020064(At1g06760);PGSC0003DMG400023522(SlH4);PGSC0003DMG400023523(SlH4);PGSC0003DMG400027736(SlH4)
BP	GO:0048519	negative regulation of biological process	27	109	0.00183812	0.236163	MSTRG.1356(CYS-PIN);MSTRG.19898(--);MSTRG.20187(RAD51);MSTRG.26095(PIIF);MSTRG.26096(PIIF);MSTRG.26101(PIIF);PGSC0003DMG400004735(PMEI9);PGSC0003DMG400005065(ANR);PGSC0003DMG400005950(CYS-PIN);PGSC0003DMG400007976(CYPRO4);PGSC0003DMG400009040(MCM7);PGSC0003DMG400009513(CDI);PGSC0003DMG400010137(--);PGSC0003DMG400011389(WEE1);PGSC0003DMG400015157(SOBIR1);PGSC0003DMG400015287(CEVI57);PGSC0003DMG400…
BP	GO:0006022	aminoglycan metabolic process	6	12	0.0032894	0.236163	MSTRG.348(CHI9);PGSC0003DMG400001528(CHI3);PGSC0003DMG400008673(CHI14);PGSC0003DMG400026854(CHTB2);PGSC0003DMG400026855(CHN50);PGSC0003DMG402001531(CHI14)
BP	GO:0006026	aminoglycan catabolic process	6	12	0.0032894	0.236163	MSTRG.348(CHI9);PGSC0003DMG400001528(CHI3);PGSC0003DMG400008673(CHI14);PGSC0003DMG400026854(CHTB2);PGSC0003DMG400026855(CHN50);PGSC0003DMG402001531(CHI14)
BP	GO:0051052	regulation of DNA metabolic process	6	12	0.0032894	0.236163	MSTRG.20187(RAD51);PGSC0003DMG400007976(CYPRO4);PGSC0003DMG400011389(WEE1);PGSC0003DMG400022190(KIN12F);PGSC0003DMG400030432(PCNA);PGSC0003DMG401020044(T92)
BP	GO:1901136	carbohydrate derivative catabolic process	6	12	0.0032894	0.236163	MSTRG.348(CHI9);PGSC0003DMG400001528(CHI3);PGSC0003DMG400008673(CHI14);PGSC0003DMG400026854(CHTB2);PGSC0003DMG400026855(CHN50);PGSC0003DMG402001531(CHI14)
BP	GO:0018205	peptidyl-lysine modification	9	24	0.00370283	0.236163	MSTRG.7374(DHS);MSTRG.7378(DHS);MSTRG.9853(--);PGSC0003DMG400007976(CYPRO4);PGSC0003DMG400009040(MCM7);PGSC0003DMG400011389(WEE1);PGSC0003DMG400022190(KIN12F);PGSC0003DMG400028348(RBCMT);PGSC0003DMG400029675(FZR3)
BP	GO:0006066	alcohol metabolic process	15	52	0.00409525	0.236163	MSTRG.1062(--);PGSC0003DMG400000785(SDC);PGSC0003DMG400002720(FK);PGSC0003DMG400004020(ABA2);PGSC0003DMG400006049(Krtcap2);PGSC0003DMG400009072(SIGE);PGSC0003DMG400012111(WAXY);PGSC0003DMG400019006(LOI1);PGSC0003DMG400023819(CYP90A1);PGSC0003DMG400025795(CYP707A4);PGSC0003DMG400026904(BIO2);PGSC0003DMG400027684(At1g20050);PGSC0003DMG400028710(AMT1-2);PGSC0003DMG401000287(MIOX4);PGSC0003DMG4010234…
BP	GO:0010466	negative regulation of peptidase activity	10	29	0.00454646	0.236163	MSTRG.1356(CYS-PIN);MSTRG.19898(--);MSTRG.26095(PIIF);MSTRG.26096(PIIF);MSTRG.26101(PIIF);PGSC0003DMG400005950(CYS-PIN);PGSC0003DMG400009513(CDI);PGSC0003DMG400010137(--);PGSC0003DMG400015287(CEVI57);PGSC0003DMG400026899(CYS6)
BP	GO:0030162	regulation of proteolysis	10	29	0.00454646	0.236163	MSTRG.1356(CYS-PIN);MSTRG.19898(--);MSTRG.26095(PIIF);MSTRG.26096(PIIF);MSTRG.26101(PIIF);PGSC0003DMG400005950(CYS-PIN);PGSC0003DMG400009513(CDI);PGSC0003DMG400010137(--);PGSC0003DMG400015287(CEVI57);PGSC0003DMG400026899(CYS6)
BP	GO:0045861	negative regulation of proteolysis	10	29	0.00454646	0.236163	MSTRG.1356(CYS-PIN);MSTRG.19898(--);MSTRG.26095(PIIF);MSTRG.26096(PIIF);MSTRG.26101(PIIF);PGSC0003DMG400005950(CYS-PIN);PGSC0003DMG400009513(CDI);PGSC0003DMG400010137(--);PGSC0003DMG400015287(CEVI57);PGSC0003DMG400026899(CYS6)
BP	GO:0051346	negative regulation of hydrolase activity	10	29	0.00454646	0.236163	MSTRG.1356(CYS-PIN);MSTRG.19898(--);MSTRG.26095(PIIF);MSTRG.26096(PIIF);MSTRG.26101(PIIF);PGSC0003DMG400005950(CYS-PIN);PGSC0003DMG400009513(CDI);PGSC0003DMG400010137(--);PGSC0003DMG400015287(CEVI57);PGSC0003DMG400026899(CYS6)
BP	GO:0052547	regulation of peptidase activity	10	29	0.00454646	0.236163	MSTRG.1356(CYS-PIN);MSTRG.19898(--);MSTRG.26095(PIIF);MSTRG.26096(PIIF);MSTRG.26101(PIIF);PGSC0003DMG400005950(CYS-PIN);PGSC0003DMG400009513(CDI);PGSC0003DMG400010137(--);PGSC0003DMG400015287(CEVI57);PGSC0003DMG400026899(CYS6)
BP	GO:0006304	DNA modification	7	17	0.0056979	0.266377	MSTRG.20187(RAD51);PGSC0003DMG400007976(CYPRO4);PGSC0003DMG400009040(MCM7);PGSC0003DMG400011389(WEE1);PGSC0003DMG400022190(KIN12F);PGSC0003DMG400029675(FZR3);PGSC0003DMG400030941(MET1A)
BP	GO:0006305	DNA alkylation	7	17	0.0056979	0.266377	MSTRG.20187(RAD51);PGSC0003DMG400007976(CYPRO4);PGSC0003DMG400009040(MCM7);PGSC0003DMG400011389(WEE1);PGSC0003DMG400022190(KIN12F);PGSC0003DMG400029675(FZR3);PGSC0003DMG400030941(MET1A)
MF	GO:0008422	beta-glucosidase activity	10	20	0.000160054	0.0478561	MSTRG.397(SP41B);PGSC0003DMG400000354(At5g56590);PGSC0003DMG400010490(PR2);PGSC0003DMG400018523(GLC1);PGSC0003DMG400020017(GLUB1);PGSC0003DMG400026359(At2g27500);PGSC0003DMG400040260(GLUB1);PGSC0003DMG401010492(PR2);PGSC0003DMG401015669(At1g66250);PGSC0003DMG402010492(PR2)
MF	GO:0015926	glucosidase activity	10	26	0.00204464	0.208416	MSTRG.397(SP41B);PGSC0003DMG400000354(At5g56590);PGSC0003DMG400010490(PR2);PGSC0003DMG400018523(GLC1);PGSC0003DMG400020017(GLUB1);PGSC0003DMG400026359(At2g27500);PGSC0003DMG400040260(GLUB1);PGSC0003DMG401010492(PR2);PGSC0003DMG401015669(At1g66250);PGSC0003DMG402010492(PR2)
MF	GO:0016787	hydrolase activity	143	816	0.00261621	0.208416	MSTRG.11833(ACA9);MSTRG.15222(RNS1);MSTRG.15223(RNALX);MSTRG.20187(RAD51);MSTRG.22820(LOS1);MSTRG.23030(DCL3A);MSTRG.26095(PIIF);MSTRG.26096(PIIF);MSTRG.26101(PIIF);MSTRG.31086(LAP);MSTRG.31087(LAP);MSTRG.31671(EMB2247);MSTRG.31777(DUSP12);MSTRG.32150(At4g31860);MSTRG.348(CHI9);MSTRG.3825(ARGAH1);MSTRG.3827(ARGAH1);MSTRG.397(SP41B);MSTRG.7006(OsI_14861);MSTRG.7196(FTSH12);MSTRG.9186(SABP2);PGSC00…
MF	GO:0046983	protein dimerization activity	22	84	0.00278818	0.208416	PGSC0003DMG400000420(H2B-2);PGSC0003DMG400001119(H3-7);PGSC0003DMG400003816(HIS2A);PGSC0003DMG400007159(H2B-1);PGSC0003DMG400008572(HIS2B);PGSC0003DMG400013436(HIS2A);PGSC0003DMG400015525(SlH4);PGSC0003DMG400015545(SlH4);PGSC0003DMG400016793(RH3);PGSC0003DMG400022836(H3-7);PGSC0003DMG400023522(SlH4);PGSC0003DMG400023523(SlH4);PGSC0003DMG400024748(MtrDRAFT_AC149210g1v1);PGSC0003DMG400025261(H3-7);…
MF	GO:0016798	hydrolase activity, acting on glycosyl bonds	30	129	0.0039023	0.233357	MSTRG.348(CHI9);MSTRG.397(SP41B);PGSC0003DMG400000354(At5g56590);PGSC0003DMG400001528(CHI3);PGSC0003DMG400001549(BAM1);PGSC0003DMG400003124(At4g39010);PGSC0003DMG400004992(At1g64390);PGSC0003DMG400006591(CHIB1);PGSC0003DMG400008088(LOG3);PGSC0003DMG400008109(BGAL8);PGSC0003DMG400008673(CHI14);PGSC0003DMG400010490(PR2);PGSC0003DMG400012183(At4g09740);PGSC0003DMG400013856(TIV1);PGSC0003DMG400015273…
MF	GO:0004553	hydrolase activity, hydrolyzing O-glycosyl compounds	25	106	0.00668559	0.333165	MSTRG.348(CHI9);MSTRG.397(SP41B);PGSC0003DMG400000354(At5g56590);PGSC0003DMG400001528(CHI3);PGSC0003DMG400001549(BAM1);PGSC0003DMG400003124(At4g39010);PGSC0003DMG400004992(At1g64390);PGSC0003DMG400008109(BGAL8);PGSC0003DMG400008673(CHI14);PGSC0003DMG400010490(PR2);PGSC0003DMG400012183(At4g09740);PGSC0003DMG400013856(TIV1);PGSC0003DMG400015273(AGAL2);PGSC0003DMG400018523(GLC1);PGSC0003DMG400020017…
MF	GO:0016701	oxidoreductase activity, acting on single donors with incorporation of molecular oxygen	10	33	0.0139688	0.437049	MSTRG.22333(LOX1.4);MSTRG.22340(LOX1.4);PGSC0003DMG400010859(LOX1.5);PGSC0003DMG400012550(PA1024);PGSC0003DMG400015190(4CLL9);PGSC0003DMG400017570(CAO);PGSC0003DMG400020999(LOX1.2);PGSC0003DMG400032155(LOX2.1);PGSC0003DMG401000287(MIOX4);PGSC0003DMG401024691(LOX1.2)
MF	GO:0004497	monooxygenase activity	11	39	0.0176853	0.437049	PGSC0003DMG400004020(ABA2);PGSC0003DMG400007188(CRD1);PGSC0003DMG400012202(CYP86A22);PGSC0003DMG400012550(PA1024);PGSC0003DMG400013577(FMO1);PGSC0003DMG400014954(CYP82C4);PGSC0003DMG400015190(4CLL9);PGSC0003DMG400017570(CAO);PGSC0003DMG400024643(CYP75B2);PGSC0003DMG400025795(CYP707A4);PGSC0003DMG401001903(CYP82C4)
MF	GO:0004557	alpha-galactosidase activity	2	2	0.0204638	0.437049	PGSC0003DMG400015273(AGAL2);PGSC0003DMG400025299(AGAL1)
MF	GO:0004753	saccharopine dehydrogenase activity	2	2	0.0204638	0.437049	PGSC0003DMG400002301(LKR/SDH);PGSC0003DMG401015935(LKR/SDH)
MF	GO:0015037	peptide disulfide oxidoreductase activity	2	2	0.0204638	0.437049	PGSC0003DMG400015691(DHAR3);PGSC0003DMG400023416(DHAR1)
MF	GO:0015038	glutathione disulfide oxidoreductase activity	2	2	0.0204638	0.437049	PGSC0003DMG400015691(DHAR3);PGSC0003DMG400023416(DHAR1)
MF	GO:0019136	deoxynucleoside kinase activity	2	2	0.0204638	0.437049	PGSC0003DMG401028822(TK);PGSC0003DMG402007356(TK)
MF	GO:0047429	nucleoside-triphosphate diphosphatase activity	2	2	0.0204638	0.437049	PGSC0003DMG400024725(DUT);PGSC0003DMG400030259(NUDT1)
MF	GO:0016703	oxidoreductase activity, acting on single donors with incorporation of molecular oxygen, incorporation of one atom of oxygen (internal monooxygenases or internal mixed function oxidases)	3	5	0.0233225	0.464896	PGSC0003DMG400012550(PA1024);PGSC0003DMG400015190(4CLL9);PGSC0003DMG400017570(CAO)
MF	GO:0019205	nucleobase-containing compound kinase activity	3	6	0.0417365	0.711154	PGSC0003DMG400031350(pyrH);PGSC0003DMG401028822(TK);PGSC0003DMG402007356(TK)
MF	GO:0031420	alkali metal ion binding	3	6	0.0417365	0.711154	MSTRG.26048(PKP1);PGSC0003DMG400006590(PKP2);PGSC0003DMG400024220(PKP3)
MF	GO:0048037	cofactor binding	17	79	0.0516723	0.711154	MSTRG.2000(CCR1);MSTRG.3413(CCR1);MSTRG.4250(MED14);PGSC0003DMG400000404(UXS5);PGSC0003DMG400003054(UGE1);PGSC0003DMG400003461(HMG2);PGSC0003DMG400005065(ANR);PGSC0003DMG400007152(AXS2);PGSC0003DMG400010000(CCR2);PGSC0003DMG400012274(UGE2);PGSC0003DMG400013204(NAD7);PGSC0003DMG400013663(HMG1);PGSC0003DMG400019063(SQD1);PGSC0003DMG400019825(CCR1);PGSC0003DMG400028521(CCR1);PGSC0003DMG400030212(NIA…
MF	GO:0019187	beta-1,4-mannosyltransferase activity	2	3	0.0555487	0.711154	PGSC0003DMG400028267(CSLA9);PGSC0003DMG400031800(CSLD5)
MF	GO:0019206	nucleoside kinase activity	2	3	0.0555487	0.711154	PGSC0003DMG401028822(TK);PGSC0003DMG402007356(TK)
CK48-vs-P48
CC	GO:0030312	external encapsulating structure	38	122	0.000132876	0.0167134	MSTRG.348(CHI9);PGSC0003DMG400000353(--);PGSC0003DMG400000354(At5g56590);PGSC0003DMG400000402(At1g18250);PGSC0003DMG400001426(EXPA10);PGSC0003DMG400001905(EXPA10);PGSC0003DMG400004404(EXPA6);PGSC0003DMG400004789(SKU5);PGSC0003DMG400004962(TUBA3);PGSC0003DMG400007794(XTH16);PGSC0003DMG400008109(BGAL8);PGSC0003DMG400008833(EXPA3);PGSC0003DMG400009178(PMEU1);PGSC0003DMG400009418(QRT3);PGSC0003DMG400…
CC	GO:0005576	extracellular region	27	80	0.000303808	0.0167134	MSTRG.5006(At5g09550);PGSC0003DMG400000417(SODCP.2);PGSC0003DMG400000684(LAC7);PGSC0003DMG400001529(CHI17);PGSC0003DMG400003537(BGAL3);PGSC0003DMG400004038(RALFL34);PGSC0003DMG400004789(SKU5);PGSC0003DMG400007794(XTH16);PGSC0003DMG400008109(BGAL8);PGSC0003DMG400012888(CSP41A);PGSC0003DMG400013010(ABP19A);PGSC0003DMG400013975(XTH23);PGSC0003DMG400014024(XTH31);PGSC0003DMG400014027(ABP19A);PGSC0003…
CC	GO:0071944	cell periphery	39	132	0.000374181	0.0167134	MSTRG.348(CHI9);PGSC0003DMG400000353(--);PGSC0003DMG400000354(At5g56590);PGSC0003DMG400000402(At1g18250);PGSC0003DMG400001426(EXPA10);PGSC0003DMG400001905(EXPA10);PGSC0003DMG400004404(EXPA6);PGSC0003DMG400004789(SKU5);PGSC0003DMG400004962(TUBA3);PGSC0003DMG400005803(NIP3-1);PGSC0003DMG400007794(XTH16);PGSC0003DMG400008109(BGAL8);PGSC0003DMG400008833(EXPA3);PGSC0003DMG400009178(PMEU1);PGSC0003DMG4…
CC	GO:0005618	cell wall	10	21	0.00143714	0.0453567	PGSC0003DMG400000353(--);PGSC0003DMG400000354(At5g56590);PGSC0003DMG400000402(At1g18250);PGSC0003DMG400004789(SKU5);PGSC0003DMG400013010(ABP19A);PGSC0003DMG400014027(ABP19A);PGSC0003DMG400015211(Os01g0875500);PGSC0003DMG400015273(AGAL2);PGSC0003DMG400022933(BXL1);PGSC0003DMG400027892(SBT1.8)
CC	GO:0043228	non-membrane-bounded organelle	56	223	0.0020309	0.0453567	MSTRG.10400(TBL3);MSTRG.20187(RAD51);MSTRG.5735(VIII-A);MSTRG.9800(SMC2-2);PGSC0003DMG400000420(H2B-2);PGSC0003DMG400001119(H3-7);PGSC0003DMG400001127(At2g30620);PGSC0003DMG400001326(SMC4);PGSC0003DMG400001748(RPL5);PGSC0003DMG400001770(OSB2);PGSC0003DMG400002547(RPS17);PGSC0003DMG400003632(At1g06760);PGSC0003DMG400003816(HIS2A);PGSC0003DMG400004272(TUBA3);PGSC0003DMG400004962(TUBA3);PGSC0003DMG4…
CC	GO:0043232	intracellular non-membrane-bounded organelle	56	223	0.0020309	0.0453567	MSTRG.10400(TBL3);MSTRG.20187(RAD51);MSTRG.5735(VIII-A);MSTRG.9800(SMC2-2);PGSC0003DMG400000420(H2B-2);PGSC0003DMG400001119(H3-7);PGSC0003DMG400001127(At2g30620);PGSC0003DMG400001326(SMC4);PGSC0003DMG400001748(RPL5);PGSC0003DMG400001770(OSB2);PGSC0003DMG400002547(RPS17);PGSC0003DMG400003632(At1g06760);PGSC0003DMG400003816(HIS2A);PGSC0003DMG400004272(TUBA3);PGSC0003DMG400004962(TUBA3);PGSC0003DMG4…
CC	GO:0031225	anchored component of membrane	4	7	0.0212203	0.406217	PGSC0003DMG400000354(At5g56590);PGSC0003DMG400004789(SKU5);PGSC0003DMG400017376(FLA2);PGSC0003DMG400026359(At2g27500)
CC	GO:0009532	plastid stroma	29	121	0.0429978	0.720213	MSTRG.10214(GLT1);MSTRG.17479(CLPB3);MSTRG.22572(DAPB1);PGSC0003DMG400000417(SODCP.2);PGSC0003DMG400000980(PYRB);PGSC0003DMG400001442(CLPB3);PGSC0003DMG400001748(RPL5);PGSC0003DMG400002547(RPS17);PGSC0003DMG400002581(GLYR2);PGSC0003DMG400007677(R1);PGSC0003DMG400011420(WCRKC1);PGSC0003DMG400012225(RPL11);PGSC0003DMG400012322(MDAR5);PGSC0003DMG400012571(RIBA1);PGSC0003DMG400012888(CSP41A);PGSC0003…
CC	GO:0015630	microtubule cytoskeleton	13	48	0.0659523	0.731807	PGSC0003DMG400004272(TUBA3);PGSC0003DMG400004962(TUBA3);PGSC0003DMG400008752(TUBA1);PGSC0003DMG400009361(KIN4C);PGSC0003DMG400009938(TUBB1);PGSC0003DMG400014296(TUBB8);PGSC0003DMG400015180(TUBG1);PGSC0003DMG400016188(KIN14R);PGSC0003DMG400017457(MAD2);PGSC0003DMG400019214(KIN5B);PGSC0003DMG400020850(TUBB8);PGSC0003DMG400022190(KIN12F);PGSC0003DMG400028193(TUBB1)
CC	GO:0030529	intracellular ribonucleoprotein complex	51	239	0.0690976	0.731807	MSTRG.10400(TBL3);MSTRG.1243(RPL10);MSTRG.31050(RPL39C);PGSC0003DMG400000286(RPS30A);PGSC0003DMG400000345(RPL31);PGSC0003DMG400001233(RPS1);PGSC0003DMG400001463(RPL39C);PGSC0003DMG400001469(IMP3);PGSC0003DMG400001674(TIF3B1);PGSC0003DMG400001748(RPL5);PGSC0003DMG400002405(RPL10);PGSC0003DMG400002547(RPS17);PGSC0003DMG400003696(RPL31);PGSC0003DMG400004605(UBI3);PGSC0003DMG400004682(RPL18);PGSC0003…
CC	GO:1990904	ribonucleoprotein complex	51	239	0.0690976	0.731807	MSTRG.10400(TBL3);MSTRG.1243(RPL10);MSTRG.31050(RPL39C);PGSC0003DMG400000286(RPS30A);PGSC0003DMG400000345(RPL31);PGSC0003DMG400001233(RPS1);PGSC0003DMG400001463(RPL39C);PGSC0003DMG400001469(IMP3);PGSC0003DMG400001674(TIF3B1);PGSC0003DMG400001748(RPL5);PGSC0003DMG400002405(RPL10);PGSC0003DMG400002547(RPS17);PGSC0003DMG400003696(RPL31);PGSC0003DMG400004605(UBI3);PGSC0003DMG400004682(RPL18);PGSC0003…
CC	GO:0031976	plastid thylakoid	14	53	0.0692731	0.731807	PGSC0003DMG400000125(--);PGSC0003DMG400002146(PTAC16);PGSC0003DMG400002547(RPS17);PGSC0003DMG400005464(At4g27700);PGSC0003DMG400006931(DEGP8);PGSC0003DMG400009916(FKBP18);PGSC0003DMG400012888(CSP41A);PGSC0003DMG400016147(DIT2);PGSC0003DMG400021727(PSBQ);PGSC0003DMG400027021(PSRP1);PGSC0003DMG400029051(VTE1);PGSC0003DMG400029704(rps5);PGSC0003DMG402005859(D27);PGSC0003DMG402028574(At1g54780)
CC	GO:0009526	plastid envelope	26	113	0.0815171	0.731807	MSTRG.13468(ABC1K8);MSTRG.17479(CLPB3);MSTRG.29982(KEA3);PGSC0003DMG400000125(--);PGSC0003DMG400000333(CRTL-E-1);PGSC0003DMG400001078(HPL);PGSC0003DMG400001748(RPL5);PGSC0003DMG400002547(RPS17);PGSC0003DMG400004020(ABA2);PGSC0003DMG400005464(At4g27700);PGSC0003DMG400007677(R1);PGSC0003DMG400012225(RPL11);PGSC0003DMG400012322(MDAR5);PGSC0003DMG400012888(CSP41A);PGSC0003DMG400015691(DHAR3);PGSC0003…
CC	GO:0030684	preribosome	2	3	0.0819187	0.731807	MSTRG.10400(TBL3);PGSC0003DMG400008162(Os01g0810000)
CC	GO:0031012	extracellular matrix	2	3	0.0819187	0.731807	PGSC0003DMG400022933(BXL1);PGSC0003DMG402015689(RSI-1)
CC	GO:0031978	plastid thylakoid lumen	3	7	0.109076	0.913508	PGSC0003DMG400006931(DEGP8);PGSC0003DMG400009916(FKBP18);PGSC0003DMG400021727(PSBQ)
CC	GO:0000775	chromosome, centromeric region	2	4	0.144992	0.943344	PGSC0003DMG400017457(MAD2);PGSC0003DMG400032825(BUB1)
CC	GO:0000776	kinetochore	2	4	0.144992	0.943344	PGSC0003DMG400017457(MAD2);PGSC0003DMG400032825(BUB1)
CC	GO:0098687	chromosomal region	2	4	0.144992	0.943344	PGSC0003DMG400017457(MAD2);PGSC0003DMG400032825(BUB1)
CC	GO:0044435	plastid part	54	269	0.14977	0.943344	MSTRG.10214(GLT1);MSTRG.13468(ABC1K8);MSTRG.17479(CLPB3);MSTRG.22572(DAPB1);MSTRG.29982(KEA3);PGSC0003DMG400000125(--);PGSC0003DMG400000333(CRTL-E-1);PGSC0003DMG400000417(SODCP.2);PGSC0003DMG400000980(PYRB);PGSC0003DMG400001078(HPL);PGSC0003DMG400001099(CHL);PGSC0003DMG400001442(CLPB3);PGSC0003DMG400001748(RPL5);PGSC0003DMG400002146(PTAC16);PGSC0003DMG400002547(RPS17);PGSC0003DMG400002581(GLYR2);…
BP	GO:0046165	alcohol biosynthetic process	14	28	0.00013595	0.0711018	MSTRG.1062(--);MSTRG.1081(--);PGSC0003DMG400001374(CYP85A1);PGSC0003DMG400004020(ABA2);PGSC0003DMG400009072(SIGE);PGSC0003DMG400012111(WAXY);PGSC0003DMG400014459(NMT2);PGSC0003DMG400017376(FLA2);PGSC0003DMG400019202(DET2);PGSC0003DMG400026997(STY13);PGSC0003DMG400028710(AMT1-2);PGSC0003DMG400029051(VTE1);PGSC0003DMG400032152(MOD1);PGSC0003DMG401023454(BCCP1)
BP	GO:1901617	organic hydroxy compound biosynthetic process	14	28	0.00013595	0.0711018	MSTRG.1062(--);MSTRG.1081(--);PGSC0003DMG400001374(CYP85A1);PGSC0003DMG400004020(ABA2);PGSC0003DMG400009072(SIGE);PGSC0003DMG400012111(WAXY);PGSC0003DMG400014459(NMT2);PGSC0003DMG400017376(FLA2);PGSC0003DMG400019202(DET2);PGSC0003DMG400026997(STY13);PGSC0003DMG400028710(AMT1-2);PGSC0003DMG400029051(VTE1);PGSC0003DMG400032152(MOD1);PGSC0003DMG401023454(BCCP1)
BP	GO:0032958	inositol phosphate biosynthetic process	7	10	0.000487649	0.119399	MSTRG.1062(--);MSTRG.1081(--);PGSC0003DMG400004020(ABA2);PGSC0003DMG400009072(SIGE);PGSC0003DMG400012111(WAXY);PGSC0003DMG400028710(AMT1-2);PGSC0003DMG400029051(VTE1)
BP	GO:0046173	polyol biosynthetic process	7	10	0.000487649	0.119399	MSTRG.1062(--);MSTRG.1081(--);PGSC0003DMG400004020(ABA2);PGSC0003DMG400009072(SIGE);PGSC0003DMG400012111(WAXY);PGSC0003DMG400028710(AMT1-2);PGSC0003DMG400029051(VTE1)
BP	GO:0045229	external encapsulating structure organization	44	150	0.000570739	0.119399	PGSC0003DMG400000402(At1g18250);PGSC0003DMG400001419(ABCB19);PGSC0003DMG400001426(EXPA10);PGSC0003DMG400001635(PKSB);PGSC0003DMG400001905(EXPA10);PGSC0003DMG400002250(CRN);PGSC0003DMG400003155(4CL3);PGSC0003DMG400003537(BGAL3);PGSC0003DMG400003771(ARF5);PGSC0003DMG400004404(EXPA6);PGSC0003DMG400004789(SKU5);PGSC0003DMG400006944(At2g43860);PGSC0003DMG400007794(XTH16);PGSC0003DMG400008322(SS4);PGSC…
BP	GO:0006066	alcohol metabolic process	19	52	0.00140093	0.244229	MSTRG.1062(--);MSTRG.1081(--);PGSC0003DMG400000785(SDC);PGSC0003DMG400001374(CYP85A1);PGSC0003DMG400004020(ABA2);PGSC0003DMG400009072(SIGE);PGSC0003DMG400012111(WAXY);PGSC0003DMG400014459(NMT2);PGSC0003DMG400017376(FLA2);PGSC0003DMG400017532(FDC2);PGSC0003DMG400019202(DET2);PGSC0003DMG400025795(CYP707A4);PGSC0003DMG400026997(STY13);PGSC0003DMG400028710(AMT1-2);PGSC0003DMG400029051(VTE1);PGSC0003D…
BP	GO:0006595	polyamine metabolic process	7	12	0.00228337	0.29855	MSTRG.3824(ARGAH1);MSTRG.3825(ARGAH1);MSTRG.3827(ARGAH1);PGSC0003DMG400000653(AIH);PGSC0003DMG400003537(BGAL3);PGSC0003DMG400007518(SAMDC);PGSC0003DMG400026671(ADC2)
BP	GO:0043647	inositol phosphate metabolic process	7	12	0.00228337	0.29855	MSTRG.1062(--);MSTRG.1081(--);PGSC0003DMG400004020(ABA2);PGSC0003DMG400009072(SIGE);PGSC0003DMG400012111(WAXY);PGSC0003DMG400028710(AMT1-2);PGSC0003DMG400029051(VTE1)
BP	GO:0050793	regulation of developmental process	26	83	0.00276234	0.304365	MSTRG.10400(TBL3);PGSC0003DMG400000689(At2g01630);PGSC0003DMG400002250(CRN);PGSC0003DMG400003429(RKL1);PGSC0003DMG400003537(BGAL3);PGSC0003DMG400003771(ARF5);PGSC0003DMG400004071(MSH2);PGSC0003DMG400007963(RID3);PGSC0003DMG400010055(NIK1);PGSC0003DMG400011690(AATL1);PGSC0003DMG400013893(COP1);PGSC0003DMG400015157(SOBIR1);PGSC0003DMG400015273(AGAL2);PGSC0003DMG400016223(PER17);PGSC0003DMG400018811…
BP	GO:0051239	regulation of multicellular organismal process	24	76	0.00352208	0.304365	MSTRG.10400(TBL3);PGSC0003DMG400000689(At2g01630);PGSC0003DMG400002250(CRN);PGSC0003DMG400003429(RKL1);PGSC0003DMG400003537(BGAL3);PGSC0003DMG400003771(ARF5);PGSC0003DMG400004071(MSH2);PGSC0003DMG400010055(NIK1);PGSC0003DMG400011690(AATL1);PGSC0003DMG400013893(COP1);PGSC0003DMG400015157(SOBIR1);PGSC0003DMG400015273(AGAL2);PGSC0003DMG400016223(PER17);PGSC0003DMG400018811(ERECTA);PGSC0003DMG4000208…
BP	GO:2000026	regulation of multicellular organismal development	24	76	0.00352208	0.304365	MSTRG.10400(TBL3);PGSC0003DMG400000689(At2g01630);PGSC0003DMG400002250(CRN);PGSC0003DMG400003429(RKL1);PGSC0003DMG400003537(BGAL3);PGSC0003DMG400003771(ARF5);PGSC0003DMG400004071(MSH2);PGSC0003DMG400010055(NIK1);PGSC0003DMG400011690(AATL1);PGSC0003DMG400013893(COP1);PGSC0003DMG400015157(SOBIR1);PGSC0003DMG400015273(AGAL2);PGSC0003DMG400016223(PER17);PGSC0003DMG400018811(ERECTA);PGSC0003DMG4000208…
BP	GO:0006606	protein import into nucleus	4	5	0.0047988	0.304365	PGSC0003DMG400000516(PNP2);PGSC0003DMG400006644(PNP2);PGSC0003DMG400019029(Ttll12);PGSC0003DMG401003285(PRMT3)
BP	GO:0034504	protein localization to nucleus	4	5	0.0047988	0.304365	PGSC0003DMG400000516(PNP2);PGSC0003DMG400006644(PNP2);PGSC0003DMG400019029(Ttll12);PGSC0003DMG401003285(PRMT3)
BP	GO:0044744	protein targeting to nucleus	4	5	0.0047988	0.304365	PGSC0003DMG400000516(PNP2);PGSC0003DMG400006644(PNP2);PGSC0003DMG400019029(Ttll12);PGSC0003DMG401003285(PRMT3)
BP	GO:0051170	nuclear import	4	5	0.0047988	0.304365	PGSC0003DMG400000516(PNP2);PGSC0003DMG400006644(PNP2);PGSC0003DMG400019029(Ttll12);PGSC0003DMG401003285(PRMT3)
BP	GO:1902593	single-organism nuclear import	4	5	0.0047988	0.304365	PGSC0003DMG400000516(PNP2);PGSC0003DMG400006644(PNP2);PGSC0003DMG400019029(Ttll12);PGSC0003DMG401003285(PRMT3)
BP	GO:0048509	regulation of meristem development	14	38	0.00534055	0.304365	PGSC0003DMG400000689(At2g01630);PGSC0003DMG400002250(CRN);PGSC0003DMG400003429(RKL1);PGSC0003DMG400003537(BGAL3);PGSC0003DMG400010055(NIK1);PGSC0003DMG400011690(AATL1);PGSC0003DMG400016223(PER17);PGSC0003DMG400018811(ERECTA);PGSC0003DMG400026189(XTH9);PGSC0003DMG400027892(SBT1.8);PGSC0003DMG400028336(PAT22);PGSC0003DMG400035996(PCMP-H11);PGSC0003DMG401012439(MMS21);PGSC0003DMG401023454(BCCP1)
BP	GO:0033013	tetrapyrrole metabolic process	16	46	0.00573621	0.304365	MSTRG.12633(CHLD);MSTRG.3297(ABC1);PGSC0003DMG400000125(--);PGSC0003DMG400000498(HOX16);PGSC0003DMG400007188(CRD1);PGSC0003DMG400012225(RPL11);PGSC0003DMG400012888(CSP41A);PGSC0003DMG400015330(HGO);PGSC0003DMG400019189(FBP);PGSC0003DMG400026493(IGHMBP2);PGSC0003DMG400029051(VTE1);PGSC0003DMG400029545(HEMB1);PGSC0003DMG400029940(CGLD27);PGSC0003DMG401022694(HY2);PGSC0003DMG402021921(Os02g0127700);…
BP	GO:0009827	plant-type cell wall modification	3	3	0.00614769	0.304365	PGSC0003DMG400008938(CEL1);PGSC0003DMG400012183(At4g09740);PGSC0003DMG400026022(EXPB15)
BP	GO:0006304	DNA modification	8	17	0.00628405	0.304365	MSTRG.20187(RAD51);MSTRG.29781(MET1A);PGSC0003DMG400004071(MSH2);PGSC0003DMG400009040(MCM7);PGSC0003DMG400011389(WEE1);PGSC0003DMG400022190(KIN12F);PGSC0003DMG400029675(FZR3);PGSC0003DMG400030941(MET1A)
MF	GO:0004553	hydrolase activity, hydrolyzing O-glycosyl compounds	35	106	0.00023948	0.0761548	MSTRG.28425(ASD1);MSTRG.348(CHI9);PGSC0003DMG400000354(At5g56590);PGSC0003DMG400001529(CHI17);PGSC0003DMG400001549(BAM1);PGSC0003DMG400002756(INVA);PGSC0003DMG400003124(At4g39010);PGSC0003DMG400003537(BGAL3);PGSC0003DMG400004992(At1g64390);PGSC0003DMG400005021(At1g32860);PGSC0003DMG400008109(BGAL8);PGSC0003DMG400008345(SPAC1039.11c);PGSC0003DMG400008938(CEL1);PGSC0003DMG400009418(QRT3);PGSC0003DM…
MF	GO:0016798	hydrolase activity, acting on glycosyl bonds	39	129	0.000812423	0.129175	MSTRG.28425(ASD1);MSTRG.348(CHI9);PGSC0003DMG400000354(At5g56590);PGSC0003DMG400000689(At2g01630);PGSC0003DMG400001529(CHI17);PGSC0003DMG400001549(BAM1);PGSC0003DMG400002756(INVA);PGSC0003DMG400003124(At4g39010);PGSC0003DMG400003537(BGAL3);PGSC0003DMG400004992(At1g64390);PGSC0003DMG400005021(At1g32860);PGSC0003DMG400008088(LOG3);PGSC0003DMG400008109(BGAL8);PGSC0003DMG400008345(SPAC1039.11c);PGSC0…
MF	GO:0016701	oxidoreductase activity, acting on single donors with incorporation of molecular oxygen	14	33	0.00129673	0.137454	MSTRG.1824(LOX2.1);MSTRG.22333(LOX1.4);MSTRG.22338(LOX1.6);MSTRG.22340(LOX1.4);PGSC0003DMG400007793(LOX2.1);PGSC0003DMG400015190(4CLL9);PGSC0003DMG400016067(VIT_05s0020g04080);PGSC0003DMG400017465(LOX6);PGSC0003DMG400017570(CAO);PGSC0003DMG400020999(LOX1.2);PGSC0003DMG400032155(LOX2.1);PGSC0003DMG400032207(LOX2.1);PGSC0003DMG401019891(4CL2);PGSC0003DMG401024691(LOX1.2)
MF	GO:0015925	galactosidase activity	6	9	0.00205203	0.163137	PGSC0003DMG400003537(BGAL3);PGSC0003DMG400008109(BGAL8);PGSC0003DMG400015211(Os01g0875500);PGSC0003DMG400015273(AGAL2);PGSC0003DMG400025299(AGAL1);PGSC0003DMG400026430(BGAL9)
MF	GO:0016209	antioxidant activity	10	22	0.00348825	0.221852	MSTRG.19097(GPX2);PGSC0003DMG400000417(SODCP.2);PGSC0003DMG400000894(APXT);PGSC0003DMG400001570(CAT2);PGSC0003DMG400013551(PRXQ);PGSC0003DMG400016223(PER17);PGSC0003DMG400022341(TAP2);PGSC0003DMG400030056(APX1);PGSC0003DMG401001731(APX2);PGSC0003DMG401002721(PRXIIE-1)
MF	GO:0016813	hydrolase activity, acting on carbon-nitrogen (but not peptide) bonds, in linear amidines	4	5	0.00507693	0.269078	MSTRG.3824(ARGAH1);MSTRG.3825(ARGAH1);MSTRG.3827(ARGAH1);PGSC0003DMG400000653(AIH)
MF	GO:0046983	protein dimerization activity	25	84	0.00836441	0.379983	PGSC0003DMG400000420(H2B-2);PGSC0003DMG400000498(HOX16);PGSC0003DMG400001119(H3-7);PGSC0003DMG400003816(HIS2A);PGSC0003DMG400007158(HIS2B);PGSC0003DMG400007159(H2B-1);PGSC0003DMG400008930(MtrDRAFT_AC149210g4v1);PGSC0003DMG400013068(PDK);PGSC0003DMG400015525(SlH4);PGSC0003DMG400015545(SlH4);PGSC0003DMG400021323(BLH1);PGSC0003DMG400022836(H3-7);PGSC0003DMG400023375(HIS2B);PGSC0003DMG400023522(SlH4)…
MF	GO:0005102	receptor binding	4	6	0.0129883	0.516285	PGSC0003DMG400002250(CRN);PGSC0003DMG400002682(--);PGSC0003DMG400021406(PSK3);PGSC0003DMG400026535(PSK2)
MF	GO:0061134	peptidase regulator activity	6	13	0.0213009	0.621291	MSTRG.19898(--);MSTRG.26101(PIIF);PGSC0003DMG400009511(CDI);PGSC0003DMG400009513(CDI);PGSC0003DMG400010137(--);PGSC0003DMG400010147(--)
MF	GO:0004857	enzyme inhibitor activity	9	24	0.0231755	0.621291	MSTRG.1356(CYS-PIN);MSTRG.26101(PIIF);PGSC0003DMG400005950(CYS-PIN);PGSC0003DMG400009511(CDI);PGSC0003DMG400009513(CDI);PGSC0003DMG400010137(--);PGSC0003DMG400010147(--);PGSC0003DMG400026899(CYS6);PGSC0003DMG400030593(CEVI57)
MF	GO:0004180	carboxypeptidase activity	4	7	0.0258769	0.621291	PGSC0003DMG400000422(SCPL51);PGSC0003DMG400011141(SCPL24);PGSC0003DMG400014250(SCPL45);PGSC0003DMG401000860(SCPL45)
MF	GO:0005515	protein binding	68	295	0.0276321	0.621291	MSTRG.32706(AL4);PGSC0003DMG400000420(H2B-2);PGSC0003DMG400000498(HOX16);PGSC0003DMG400001119(H3-7);PGSC0003DMG400001523(CYCB2-3);PGSC0003DMG400001674(TIF3B1);PGSC0003DMG400002250(CRN);PGSC0003DMG400002392(ARF19);PGSC0003DMG400002636(AUX22);PGSC0003DMG400002682(--);PGSC0003DMG400003771(ARF5);PGSC0003DMG400003816(HIS2A);PGSC0003DMG400005327(IAA16);PGSC0003DMG400006020(CYCA1-1);PGSC0003DMG400006555…
MF	GO:0004557	alpha-galactosidase activity	2	2	0.0345966	0.621291	PGSC0003DMG400015273(AGAL2);PGSC0003DMG400025299(AGAL1)
MF	GO:0015085	calcium ion transmembrane transporter activity	2	2	0.0345966	0.621291	PGSC0003DMG400011787(CAX3);PGSC0003DMG400018342(TPC1A)
MF	GO:0015171	amino acid transmembrane transporter activity	2	2	0.0345966	0.621291	PGSC0003DMG400004961(AAP6);PGSC0003DMG400011538(AAP6)
MF	GO:0016778	diphosphotransferase activity	2	2	0.0345966	0.621291	PGSC0003DMG400024226(PRS2);PGSC0003DMG402021921(Os02g0127700)
MF	GO:0072509	divalent inorganic cation transmembrane transporter activity	2	2	0.0345966	0.621291	PGSC0003DMG400011787(CAX3);PGSC0003DMG400018342(TPC1A)
MF	GO:0030414	peptidase inhibitor activity	5	11	0.0378894	0.621291	MSTRG.26101(PIIF);PGSC0003DMG400009511(CDI);PGSC0003DMG400009513(CDI);PGSC0003DMG400010137(--);PGSC0003DMG400010147(--)
MF	GO:0046527	glucosyltransferase activity	11	34	0.0387207	0.621291	MSTRG.6889(TPS1);PGSC0003DMG400007089(TPS1);PGSC0003DMG400008322(SS4);PGSC0003DMG400012111(WAXY);PGSC0003DMG400015601(UGT74B1);PGSC0003DMG400022778(TPS6);PGSC0003DMG400024344(RT);PGSC0003DMG400028278(UGT73C6);PGSC0003DMG400028467(TPS7);PGSC0003DMG400031800(CSLD5);PGSC0003DMG401003156(CSLD2)
MF	GO:0015926	glucosidase activity	9	26	0.0390749	0.621291	PGSC0003DMG400000354(At5g56590);PGSC0003DMG400005021(At1g32860);PGSC0003DMG400008345(SPAC1039.11c);PGSC0003DMG400014457(At4g29360);PGSC0003DMG400014540(XYL1);PGSC0003DMG400026359(At2g27500);PGSC0003DMG401010492(PR2);PGSC0003DMG402000722(OLE9);PGSC0003DMG402010492(PR2)
CK96-vs-P96
CC	GO:0030312	external encapsulating structure	44	122	0.000168406	0.0223459	MSTRG.15222(RNS1);MSTRG.16682(HEXO1);MSTRG.20109(XTH24);PGSC0003DMG400000293(PME53);PGSC0003DMG400000353(--);PGSC0003DMG400000402(At1g18250);PGSC0003DMG400000408(XTH32);PGSC0003DMG400001905(EXPA10);PGSC0003DMG400002309(XTH22);PGSC0003DMG400004404(EXPA6);PGSC0003DMG400004630(MFP2);PGSC0003DMG400004759(PME68);PGSC0003DMG400004789(SKU5);PGSC0003DMG400008833(EXPA3);PGSC0003DMG400009036(BXL2);PGSC0003…
CC	GO:0071944	cell periphery	46	132	0.000301971	0.0223459	MSTRG.15222(RNS1);MSTRG.16682(HEXO1);MSTRG.20109(XTH24);PGSC0003DMG400000293(PME53);PGSC0003DMG400000353(--);PGSC0003DMG400000402(At1g18250);PGSC0003DMG400000408(XTH32);PGSC0003DMG400001905(EXPA10);PGSC0003DMG400002309(XTH22);PGSC0003DMG400004404(EXPA6);PGSC0003DMG400004630(MFP2);PGSC0003DMG400004759(PME68);PGSC0003DMG400004789(SKU5);PGSC0003DMG400005803(NIP3-1);PGSC0003DMG400008833(EXPA3);PGSC00…
CC	GO:0031012	extracellular matrix	3	3	0.0103823	0.512196	PGSC0003DMG400009036(BXL2);PGSC0003DMG400022933(BXL1);PGSC0003DMG402015689(RSI-1)
CC	GO:0005768	endosome	3	4	0.0347523	0.898036	MSTRG.4312(EDR1);PGSC0003DMG400008751(NPY1);PGSC0003DMG400028344(VTI12)
CC	GO:0031224	intrinsic component of membrane	182	759	0.0529854	0.898036	MSTRG.18737(RBOHD);MSTRG.24167(CSLG3);MSTRG.29982(KEA3);MSTRG.5857(NPF8.3);PGSC0003DMG400000045(PIP1-5);PGSC0003DMG400000123(LCA1);PGSC0003DMG400000210(ADNT1);PGSC0003DMG400000236(Ormdl3);PGSC0003DMG400000808(rngB);PGSC0003DMG400000919(At4g08300);PGSC0003DMG400000930(--);PGSC0003DMG400001066(AKT1);PGSC0003DMG400001256(BASS2);PGSC0003DMG400001374(CYP85A1);PGSC0003DMG400001396(GATL10);PGSC0003DMG40…
CC	GO:0005618	cell wall	8	21	0.0672441	0.898036	MSTRG.16682(HEXO1);PGSC0003DMG400000353(--);PGSC0003DMG400000402(At1g18250);PGSC0003DMG400004789(SKU5);PGSC0003DMG400009036(BXL2);PGSC0003DMG400015273(AGAL2);PGSC0003DMG400022933(BXL1);PGSC0003DMG400023011(EXL3)
CC	GO:0005576	extracellular region	23	80	0.0866227	0.898036	MSTRG.20109(XTH24);PGSC0003DMG400000408(XTH32);PGSC0003DMG400000684(LAC7);PGSC0003DMG400002309(XTH22);PGSC0003DMG400004038(RALFL34);PGSC0003DMG400004789(SKU5);PGSC0003DMG400009300(XTH30);PGSC0003DMG400009317(At1g32060);PGSC0003DMG400013975(XTH23);PGSC0003DMG400014823(XTH23);PGSC0003DMG400017299(XTH15);PGSC0003DMG400019189(FBP);PGSC0003DMG400019511(At3g47520);PGSC0003DMG400021398(XTH7);PGSC0003DMG…
CC	GO:0042579	microbody	12	37	0.0893172	0.898036	PGSC0003DMG400001570(CAT2);PGSC0003DMG400004630(MFP2);PGSC0003DMG400004828(ACX1);PGSC0003DMG400012409(hbdA);PGSC0003DMG400025487(ICL);PGSC0003DMG400026913(CSP41B);PGSC0003DMG400027850(PEX11A);PGSC0003DMG400028215(CAT2);PGSC0003DMG400029322(4CLL5);PGSC0003DMG400029408(CAT2);PGSC0003DMG400030890(OPR3);PGSC0003DMG400046676(PEX11B)
CC	GO:0031976	plastid thylakoid	16	53	0.0968982	0.898036	PGSC0003DMG400000457(PAO);PGSC0003DMG400001256(BASS2);PGSC0003DMG400005232(PNSL5);PGSC0003DMG400008404(STN8);PGSC0003DMG400012543(DIT2);PGSC0003DMG400012549(DHS2);PGSC0003DMG400012590(CAP10B);PGSC0003DMG400016147(DIT2);PGSC0003DMG400018657(DVR);PGSC0003DMG400019121(STR10);PGSC0003DMG400020466(ATPG);PGSC0003DMG400024508(CAS);PGSC0003DMG400027021(PSRP1);PGSC0003DMG400029051(VTE1);PGSC0003DMG4000375…
CC	GO:0009579	thylakoid	25	90	0.106587	0.898036	PGSC0003DMG400000457(PAO);PGSC0003DMG400001256(BASS2);PGSC0003DMG400004301(CAB37);PGSC0003DMG400004458(LHCA5);PGSC0003DMG400005232(PNSL5);PGSC0003DMG400005805(PSAN);PGSC0003DMG400006149(CAB4);PGSC0003DMG400008404(STN8);PGSC0003DMG400012543(DIT2);PGSC0003DMG400012549(DHS2);PGSC0003DMG400012590(CAP10B);PGSC0003DMG400016147(DIT2);PGSC0003DMG400018657(DVR);PGSC0003DMG400019121(STR10);PGSC0003DMG40002…
CC	GO:0031231	intrinsic component of peroxisomal membrane	2	3	0.122198	0.898036	PGSC0003DMG400027850(PEX11A);PGSC0003DMG400046676(PEX11B)
CC	GO:0005777	peroxisome	5	13	0.133373	0.898036	PGSC0003DMG400004630(MFP2);PGSC0003DMG400025487(ICL);PGSC0003DMG400027850(PEX11A);PGSC0003DMG400029408(CAT2);PGSC0003DMG400046676(PEX11B)
CC	GO:0031984	organelle subcompartment	22	81	0.149581	0.898036	MSTRG.19097(GPX2);MSTRG.4312(EDR1);MSTRG.7587(GRIP);PGSC0003DMG400000457(PAO);PGSC0003DMG400001256(BASS2);PGSC0003DMG400005232(PNSL5);PGSC0003DMG400007816(GAE1);PGSC0003DMG400008404(STN8);PGSC0003DMG400012543(DIT2);PGSC0003DMG400012549(DHS2);PGSC0003DMG400012590(CAP10B);PGSC0003DMG400016147(DIT2);PGSC0003DMG400017163(PHO1);PGSC0003DMG400018657(DVR);PGSC0003DMG400019121(STR10);PGSC0003DMG400020466…
CC	GO:0016020	membrane	260	1142	0.172951	0.898036	MSTRG.15222(RNS1);MSTRG.18737(RBOHD);MSTRG.19097(GPX2);MSTRG.24167(CSLG3);MSTRG.29051(mhpC);MSTRG.29982(KEA3);MSTRG.3297(ABC1);MSTRG.5857(NPF8.3);PGSC0003DMG400000045(PIP1-5);PGSC0003DMG400000123(LCA1);PGSC0003DMG400000179(SD22);PGSC0003DMG400000210(ADNT1);PGSC0003DMG400000236(Ormdl3);PGSC0003DMG400000457(PAO);PGSC0003DMG400000731(--);PGSC0003DMG400000785(SDC);PGSC0003DMG400000808(rngB);PGSC0003D…
CC	GO:0015629	actin cytoskeleton	3	7	0.180925	0.898036	MSTRG.5735(VIII-A);PGSC0003DMG400009097(myoD);PGSC0003DMG400028892(myoD)
CC	GO:0044425	membrane part	194	845	0.185672	0.898036	MSTRG.18737(RBOHD);MSTRG.24167(CSLG3);MSTRG.29982(KEA3);MSTRG.3297(ABC1);MSTRG.5857(NPF8.3);PGSC0003DMG400000045(PIP1-5);PGSC0003DMG400000123(LCA1);PGSC0003DMG400000210(ADNT1);PGSC0003DMG400000236(Ormdl3);PGSC0003DMG400000808(rngB);PGSC0003DMG400000919(At4g08300);PGSC0003DMG400000930(--);PGSC0003DMG400001066(AKT1);PGSC0003DMG400001082(VHA-e1);PGSC0003DMG400001256(BASS2);PGSC0003DMG400001374(CYP85…
CC	GO:0009526	plastid envelope	29	113	0.186226	0.898036	MSTRG.13468(ABC1K8);MSTRG.17479(CLPB3);MSTRG.29982(KEA3);PGSC0003DMG400000457(PAO);PGSC0003DMG400001078(HPL);PGSC0003DMG400001256(BASS2);PGSC0003DMG400002762(IREG3);PGSC0003DMG400004020(ABA2);PGSC0003DMG400007677(R1);PGSC0003DMG400009317(At1g32060);PGSC0003DMG400009956(CDSP32);PGSC0003DMG400012543(DIT2);PGSC0003DMG400012590(CAP10B);PGSC0003DMG400012910(PGI1);PGSC0003DMG400016147(DIT2);PGSC0003DMG…
CC	GO:0000775	chromosome, centromeric region	2	4	0.209643	0.898036	PGSC0003DMG400019206(ZW10);PGSC0003DMG400032825(BUB1)
CC	GO:0000776	kinetochore	2	4	0.209643	0.898036	PGSC0003DMG400019206(ZW10);PGSC0003DMG400032825(BUB1)
CC	GO:0098687	chromosomal region	2	4	0.209643	0.898036	PGSC0003DMG400019206(ZW10);PGSC0003DMG400032825(BUB1)
BP	GO:0006950	response to stress	133	412	3.89271e-05	0.0442212	MSTRG.10214(GLT1);MSTRG.10987(RDR2);MSTRG.13401(GTF2H2);MSTRG.17479(CLPB3);MSTRG.19097(GPX2);MSTRG.24351(UPP);MSTRG.26101(PIIF);MSTRG.4312(EDR1);MSTRG.6019(ATG5);MSTRG.9853(--);PGSC0003DMG400000081(At3g61590);PGSC0003DMG400000236(Ormdl3);PGSC0003DMG400000457(PAO);PGSC0003DMG400000512(SAP12);PGSC0003DMG400000597(TCP14);PGSC0003DMG400000731(--);PGSC0003DMG400001066(AKT1);PGSC0003DMG400001419(ABCB19…
BP	GO:0046165	alcohol biosynthetic process	14	28	0.00244764	0.612616	MSTRG.1062(--);MSTRG.1081(--);PGSC0003DMG400001374(CYP85A1);PGSC0003DMG400004020(ABA2);PGSC0003DMG400009072(SIGE);PGSC0003DMG400012111(WAXY);PGSC0003DMG400014459(NMT2);PGSC0003DMG400014902(CYP90B1);PGSC0003DMG400017376(FLA2);PGSC0003DMG400026997(STY13);PGSC0003DMG400027684(At1g20050);PGSC0003DMG400028710(AMT1-2);PGSC0003DMG400029051(VTE1);PGSC0003DMG400032152(MOD1)
BP	GO:1901617	organic hydroxy compound biosynthetic process	14	28	0.00244764	0.612616	MSTRG.1062(--);MSTRG.1081(--);PGSC0003DMG400001374(CYP85A1);PGSC0003DMG400004020(ABA2);PGSC0003DMG400009072(SIGE);PGSC0003DMG400012111(WAXY);PGSC0003DMG400014459(NMT2);PGSC0003DMG400014902(CYP90B1);PGSC0003DMG400017376(FLA2);PGSC0003DMG400026997(STY13);PGSC0003DMG400027684(At1g20050);PGSC0003DMG400028710(AMT1-2);PGSC0003DMG400029051(VTE1);PGSC0003DMG400032152(MOD1)
BP	GO:0032958	inositol phosphate biosynthetic process	7	10	0.00269637	0.612616	MSTRG.1062(--);MSTRG.1081(--);PGSC0003DMG400004020(ABA2);PGSC0003DMG400009072(SIGE);PGSC0003DMG400012111(WAXY);PGSC0003DMG400028710(AMT1-2);PGSC0003DMG400029051(VTE1)
BP	GO:0046173	polyol biosynthetic process	7	10	0.00269637	0.612616	MSTRG.1062(--);MSTRG.1081(--);PGSC0003DMG400004020(ABA2);PGSC0003DMG400009072(SIGE);PGSC0003DMG400012111(WAXY);PGSC0003DMG400028710(AMT1-2);PGSC0003DMG400029051(VTE1)
BP	GO:0015807	L-amino acid transport	4	4	0.00330639	0.617818	PGSC0003DMG400007317(CAT5);PGSC0003DMG400012543(DIT2);PGSC0003DMG400016147(DIT2);PGSC0003DMG400016535(BAC2)
BP	GO:0050896	response to stimulus	229	827	0.00380698	0.617818	MSTRG.10214(GLT1);MSTRG.10987(RDR2);MSTRG.13401(GTF2H2);MSTRG.15222(RNS1);MSTRG.17479(CLPB3);MSTRG.19097(GPX2);MSTRG.24351(UPP);MSTRG.26101(PIIF);MSTRG.27989(PRR73);MSTRG.4312(EDR1);MSTRG.6019(ATG5);MSTRG.7587(GRIP);MSTRG.9853(--);PGSC0003DMG400000081(At3g61590);PGSC0003DMG400000236(Ormdl3);PGSC0003DMG400000293(PME53);PGSC0003DMG400000457(PAO);PGSC0003DMG400000512(SAP12);PGSC0003DMG400000597(TCP1…
BP	GO:0044710	single-organism metabolic process	409	1553	0.00465501	0.661011	MSTRG.10214(GLT1);MSTRG.1062(--);MSTRG.10789(--);MSTRG.1081(--);MSTRG.10987(RDR2);MSTRG.13401(GTF2H2);MSTRG.1419(AKR1);MSTRG.17128(FAD3);MSTRG.17129(FAD3);MSTRG.1824(LOX2.1);MSTRG.18737(RBOHD);MSTRG.19097(GPX2);MSTRG.19119(FRS3);MSTRG.20942(ACO1);MSTRG.20943(ACO4);MSTRG.22240(--);MSTRG.22333(LOX1.4);MSTRG.22340(LOX1.4);MSTRG.22572(DAPB1);MSTRG.2380(DIN4);MSTRG.24351(UPP);MSTRG.28282(CYP76A2);MSTR…
BP	GO:1901700	response to oxygen-containing compound	42	122	0.0055406	0.699347	MSTRG.17479(CLPB3);MSTRG.19097(GPX2);MSTRG.4312(EDR1);PGSC0003DMG400000731(--);PGSC0003DMG400003155(4CL3);PGSC0003DMG400003310(GID2);PGSC0003DMG400004020(ABA2);PGSC0003DMG400004655(KINB1);PGSC0003DMG400005102(--);PGSC0003DMG400005404(NQR);PGSC0003DMG400006480(TIFY9);PGSC0003DMG400009040(MCM7);PGSC0003DMG400009255(HSP22.7);PGSC0003DMG400009317(At1g32060);PGSC0003DMG400012329(BEL1);PGSC0003DMG40001…
BP	GO:0048511	rhythmic process	8	14	0.00786816	0.866729	MSTRG.1062(--);PGSC0003DMG400007677(R1);PGSC0003DMG400015246(DSP4);PGSC0003DMG400017172(CRY2);PGSC0003DMG400027327(DSP4);PGSC0003DMG400030357(EFL1);PGSC0003DMG400034307(AHK3);PGSC0003DMG401020784(HY5)
BP	GO:0009064	glutamine family amino acid metabolic process	15	35	0.0105549	0.866729	MSTRG.10214(GLT1);MSTRG.3825(ARGAH1);MSTRG.3827(ARGAH1);PGSC0003DMG400000653(AIH);PGSC0003DMG400004170(AS);PGSC0003DMG400007066(GGH2);PGSC0003DMG400012543(DIT2);PGSC0003DMG400016147(DIT2);PGSC0003DMG400016535(BAC2);PGSC0003DMG400020416(ASP1);PGSC0003DMG400021256(GGH2);PGSC0003DMG400021414(NAGS1);PGSC0003DMG400022764(GAD);PGSC0003DMG400026671(ADC2);PGSC0003DMG400026837(PRO1)
BP	GO:0043647	inositol phosphate metabolic process	7	12	0.0112219	0.866729	MSTRG.1062(--);MSTRG.1081(--);PGSC0003DMG400004020(ABA2);PGSC0003DMG400009072(SIGE);PGSC0003DMG400012111(WAXY);PGSC0003DMG400028710(AMT1-2);PGSC0003DMG400029051(VTE1)
BP	GO:0015800	acidic amino acid transport	3	3	0.0138028	0.866729	PGSC0003DMG400007317(CAT5);PGSC0003DMG400012543(DIT2);PGSC0003DMG400016147(DIT2)
BP	GO:0015813	L-glutamate transport	3	3	0.0138028	0.866729	PGSC0003DMG400007317(CAT5);PGSC0003DMG400012543(DIT2);PGSC0003DMG400016147(DIT2)
BP	GO:1903825	organic acid transmembrane transport	3	3	0.0138028	0.866729	PGSC0003DMG400001256(BASS2);PGSC0003DMG400007317(CAT5);PGSC0003DMG400016535(BAC2)
BP	GO:0006066	alcohol metabolic process	20	52	0.0138122	0.866729	MSTRG.1062(--);MSTRG.1081(--);PGSC0003DMG400000785(SDC);PGSC0003DMG400001374(CYP85A1);PGSC0003DMG400004020(ABA2);PGSC0003DMG400009072(SIGE);PGSC0003DMG400012111(WAXY);PGSC0003DMG400013285(IMP3);PGSC0003DMG400014144(GLPK);PGSC0003DMG400014459(NMT2);PGSC0003DMG400014902(CYP90B1);PGSC0003DMG400017376(FLA2);PGSC0003DMG400025795(CYP707A4);PGSC0003DMG400026997(STY13);PGSC0003DMG400027684(At1g20050);PGS…
BP	GO:1901615	organic hydroxy compound metabolic process	28	79	0.0140824	0.866729	MSTRG.1062(--);MSTRG.1081(--);PGSC0003DMG400000785(SDC);PGSC0003DMG400001374(CYP85A1);PGSC0003DMG400003547(At3g51130);PGSC0003DMG400004020(ABA2);PGSC0003DMG400005404(NQR);PGSC0003DMG400009072(SIGE);PGSC0003DMG400009317(At1g32060);PGSC0003DMG400012111(WAXY);PGSC0003DMG400013285(IMP3);PGSC0003DMG400014144(GLPK);PGSC0003DMG400014459(NMT2);PGSC0003DMG400014902(CYP90B1);PGSC0003DMG400015330(HGO);PGSC0…
BP	GO:0009812	flavonoid metabolic process	10	21	0.0153364	0.866729	MSTRG.15222(RNS1);PGSC0003DMG400000293(PME53);PGSC0003DMG400000425(CYP75A2);PGSC0003DMG400003155(4CL3);PGSC0003DMG400012910(PGI1);PGSC0003DMG400014093(FL);PGSC0003DMG400019110(CHS2);PGSC0003DMG400024344(RT);PGSC0003DMG400024643(CYP75B2);PGSC0003DMG400029620(CHS1B)
BP	GO:0044699	single-organism process	642	2544	0.015693	0.866729	MSTRG.10214(GLT1);MSTRG.1062(--);MSTRG.10789(--);MSTRG.1081(--);MSTRG.10987(RDR2);MSTRG.12116(IAR1);MSTRG.13401(GTF2H2);MSTRG.1419(AKR1);MSTRG.15222(RNS1);MSTRG.16381(ABCG11);MSTRG.17128(FAD3);MSTRG.17129(FAD3);MSTRG.1824(LOX2.1);MSTRG.18737(RBOHD);MSTRG.19097(GPX2);MSTRG.19119(FRS3);MSTRG.20942(ACO1);MSTRG.20943(ACO4);MSTRG.22240(--);MSTRG.22327(RUK);MSTRG.22333(LOX1.4);MSTRG.22340(LOX1.4);MSTRG…
BP	GO:0006787	porphyrin-containing compound catabolic process	6	10	0.0160223	0.866729	MSTRG.3297(ABC1);PGSC0003DMG400000457(PAO);PGSC0003DMG400011093(AIRP2);PGSC0003DMG400015330(HGO);PGSC0003DMG400026493(IGHMBP2);PGSC0003DMG400029940(CGLD27)
MF	GO:0046906	tetrapyrrole binding	53	157	0.00429083	0.745449	MSTRG.28282(CYP76A2);PGSC0003DMG400000425(CYP75A2);PGSC0003DMG400001078(HPL);PGSC0003DMG400001149(AOS2);PGSC0003DMG400001374(CYP85A1);PGSC0003DMG400001570(CAT2);PGSC0003DMG400001774(PER21);PGSC0003DMG400004301(CAB37);PGSC0003DMG400004458(LHCA5);PGSC0003DMG400005097(PRXIIB);PGSC0003DMG400005261(CYP714A1);PGSC0003DMG400005738(DOX2);PGSC0003DMG400006149(CAB4);PGSC0003DMG400007118(CYP94C1);PGSC0003DM…
MF	GO:0004497	monooxygenase activity	17	39	0.00627416	0.745449	PGSC0003DMG400000425(CYP75A2);PGSC0003DMG400000457(PAO);PGSC0003DMG400003324(SQE3);PGSC0003DMG400004020(ABA2);PGSC0003DMG400007118(CYP94C1);PGSC0003DMG400007188(CRD1);PGSC0003DMG400012202(CYP86A22);PGSC0003DMG400012550(PA1024);PGSC0003DMG400014510(YUC6);PGSC0003DMG400014902(CYP90B1);PGSC0003DMG400014954(CYP82C4);PGSC0003DMG400015190(4CLL9);PGSC0003DMG400017570(CAO);PGSC0003DMG400021136(CYP716A12)…
MF	GO:0008509	anion transmembrane transporter activity	16	37	0.00867786	0.745449	PGSC0003DMG400001256(BASS2);PGSC0003DMG400001570(CAT2);PGSC0003DMG400005760(MOT2);PGSC0003DMG400005803(NIP3-1);PGSC0003DMG400007317(CAT5);PGSC0003DMG400008537(SULTR1;2);PGSC0003DMG400009480(ST3);PGSC0003DMG400012543(DIT2);PGSC0003DMG400016147(DIT2);PGSC0003DMG400017163(PHO1);PGSC0003DMG400018604(PHT2-1);PGSC0003DMG400022248(CLC-F);PGSC0003DMG400027912(SULTR2;1);PGSC0003DMG400028215(CAT2);PGSC0003…
MF	GO:0016758	transferase activity, transferring hexosyl groups	32	90	0.0105556	0.745449	MSTRG.20109(XTH24);MSTRG.24167(CSLG3);PGSC0003DMG400000408(XTH32);PGSC0003DMG400002309(XTH22);PGSC0003DMG400002423(--);PGSC0003DMG400002722(CSLA9);PGSC0003DMG400003522(GOLS2);PGSC0003DMG400006660(CESA2);PGSC0003DMG400006672(SUS2);PGSC0003DMG400007089(TPS1);PGSC0003DMG400009300(XTH30);PGSC0003DMG400012111(WAXY);PGSC0003DMG400013975(XTH23);PGSC0003DMG400014823(XTH23);PGSC0003DMG400017299(XTH15);PGS…
MF	GO:0016703	oxidoreductase activity, acting on single donors with incorporation of molecular oxygen, incorporation of one atom of oxygen (internal monooxygenases or internal mixed function oxidases)	4	5	0.0140716	0.745449	PGSC0003DMG400000457(PAO);PGSC0003DMG400012550(PA1024);PGSC0003DMG400015190(4CLL9);PGSC0003DMG400017570(CAO)
MF	GO:0008242	omega peptidase activity	3	3	0.0143811	0.745449	PGSC0003DMG400007066(GGH2);PGSC0003DMG400013484(pcp);PGSC0003DMG400021256(GGH2)
MF	GO:0015103	inorganic anion transmembrane transporter activity	9	18	0.0160392	0.745449	PGSC0003DMG400005760(MOT2);PGSC0003DMG400005803(NIP3-1);PGSC0003DMG400008537(SULTR1;2);PGSC0003DMG400009480(ST3);PGSC0003DMG400017163(PHO1);PGSC0003DMG400018604(PHT2-1);PGSC0003DMG400022248(CLC-F);PGSC0003DMG400027912(SULTR2;1);PGSC0003DMG400028635(SULTR3;4)
MF	GO:0016701	oxidoreductase activity, acting on single donors with incorporation of molecular oxygen	14	33	0.0165893	0.745449	MSTRG.1824(LOX2.1);MSTRG.22333(LOX1.4);MSTRG.22340(LOX1.4);PGSC0003DMG400000457(PAO);PGSC0003DMG400007793(LOX2.1);PGSC0003DMG400012550(PA1024);PGSC0003DMG400015190(4CLL9);PGSC0003DMG400016067(VIT_05s0020g04080);PGSC0003DMG400017465(LOX6);PGSC0003DMG400017570(CAO);PGSC0003DMG400020999(LOX1.2);PGSC0003DMG400032155(LOX2.1);PGSC0003DMG400032207(LOX2.1);PGSC0003DMG401000287(MIOX4)
MF	GO:0016638	oxidoreductase activity, acting on the CH-NH2 group of donors	7	13	0.0208381	0.745449	MSTRG.10214(GLT1);MSTRG.20942(ACO1);MSTRG.20943(ACO4);MSTRG.729(AO);PGSC0003DMG400003936(At1g62810);PGSC0003DMG400008356(GDH1);PGSC0003DMG400013894(ACO2)
MF	GO:0016903	oxidoreductase activity, acting on the aldehyde or oxo group of donors	14	34	0.022048	0.745449	MSTRG.2380(DIN4);MSTRG.30658(AAO1);PGSC0003DMG400000321(ALDH2C4);PGSC0003DMG400000496(FDH1);PGSC0003DMG400006381(HEMA1);PGSC0003DMG400009992(GAPB);PGSC0003DMG400017433(GAPC2);PGSC0003DMG400019825(CCR1);PGSC0003DMG400026837(PRO1);PGSC0003DMG400027156(LPD1);PGSC0003DMG400028521(CCR1);PGSC0003DMG400029406(GAPB);PGSC0003DMG402010673(ALDH6B2);PGSC0003DMG402018708(AAO3)
MF	GO:0016301	kinase activity	118	415	0.0248819	0.745449	MSTRG.22327(RUK);MSTRG.25075(STY13);MSTRG.2539(At2g40860/At2g40870);MSTRG.4265(NEK2);MSTRG.4312(EDR1);MSTRG.8179(SAPK10);MSTRG.9770(PFK4);PGSC0003DMG400000179(SD22);PGSC0003DMG400000305(CDKF-1);PGSC0003DMG400000372(CKL3);PGSC0003DMG400001361(CERK1);PGSC0003DMG400002250(CRN);PGSC0003DMG400002497(ALE2);PGSC0003DMG400002526(LYK3);PGSC0003DMG400003528(MPK7);PGSC0003DMG400003700(NTF3);PGSC0003DMG40000…
MF	GO:0016491	oxidoreductase activity	173	628	0.025033	0.745449	MSTRG.10214(GLT1);MSTRG.17128(FAD3);MSTRG.17129(FAD3);MSTRG.1824(LOX2.1);MSTRG.18737(RBOHD);MSTRG.19097(GPX2);MSTRG.20942(ACO1);MSTRG.20943(ACO4);MSTRG.22333(LOX1.4);MSTRG.22340(LOX1.4);MSTRG.22572(DAPB1);MSTRG.2380(DIN4);MSTRG.28282(CYP76A2);MSTRG.29117(SDP6);MSTRG.29578(GA20OX2);MSTRG.30658(AAO1);MSTRG.3097(MSRB5);MSTRG.729(AO);PGSC0003DMG400000321(ALDH2C4);PGSC0003DMG400000425(CYP75A2);PGSC000…
MF	GO:0031420	alkali metal ion binding	4	6	0.0341003	0.745449	PGSC0003DMG400006590(PKP2);PGSC0003DMG400024220(PKP3);PGSC0003DMG400025734(PKP1);PGSC0003DMG400027321(Os12g0145700)
MF	GO:0016705	oxidoreductase activity, acting on paired donors, with incorporation or reduction of molecular oxygen	38	119	0.0348599	0.745449	MSTRG.17128(FAD3);MSTRG.17129(FAD3);MSTRG.20942(ACO1);MSTRG.20943(ACO4);MSTRG.29578(GA20OX2);PGSC0003DMG400000425(CYP75A2);PGSC0003DMG400003324(SQE3);PGSC0003DMG400004020(ABA2);PGSC0003DMG400005698(LE);PGSC0003DMG400006061(P4H1);PGSC0003DMG400007118(CYP94C1);PGSC0003DMG400007188(CRD1);PGSC0003DMG400008650(F6'H2);PGSC0003DMG400008750(CYP80B2);PGSC0003DMG400012202(CYP86A22);PGSC0003DMG400013331(GAD…
MF	GO:0052689	carboxylic ester hydrolase activity	12	30	0.041444	0.745449	PGSC0003DMG400000293(PME53);PGSC0003DMG400001363(PIR7B);PGSC0003DMG400002898(PMEI3);PGSC0003DMG400003623(PME53);PGSC0003DMG400004617(C/VIF1);PGSC0003DMG400004735(PMEI9);PGSC0003DMG400004759(PME68);PGSC0003DMG400009178(PMEU1);PGSC0003DMG400015933(PME44);PGSC0003DMG400026302(PMEI6);PGSC0003DMG400028363(At1g13700);PGSC0003DMG403024767(PME32)
MF	GO:0015925	galactosidase activity	5	9	0.043765	0.745449	PGSC0003DMG400000339(BGAL1);PGSC0003DMG400004496(Os01g0580200);PGSC0003DMG400015273(AGAL2);PGSC0003DMG400025299(AGAL1);PGSC0003DMG400026430(BGAL9)
MF	GO:0004396	hexokinase activity	3	4	0.0470477	0.745449	PGSC0003DMG400009861(HXK2);PGSC0003DMG400024246(At5g51830);PGSC0003DMG400026916(FRK2)
MF	GO:0005310	dicarboxylic acid transmembrane transporter activity	3	4	0.0470477	0.745449	PGSC0003DMG400007317(CAT5);PGSC0003DMG400012543(DIT2);PGSC0003DMG400016147(DIT2)
MF	GO:0015291	secondary active transmembrane transporter activity	19	54	0.0475347	0.745449	MSTRG.29982(KEA3);PGSC0003DMG400001256(BASS2);PGSC0003DMG400002123(DTX27);PGSC0003DMG400003946(DTX56);PGSC0003DMG400005009(CHX18);PGSC0003DMG400005661(DTX16);PGSC0003DMG400008537(SULTR1;2);PGSC0003DMG400009480(ST3);PGSC0003DMG400010166(DTX35);PGSC0003DMG400016143(DTX27);PGSC0003DMG400018604(PHT2-1);PGSC0003DMG400022786(NHX7);PGSC0003DMG400027912(SULTR2;1);PGSC0003DMG400029242(NPF6.2);PGSC0003DMG4…
MF	GO:0016740	transferase activity	286	1091	0.0524344	0.745449	MSTRG.10653(ADCK1);MSTRG.10987(RDR2);MSTRG.11583(ISS1);MSTRG.13468(ABC1K8);MSTRG.20109(XTH24);MSTRG.20836(ABC1K7);MSTRG.22327(RUK);MSTRG.23198(IRX9H);MSTRG.23488(--);MSTRG.24165(CSLG3);MSTRG.24167(CSLG3);MSTRG.24351(UPP);MSTRG.25075(STY13);MSTRG.2539(At2g40860/At2g40870);MSTRG.28408(POLD1);MSTRG.29781(MET1A);MSTRG.31733(PSY2);MSTRG.3297(ABC1);MSTRG.4265(NEK2);MSTRG.4312(EDR1);MSTRG.5728(DPE2);MST…
M3-vs-P3
CC	GO:0043228	non-membrane-bounded organelle	61	223	4.9957e-05	0.00339708	MSTRG.10400(TBL3);MSTRG.20187(RAD51);MSTRG.29341(XI-E);MSTRG.3621(At1g50920);MSTRG.9305(KIN7D);MSTRG.9800(SMC2-2);PGSC0003DMG400000291(PRO1);PGSC0003DMG400000420(H2B-2);PGSC0003DMG400001119(H3-7);PGSC0003DMG400001127(At2g30620);PGSC0003DMG400001128(RPS15);PGSC0003DMG400001326(SMC4);PGSC0003DMG400001770(OSB2);PGSC0003DMG400003632(At1g06760);PGSC0003DMG400003816(HIS2A);PGSC0003DMG400005659(MOS4);PG…
CC	GO:0043232	intracellular non-membrane-bounded organelle	61	223	4.9957e-05	0.00339708	MSTRG.10400(TBL3);MSTRG.20187(RAD51);MSTRG.29341(XI-E);MSTRG.3621(At1g50920);MSTRG.9305(KIN7D);MSTRG.9800(SMC2-2);PGSC0003DMG400000291(PRO1);PGSC0003DMG400000420(H2B-2);PGSC0003DMG400001119(H3-7);PGSC0003DMG400001127(At2g30620);PGSC0003DMG400001128(RPS15);PGSC0003DMG400001326(SMC4);PGSC0003DMG400001770(OSB2);PGSC0003DMG400003632(At1g06760);PGSC0003DMG400003816(HIS2A);PGSC0003DMG400005659(MOS4);PG…
CC	GO:0030312	external encapsulating structure	38	122	7.90483e-05	0.00358352	MSTRG.348(CHI9);PGSC0003DMG400000353(--);PGSC0003DMG400000354(At5g56590);PGSC0003DMG400000402(At1g18250);PGSC0003DMG400004759(PME68);PGSC0003DMG400004789(SKU5);PGSC0003DMG400007794(XTH16);PGSC0003DMG400007854(XTH16);PGSC0003DMG400008109(BGAL8);PGSC0003DMG400009178(PMEU1);PGSC0003DMG400009300(XTH30);PGSC0003DMG400009906(CAT3);PGSC0003DMG400013975(XTH23);PGSC0003DMG400014299(RPS15AA);PGSC0003DMG400…
CC	GO:0071944	cell periphery	39	132	0.000226532	0.00770208	MSTRG.348(CHI9);PGSC0003DMG400000353(--);PGSC0003DMG400000354(At5g56590);PGSC0003DMG400000402(At1g18250);PGSC0003DMG400004759(PME68);PGSC0003DMG400004789(SKU5);PGSC0003DMG400007794(XTH16);PGSC0003DMG400007854(XTH16);PGSC0003DMG400008109(BGAL8);PGSC0003DMG400009178(PMEU1);PGSC0003DMG400009300(XTH30);PGSC0003DMG400009906(CAT3);PGSC0003DMG400013975(XTH23);PGSC0003DMG400014299(RPS15AA);PGSC0003DMG400…
CC	GO:0005694	chromosome	8	14	0.000824729	0.0224326	PGSC0003DMG400001770(OSB2);PGSC0003DMG400015251(PTAC10);PGSC0003DMG400017457(MAD2);PGSC0003DMG400019206(ZW10);PGSC0003DMG400024573(PTAC2);PGSC0003DMG400024748(MtrDRAFT_AC149210g1v1);PGSC0003DMG400032825(BUB1);PGSC0003DMG401004707(NCAPD3)
CC	GO:0000229	cytoplasmic chromosome	3	3	0.00505911	0.0989643	PGSC0003DMG400001770(OSB2);PGSC0003DMG400015251(PTAC10);PGSC0003DMG400024573(PTAC2)
CC	GO:0005618	cell wall	9	21	0.00509375	0.0989643	PGSC0003DMG400000353(--);PGSC0003DMG400000354(At5g56590);PGSC0003DMG400000402(At1g18250);PGSC0003DMG400004789(SKU5);PGSC0003DMG400015211(Os01g0875500);PGSC0003DMG400015273(AGAL2);PGSC0003DMG400023011(EXL3);PGSC0003DMG400024971(SBT1.7);PGSC0003DMG400029962(PDF1A)
CC	GO:0044421	extracellular region part	4	6	0.00968657	0.164672	PGSC0003DMG400001528(CHI3);PGSC0003DMG400001529(CHI17);PGSC0003DMG400008673(CHI14);PGSC0003DMG402001531(CHI14)
CC	GO:0044427	chromosomal part	5	10	0.0174432	0.199922	PGSC0003DMG400017457(MAD2);PGSC0003DMG400019206(ZW10);PGSC0003DMG400024748(MtrDRAFT_AC149210g1v1);PGSC0003DMG400032825(BUB1);PGSC0003DMG401004707(NCAPD3)
CC	GO:0000775	chromosome, centromeric region	3	4	0.0176402	0.199922	PGSC0003DMG400017457(MAD2);PGSC0003DMG400019206(ZW10);PGSC0003DMG400032825(BUB1)
CC	GO:0000776	kinetochore	3	4	0.0176402	0.199922	PGSC0003DMG400017457(MAD2);PGSC0003DMG400019206(ZW10);PGSC0003DMG400032825(BUB1)
CC	GO:0098687	chromosomal region	3	4	0.0176402	0.199922	PGSC0003DMG400017457(MAD2);PGSC0003DMG400019206(ZW10);PGSC0003DMG400032825(BUB1)
CC	GO:0031225	anchored component of membrane	4	7	0.019554	0.204565	PGSC0003DMG400000354(At5g56590);PGSC0003DMG400004009(At5g67130);PGSC0003DMG400004789(SKU5);PGSC0003DMG400026359(At2g27500)
CC	GO:0005778	peroxisomal membrane	3	5	0.0384965	0.349035	MSTRG.25922(LACS6);PGSC0003DMG400046676(PEX11B);PGSC0003DMG402003646(APX3)
CC	GO:0031903	microbody membrane	3	5	0.0384965	0.349035	MSTRG.25922(LACS6);PGSC0003DMG400046676(PEX11B);PGSC0003DMG402003646(APX3)
CC	GO:0031300	intrinsic component of organelle membrane	4	9	0.0528587	0.449299	PGSC0003DMG400000123(LCA1);PGSC0003DMG400001195(OEP7);PGSC0003DMG400030420(TOC75-3);PGSC0003DMG400046676(PEX11B)
CC	GO:0009523	photosystem II	2	3	0.0784487	0.47735	PGSC0003DMG400012590(CAP10B);PGSC0003DMG400026500(LHCB5)
CC	GO:0031301	integral component of organelle membrane	2	3	0.0784487	0.47735	PGSC0003DMG400001195(OEP7);PGSC0003DMG400030420(TOC75-3)
CC	GO:0031350	intrinsic component of plastid membrane	2	3	0.0784487	0.47735	PGSC0003DMG400001195(OEP7);PGSC0003DMG400030420(TOC75-3)
CC	GO:0031351	integral component of plastid membrane	2	3	0.0784487	0.47735	PGSC0003DMG400001195(OEP7);PGSC0003DMG400030420(TOC75-3)
BP	GO:0009892	negative regulation of metabolic process	38	101	8.34526e-06	0.00257242	MSTRG.1356(CYS-PIN);MSTRG.19897(--);MSTRG.19898(--);MSTRG.20187(RAD51);MSTRG.26096(PIIF);PGSC0003DMG400004735(PMEI9);PGSC0003DMG400005065(ANR);PGSC0003DMG400005950(CYS-PIN);PGSC0003DMG400007976(CYPRO4);PGSC0003DMG400008939(SPY);PGSC0003DMG400009040(MCM7);PGSC0003DMG400009178(PMEU1);PGSC0003DMG400009511(CDI);PGSC0003DMG400009513(CDI);PGSC0003DMG400010139(--);PGSC0003DMG400010143(--);PGSC0003DMG400…
BP	GO:0010466	negative regulation of peptidase activity	16	29	1.50581e-05	0.00257242	MSTRG.1356(CYS-PIN);MSTRG.19897(--);MSTRG.19898(--);MSTRG.26096(PIIF);PGSC0003DMG400005950(CYS-PIN);PGSC0003DMG400009511(CDI);PGSC0003DMG400009513(CDI);PGSC0003DMG400010139(--);PGSC0003DMG400010143(--);PGSC0003DMG400010145(--);PGSC0003DMG400010146(--);PGSC0003DMG400012089(PIIF);PGSC0003DMG400015287(CEVI57);PGSC0003DMG400026473(CYS6);PGSC0003DMG400026899(CYS6);PGSC0003DMG400031328(CEVI57)
BP	GO:0030162	regulation of proteolysis	16	29	1.50581e-05	0.00257242	MSTRG.1356(CYS-PIN);MSTRG.19897(--);MSTRG.19898(--);MSTRG.26096(PIIF);PGSC0003DMG400005950(CYS-PIN);PGSC0003DMG400009511(CDI);PGSC0003DMG400009513(CDI);PGSC0003DMG400010139(--);PGSC0003DMG400010143(--);PGSC0003DMG400010145(--);PGSC0003DMG400010146(--);PGSC0003DMG400012089(PIIF);PGSC0003DMG400015287(CEVI57);PGSC0003DMG400026473(CYS6);PGSC0003DMG400026899(CYS6);PGSC0003DMG400031328(CEVI57)
BP	GO:0045861	negative regulation of proteolysis	16	29	1.50581e-05	0.00257242	MSTRG.1356(CYS-PIN);MSTRG.19897(--);MSTRG.19898(--);MSTRG.26096(PIIF);PGSC0003DMG400005950(CYS-PIN);PGSC0003DMG400009511(CDI);PGSC0003DMG400009513(CDI);PGSC0003DMG400010139(--);PGSC0003DMG400010143(--);PGSC0003DMG400010145(--);PGSC0003DMG400010146(--);PGSC0003DMG400012089(PIIF);PGSC0003DMG400015287(CEVI57);PGSC0003DMG400026473(CYS6);PGSC0003DMG400026899(CYS6);PGSC0003DMG400031328(CEVI57)
BP	GO:0051346	negative regulation of hydrolase activity	16	29	1.50581e-05	0.00257242	MSTRG.1356(CYS-PIN);MSTRG.19897(--);MSTRG.19898(--);MSTRG.26096(PIIF);PGSC0003DMG400005950(CYS-PIN);PGSC0003DMG400009511(CDI);PGSC0003DMG400009513(CDI);PGSC0003DMG400010139(--);PGSC0003DMG400010143(--);PGSC0003DMG400010145(--);PGSC0003DMG400010146(--);PGSC0003DMG400012089(PIIF);PGSC0003DMG400015287(CEVI57);PGSC0003DMG400026473(CYS6);PGSC0003DMG400026899(CYS6);PGSC0003DMG400031328(CEVI57)
BP	GO:0052547	regulation of peptidase activity	16	29	1.50581e-05	0.00257242	MSTRG.1356(CYS-PIN);MSTRG.19897(--);MSTRG.19898(--);MSTRG.26096(PIIF);PGSC0003DMG400005950(CYS-PIN);PGSC0003DMG400009511(CDI);PGSC0003DMG400009513(CDI);PGSC0003DMG400010139(--);PGSC0003DMG400010143(--);PGSC0003DMG400010145(--);PGSC0003DMG400010146(--);PGSC0003DMG400012089(PIIF);PGSC0003DMG400015287(CEVI57);PGSC0003DMG400026473(CYS6);PGSC0003DMG400026899(CYS6);PGSC0003DMG400031328(CEVI57)
BP	GO:0048519	negative regulation of biological process	39	109	2.50286e-05	0.00366491	MSTRG.1356(CYS-PIN);MSTRG.19897(--);MSTRG.19898(--);MSTRG.20187(RAD51);MSTRG.26096(PIIF);PGSC0003DMG400004735(PMEI9);PGSC0003DMG400005065(ANR);PGSC0003DMG400005950(CYS-PIN);PGSC0003DMG400007976(CYPRO4);PGSC0003DMG400008939(SPY);PGSC0003DMG400009040(MCM7);PGSC0003DMG400009178(PMEU1);PGSC0003DMG400009511(CDI);PGSC0003DMG400009513(CDI);PGSC0003DMG400010139(--);PGSC0003DMG400010143(--);PGSC0003DMG400…
BP	GO:0043086	negative regulation of catalytic activity	16	31	4.53504e-05	0.00581053	MSTRG.1356(CYS-PIN);MSTRG.19897(--);MSTRG.19898(--);MSTRG.26096(PIIF);PGSC0003DMG400005950(CYS-PIN);PGSC0003DMG400009511(CDI);PGSC0003DMG400009513(CDI);PGSC0003DMG400010139(--);PGSC0003DMG400010143(--);PGSC0003DMG400010145(--);PGSC0003DMG400010146(--);PGSC0003DMG400012089(PIIF);PGSC0003DMG400015287(CEVI57);PGSC0003DMG400026473(CYS6);PGSC0003DMG400026899(CYS6);PGSC0003DMG400031328(CEVI57)
BP	GO:0032269	negative regulation of cellular protein metabolic process	16	32	7.48169e-05	0.00763626	MSTRG.1356(CYS-PIN);MSTRG.19897(--);MSTRG.19898(--);MSTRG.26096(PIIF);PGSC0003DMG400005950(CYS-PIN);PGSC0003DMG400009511(CDI);PGSC0003DMG400009513(CDI);PGSC0003DMG400010139(--);PGSC0003DMG400010143(--);PGSC0003DMG400010145(--);PGSC0003DMG400010146(--);PGSC0003DMG400012089(PIIF);PGSC0003DMG400015287(CEVI57);PGSC0003DMG400026473(CYS6);PGSC0003DMG400026899(CYS6);PGSC0003DMG400031328(CEVI57)
BP	GO:0051248	negative regulation of protein metabolic process	16	32	7.48169e-05	0.00763626	MSTRG.1356(CYS-PIN);MSTRG.19897(--);MSTRG.19898(--);MSTRG.26096(PIIF);PGSC0003DMG400005950(CYS-PIN);PGSC0003DMG400009511(CDI);PGSC0003DMG400009513(CDI);PGSC0003DMG400010139(--);PGSC0003DMG400010143(--);PGSC0003DMG400010145(--);PGSC0003DMG400010146(--);PGSC0003DMG400012089(PIIF);PGSC0003DMG400015287(CEVI57);PGSC0003DMG400026473(CYS6);PGSC0003DMG400026899(CYS6);PGSC0003DMG400031328(CEVI57)
BP	GO:0051336	regulation of hydrolase activity	20	45	8.19501e-05	0.00763626	MSTRG.1356(CYS-PIN);MSTRG.19897(--);MSTRG.19898(--);MSTRG.26096(PIIF);PGSC0003DMG400002546(ROPGEF12);PGSC0003DMG400005950(CYS-PIN);PGSC0003DMG400009511(CDI);PGSC0003DMG400009513(CDI);PGSC0003DMG400010139(--);PGSC0003DMG400010143(--);PGSC0003DMG400010145(--);PGSC0003DMG400010146(--);PGSC0003DMG400012089(PIIF);PGSC0003DMG400015287(CEVI57);PGSC0003DMG400020811(ROPGEF14);PGSC0003DMG400026309(ROPGEF5)…
BP	GO:0044092	negative regulation of molecular function	16	33	0.000119821	0.0102347	MSTRG.1356(CYS-PIN);MSTRG.19897(--);MSTRG.19898(--);MSTRG.26096(PIIF);PGSC0003DMG400005950(CYS-PIN);PGSC0003DMG400009511(CDI);PGSC0003DMG400009513(CDI);PGSC0003DMG400010139(--);PGSC0003DMG400010143(--);PGSC0003DMG400010145(--);PGSC0003DMG400010146(--);PGSC0003DMG400012089(PIIF);PGSC0003DMG400015287(CEVI57);PGSC0003DMG400026473(CYS6);PGSC0003DMG400026899(CYS6);PGSC0003DMG400031328(CEVI57)
BP	GO:0031324	negative regulation of cellular metabolic process	19	45	0.000280642	0.0221275	MSTRG.1356(CYS-PIN);MSTRG.19897(--);MSTRG.19898(--);MSTRG.26096(PIIF);PGSC0003DMG400005950(CYS-PIN);PGSC0003DMG400008939(SPY);PGSC0003DMG400009511(CDI);PGSC0003DMG400009513(CDI);PGSC0003DMG400010139(--);PGSC0003DMG400010143(--);PGSC0003DMG400010145(--);PGSC0003DMG400010146(--);PGSC0003DMG400012089(PIIF);PGSC0003DMG400015287(CEVI57);PGSC0003DMG400022190(KIN12F);PGSC0003DMG400026473(CYS6);PGSC0003D…
BP	GO:0010605	negative regulation of macromolecule metabolic process	27	76	0.000498899	0.0365265	MSTRG.1356(CYS-PIN);MSTRG.19897(--);MSTRG.19898(--);MSTRG.20187(RAD51);MSTRG.26096(PIIF);PGSC0003DMG400005950(CYS-PIN);PGSC0003DMG400007976(CYPRO4);PGSC0003DMG400008939(SPY);PGSC0003DMG400009040(MCM7);PGSC0003DMG400009511(CDI);PGSC0003DMG400009513(CDI);PGSC0003DMG400010139(--);PGSC0003DMG400010143(--);PGSC0003DMG400010145(--);PGSC0003DMG400010146(--);PGSC0003DMG400012089(PIIF);PGSC0003DMG40001528…
BP	GO:0050790	regulation of catalytic activity	24	69	0.0014174	0.0968554	MSTRG.1356(CYS-PIN);MSTRG.19897(--);MSTRG.19898(--);MSTRG.26096(PIIF);PGSC0003DMG400002546(ROPGEF12);PGSC0003DMG400005950(CYS-PIN);PGSC0003DMG400009511(CDI);PGSC0003DMG400009513(CDI);PGSC0003DMG400010139(--);PGSC0003DMG400010143(--);PGSC0003DMG400010145(--);PGSC0003DMG400010146(--);PGSC0003DMG400012089(PIIF);PGSC0003DMG400014939(URED);PGSC0003DMG400015287(CEVI57);PGSC0003DMG400020811(ROPGEF14);PG…
BP	GO:0048523	negative regulation of cellular process	19	51	0.00175341	0.112328	MSTRG.1356(CYS-PIN);MSTRG.19897(--);MSTRG.19898(--);MSTRG.26096(PIIF);PGSC0003DMG400005950(CYS-PIN);PGSC0003DMG400008939(SPY);PGSC0003DMG400009511(CDI);PGSC0003DMG400009513(CDI);PGSC0003DMG400010139(--);PGSC0003DMG400010143(--);PGSC0003DMG400010145(--);PGSC0003DMG400010146(--);PGSC0003DMG400012089(PIIF);PGSC0003DMG400015287(CEVI57);PGSC0003DMG400022190(KIN12F);PGSC0003DMG400026473(CYS6);PGSC0003D…
BP	GO:0009812	flavonoid metabolic process	10	21	0.00277204	0.148919	MSTRG.31653(PED1);PGSC0003DMG400000425(CYP75A2);PGSC0003DMG400003155(4CL3);PGSC0003DMG400005065(ANR);PGSC0003DMG400014093(FL);PGSC0003DMG400018811(ERECTA);PGSC0003DMG400019110(CHS2);PGSC0003DMG400024344(RT);PGSC0003DMG400024643(CYP75B2);PGSC0003DMG400029620(CHS1B)
BP	GO:0006022	aminoglycan metabolic process	7	12	0.00290573	0.148919	MSTRG.348(CHI9);PGSC0003DMG400001528(CHI3);PGSC0003DMG400001529(CHI17);PGSC0003DMG400008673(CHI14);PGSC0003DMG400026854(CHTB2);PGSC0003DMG400026855(CHN50);PGSC0003DMG402001531(CHI14)
BP	GO:0006026	aminoglycan catabolic process	7	12	0.00290573	0.148919	MSTRG.348(CHI9);PGSC0003DMG400001528(CHI3);PGSC0003DMG400001529(CHI17);PGSC0003DMG400008673(CHI14);PGSC0003DMG400026854(CHTB2);PGSC0003DMG400026855(CHN50);PGSC0003DMG402001531(CHI14)
BP	GO:1901136	carbohydrate derivative catabolic process	7	12	0.00290573	0.148919	MSTRG.348(CHI9);PGSC0003DMG400001528(CHI3);PGSC0003DMG400001529(CHI17);PGSC0003DMG400008673(CHI14);PGSC0003DMG400026854(CHTB2);PGSC0003DMG400026855(CHN50);PGSC0003DMG402001531(CHI14)
MF	GO:0061135	endopeptidase regulator activity	9	11	1.73112e-05	0.00567808	MSTRG.19897(--);MSTRG.19898(--);PGSC0003DMG400009511(CDI);PGSC0003DMG400009513(CDI);PGSC0003DMG400010139(--);PGSC0003DMG400010143(--);PGSC0003DMG400010145(--);PGSC0003DMG400010146(--);PGSC0003DMG400031328(CEVI57)
MF	GO:0061134	peptidase regulator activity	9	13	0.000152669	0.0241607	MSTRG.19897(--);MSTRG.19898(--);PGSC0003DMG400009511(CDI);PGSC0003DMG400009513(CDI);PGSC0003DMG400010139(--);PGSC0003DMG400010143(--);PGSC0003DMG400010145(--);PGSC0003DMG400010146(--);PGSC0003DMG400031328(CEVI57)
MF	GO:0016787	hydrolase activity	199	816	0.000250236	0.0241607	MSTRG.11833(ACA9);MSTRG.15223(RNALX);MSTRG.1703(LAP);MSTRG.20187(RAD51);MSTRG.20644(PARN);MSTRG.22820(LOS1);MSTRG.22991(PLD1);MSTRG.23030(DCL3A);MSTRG.23385(ABCE2);MSTRG.23913(SBT1.5);MSTRG.26096(PIIF);MSTRG.27227(1MMP);MSTRG.29341(XI-E);MSTRG.31086(LAP);MSTRG.31087(LAP);MSTRG.31671(EMB2247);MSTRG.31777(DUSP12);MSTRG.32150(At4g31860);MSTRG.348(CHI9);MSTRG.3825(ARGAH1);MSTRG.3827(ARGAH1);MSTRG.397…
MF	GO:0004866	endopeptidase inhibitor activity	7	9	0.000294643	0.0241607	PGSC0003DMG400009511(CDI);PGSC0003DMG400009513(CDI);PGSC0003DMG400010139(--);PGSC0003DMG400010143(--);PGSC0003DMG400010145(--);PGSC0003DMG400010146(--);PGSC0003DMG400031328(CEVI57)
MF	GO:0008422	beta-glucosidase activity	11	20	0.000511766	0.0335719	MSTRG.397(SP41B);PGSC0003DMG400000354(At5g56590);PGSC0003DMG400010490(PR2);PGSC0003DMG400010491(PR2);PGSC0003DMG400018523(GLC1);PGSC0003DMG400020017(GLUB1);PGSC0003DMG400026359(At2g27500);PGSC0003DMG400040260(GLUB1);PGSC0003DMG401010492(PR2);PGSC0003DMG401015669(At1g66250);PGSC0003DMG402010492(PR2)
MF	GO:0030414	peptidase inhibitor activity	7	11	0.00185498	0.101406	PGSC0003DMG400009511(CDI);PGSC0003DMG400009513(CDI);PGSC0003DMG400010139(--);PGSC0003DMG400010143(--);PGSC0003DMG400010145(--);PGSC0003DMG400010146(--);PGSC0003DMG400031328(CEVI57)
MF	GO:0016701	oxidoreductase activity, acting on single donors with incorporation of molecular oxygen	14	33	0.00249202	0.114832	MSTRG.1824(LOX2.1);MSTRG.22333(LOX1.4);MSTRG.22340(LOX1.4);MSTRG.5473(LOX1.5);PGSC0003DMG400007793(LOX2.1);PGSC0003DMG400010859(LOX1.5);PGSC0003DMG400012550(PA1024);PGSC0003DMG400015190(4CLL9);PGSC0003DMG400016067(VIT_05s0020g04080);PGSC0003DMG400017570(CAO);PGSC0003DMG400020999(LOX1.2);PGSC0003DMG400032207(LOX2.1);PGSC0003DMG401000287(MIOX4);PGSC0003DMG401024691(LOX1.2)
MF	GO:0016798	hydrolase activity, acting on glycosyl bonds	39	129	0.00287667	0.114832	MSTRG.348(CHI9);MSTRG.397(SP41B);PGSC0003DMG400000354(At5g56590);PGSC0003DMG400000689(At2g01630);PGSC0003DMG400001528(CHI3);PGSC0003DMG400001529(CHI17);PGSC0003DMG400001549(BAM1);PGSC0003DMG400003124(At4g39010);PGSC0003DMG400004496(Os01g0580200);PGSC0003DMG400004992(At1g64390);PGSC0003DMG400006591(CHIB1);PGSC0003DMG400008088(LOG3);PGSC0003DMG400008109(BGAL8);PGSC0003DMG400008673(CHI14);PGSC0003DM…
MF	GO:0004857	enzyme inhibitor activity	11	24	0.00348533	0.114832	MSTRG.1356(CYS-PIN);PGSC0003DMG400005950(CYS-PIN);PGSC0003DMG400009511(CDI);PGSC0003DMG400009513(CDI);PGSC0003DMG400010139(--);PGSC0003DMG400010143(--);PGSC0003DMG400010145(--);PGSC0003DMG400010146(--);PGSC0003DMG400026473(CYS6);PGSC0003DMG400026899(CYS6);PGSC0003DMG400031328(CEVI57)
MF	GO:0030234	enzyme regulator activity	16	41	0.00350096	0.114832	MSTRG.1356(CYS-PIN);MSTRG.19897(--);MSTRG.19898(--);PGSC0003DMG400001272(ARF);PGSC0003DMG400005950(CYS-PIN);PGSC0003DMG400009511(CDI);PGSC0003DMG400009513(CDI);PGSC0003DMG400009959(ODC);PGSC0003DMG400010139(--);PGSC0003DMG400010143(--);PGSC0003DMG400010145(--);PGSC0003DMG400010146(--);PGSC0003DMG400026473(CYS6);PGSC0003DMG400026899(CYS6);PGSC0003DMG400031328(CEVI57);PGSC0003DMG403015876(--)
MF	GO:0008171	O-methyltransferase activity	4	5	0.00650998	0.194116	PGSC0003DMG400000560(COMT);PGSC0003DMG400002398(VTE4);PGSC0003DMG400008591(OMT1);PGSC0003DMG400025882(CCOAOMT6)
MF	GO:0015926	glucosidase activity	11	26	0.00732146	0.197067	MSTRG.397(SP41B);PGSC0003DMG400000354(At5g56590);PGSC0003DMG400010490(PR2);PGSC0003DMG400010491(PR2);PGSC0003DMG400018523(GLC1);PGSC0003DMG400020017(GLUB1);PGSC0003DMG400026359(At2g27500);PGSC0003DMG400040260(GLUB1);PGSC0003DMG401010492(PR2);PGSC0003DMG401015669(At1g66250);PGSC0003DMG402010492(PR2)
MF	GO:0019187	beta-1,4-mannosyltransferase activity	3	3	0.0078106	0.197067	PGSC0003DMG400002722(CSLA9);PGSC0003DMG400028267(CSLA9);PGSC0003DMG400031800(CSLD5)
MF	GO:0098772	molecular function regulator	16	45	0.00993419	0.232744	MSTRG.1356(CYS-PIN);MSTRG.19897(--);MSTRG.19898(--);PGSC0003DMG400001272(ARF);PGSC0003DMG400005950(CYS-PIN);PGSC0003DMG400009511(CDI);PGSC0003DMG400009513(CDI);PGSC0003DMG400009959(ODC);PGSC0003DMG400010139(--);PGSC0003DMG400010143(--);PGSC0003DMG400010145(--);PGSC0003DMG400010146(--);PGSC0003DMG400026473(CYS6);PGSC0003DMG400026899(CYS6);PGSC0003DMG400031328(CEVI57);PGSC0003DMG403015876(--)
MF	GO:0004553	hydrolase activity, hydrolyzing O-glycosyl compounds	31	106	0.0124078	0.271317	MSTRG.348(CHI9);MSTRG.397(SP41B);PGSC0003DMG400000354(At5g56590);PGSC0003DMG400001528(CHI3);PGSC0003DMG400001529(CHI17);PGSC0003DMG400001549(BAM1);PGSC0003DMG400003124(At4g39010);PGSC0003DMG400004496(Os01g0580200);PGSC0003DMG400004992(At1g64390);PGSC0003DMG400008109(BGAL8);PGSC0003DMG400008673(CHI14);PGSC0003DMG400010490(PR2);PGSC0003DMG400010491(PR2);PGSC0003DMG400012183(At4g09740);PGSC0003DMG40…
MF	GO:0031420	alkali metal ion binding	4	6	0.0164622	0.337475	MSTRG.26048(PKP1);PGSC0003DMG400006590(PKP2);PGSC0003DMG400024220(PKP3);PGSC0003DMG400025734(PKP1)
MF	GO:0015925	galactosidase activity	5	9	0.0188952	0.364566	PGSC0003DMG400004496(Os01g0580200);PGSC0003DMG400008109(BGAL8);PGSC0003DMG400015211(Os01g0875500);PGSC0003DMG400015273(AGAL2);PGSC0003DMG400025299(AGAL1)
MF	GO:0035251	UDP-glucosyltransferase activity	8	19	0.0221048	0.402798	PGSC0003DMG400002895(SS);PGSC0003DMG400006672(SUS2);PGSC0003DMG400007089(TPS1);PGSC0003DMG400015579(UGT74B1);PGSC0003DMG400015601(UGT74B1);PGSC0003DMG400024344(RT);PGSC0003DMG400028278(UGT73C6);PGSC0003DMG400029691(CALS11)
MF	GO:0052689	carboxylic ester hydrolase activity	11	30	0.0239786	0.412354	MSTRG.31671(EMB2247);PGSC0003DMG400004735(PMEI9);PGSC0003DMG400004759(PME68);PGSC0003DMG400009178(PMEU1);PGSC0003DMG400013553(PMEI3);PGSC0003DMG400018993(PME25);PGSC0003DMG400019256(PME1.9);PGSC0003DMG400025967(PECS-2.1);PGSC0003DMG401019255(PME3);PGSC0003DMG402019255(PME1.9);PGSC0003DMG403024767(PME32)
MF	GO:0000030	mannosyltransferase activity	3	4	0.0266018	0.412354	PGSC0003DMG400002722(CSLA9);PGSC0003DMG400028267(CSLA9);PGSC0003DMG400031800(CSLD5)
M48-vs-P48
CC	GO:0005576	extracellular region	34	80	2.83477e-06	0.000391198	MSTRG.20109(XTH24);MSTRG.5006(At5g09550);PGSC0003DMG400000408(XTH32);PGSC0003DMG400000417(SODCP.2);PGSC0003DMG400000684(LAC7);PGSC0003DMG400001528(CHI3);PGSC0003DMG400001529(CHI17);PGSC0003DMG400003754(CKX5);PGSC0003DMG400003755(TRX1);PGSC0003DMG400004038(RALFL34);PGSC0003DMG400004789(SKU5);PGSC0003DMG400012888(CSP41A);PGSC0003DMG400013010(ABP19A);PGSC0003DMG400013975(XTH23);PGSC0003DMG400014024(…
CC	GO:0009532	plastid stroma	45	121	5.85486e-06	0.000403985	MSTRG.10214(GLT1);MSTRG.17479(CLPB3);MSTRG.22572(DAPB1);MSTRG.3036(EMB3004);MSTRG.31123(At4g02530);MSTRG.7389(EMB2369);PGSC0003DMG400000417(SODCP.2);PGSC0003DMG400000456(RPL9);PGSC0003DMG400000980(PYRB);PGSC0003DMG400001442(CLPB3);PGSC0003DMG400001748(RPL5);PGSC0003DMG400002581(GLYR2);PGSC0003DMG400006508(--);PGSC0003DMG400007677(R1);PGSC0003DMG400009026(AGPS3);PGSC0003DMG400009956(CDSP32);PGSC00…
CC	GO:0044435	plastid part	78	269	0.000136959	0.00630013	MSTRG.10214(GLT1);MSTRG.17479(CLPB3);MSTRG.22572(DAPB1);MSTRG.2327(petD);MSTRG.3036(EMB3004);MSTRG.31123(At4g02530);MSTRG.7389(EMB2369);PGSC0003DMG400000125(--);PGSC0003DMG400000417(SODCP.2);PGSC0003DMG400000456(RPL9);PGSC0003DMG400000980(PYRB);PGSC0003DMG400001078(HPL);PGSC0003DMG400001099(CHL);PGSC0003DMG400001195(OEP7);PGSC0003DMG400001442(CLPB3);PGSC0003DMG400001748(RPL5);PGSC0003DMG400002146…
CC	GO:0031978	plastid thylakoid lumen	6	7	0.000369225	0.0127383	MSTRG.31123(At4g02530);PGSC0003DMG400006931(DEGP8);PGSC0003DMG400009916(FKBP18);PGSC0003DMG400021727(PSBQ);PGSC0003DMG400026121(PPD6);PGSC0003DMG400026667(PNSL1)
CC	GO:0030312	external encapsulating structure	40	122	0.000484031	0.0133593	MSTRG.15222(RNS1);MSTRG.20109(XTH24);MSTRG.27740(CHTB4);MSTRG.348(CHI9);PGSC0003DMG400000353(--);PGSC0003DMG400000402(At1g18250);PGSC0003DMG400000408(XTH32);PGSC0003DMG400001426(EXPA10);PGSC0003DMG400001905(EXPA10);PGSC0003DMG400004404(EXPA6);PGSC0003DMG400004759(PME68);PGSC0003DMG400004789(SKU5);PGSC0003DMG400008833(EXPA3);PGSC0003DMG400009178(PMEU1);PGSC0003DMG400009951(EXPA1);PGSC0003DMG400013…
CC	GO:0071944	cell periphery	42	132	0.000712729	0.0159649	MSTRG.15222(RNS1);MSTRG.20109(XTH24);MSTRG.27740(CHTB4);MSTRG.348(CHI9);PGSC0003DMG400000353(--);PGSC0003DMG400000402(At1g18250);PGSC0003DMG400000408(XTH32);PGSC0003DMG400001426(EXPA10);PGSC0003DMG400001905(EXPA10);PGSC0003DMG400004404(EXPA6);PGSC0003DMG400004759(PME68);PGSC0003DMG400004789(SKU5);PGSC0003DMG400005803(NIP3-1);PGSC0003DMG400008833(EXPA3);PGSC0003DMG400009178(PMEU1);PGSC0003DMG40000…
CC	GO:0009526	plastid envelope	37	113	0.000809813	0.0159649	MSTRG.17479(CLPB3);MSTRG.31123(At4g02530);PGSC0003DMG400000125(--);PGSC0003DMG400000456(RPL9);PGSC0003DMG400001078(HPL);PGSC0003DMG400001195(OEP7);PGSC0003DMG400001748(RPL5);PGSC0003DMG400004020(ABA2);PGSC0003DMG400007677(R1);PGSC0003DMG400009026(AGPS3);PGSC0003DMG400009956(CDSP32);PGSC0003DMG400012171(PAM71);PGSC0003DMG400012225(RPL11);PGSC0003DMG400012322(MDAR5);PGSC0003DMG400012405(RPS20);PGSC…
CC	GO:0005783	endoplasmic reticulum	5	6	0.00159857	0.0245114	MSTRG.31561(P58B);PGSC0003DMG400000123(LCA1);PGSC0003DMG400001752(P58B);PGSC0003DMG400024707(MED37F);PGSC0003DMG401020044(T92)
CC	GO:0044432	endoplasmic reticulum part	5	6	0.00159857	0.0245114	MSTRG.31561(P58B);PGSC0003DMG400000123(LCA1);PGSC0003DMG400001752(P58B);PGSC0003DMG400024707(MED37F);PGSC0003DMG401020044(T92)
CC	GO:0031977	thylakoid lumen	6	9	0.00305722	0.0421897	MSTRG.31123(At4g02530);PGSC0003DMG400006931(DEGP8);PGSC0003DMG400009916(FKBP18);PGSC0003DMG400021727(PSBQ);PGSC0003DMG400026121(PPD6);PGSC0003DMG400026667(PNSL1)
CC	GO:0009579	thylakoid	29	90	0.00383084	0.0480596	MSTRG.2327(petD);MSTRG.31123(At4g02530);PGSC0003DMG400000125(--);PGSC0003DMG400001099(CHL);PGSC0003DMG400002146(PTAC16);PGSC0003DMG400002564(MFP1);PGSC0003DMG400004211(psbA);PGSC0003DMG400004301(CAB37);PGSC0003DMG400004458(LHCA5);PGSC0003DMG400006149(CAB4);PGSC0003DMG400006931(DEGP8);PGSC0003DMG400009916(FKBP18);PGSC0003DMG400010682(PPD1);PGSC0003DMG400012888(CSP41A);PGSC0003DMG400016147(DIT2);PG…
CC	GO:0031976	plastid thylakoid	19	53	0.00505917	0.0581805	MSTRG.31123(At4g02530);PGSC0003DMG400000125(--);PGSC0003DMG400002146(PTAC16);PGSC0003DMG400002564(MFP1);PGSC0003DMG400004211(psbA);PGSC0003DMG400006931(DEGP8);PGSC0003DMG400009916(FKBP18);PGSC0003DMG400012888(CSP41A);PGSC0003DMG400016147(DIT2);PGSC0003DMG400016444(GDCST);PGSC0003DMG400019121(STR10);PGSC0003DMG400021727(PSBQ);PGSC0003DMG400026121(PPD6);PGSC0003DMG400026667(PNSL1);PGSC0003DMG400027…
CC	GO:0009536	plastid	120	505	0.0133112	0.141063	MSTRG.10214(GLT1);MSTRG.1062(--);MSTRG.13059(dpf-6);MSTRG.16029(clcD);MSTRG.17479(CLPB3);MSTRG.22557(DCD);MSTRG.22572(DAPB1);MSTRG.2327(petD);MSTRG.3036(EMB3004);MSTRG.31123(At4g02530);MSTRG.729(AO);MSTRG.7389(EMB2369);PGSC0003DMG400000125(--);PGSC0003DMG400000417(SODCP.2);PGSC0003DMG400000456(RPL9);PGSC0003DMG400000587(MTERF8);PGSC0003DMG400000735(AGPS1);PGSC0003DMG400000894(APXT);PGSC0003DMG400…
CC	GO:0005618	cell wall	9	21	0.0143107	0.141063	PGSC0003DMG400000353(--);PGSC0003DMG400000402(At1g18250);PGSC0003DMG400004789(SKU5);PGSC0003DMG400013010(ABP19A);PGSC0003DMG400014027(ABP19A);PGSC0003DMG400015211(Os01g0875500);PGSC0003DMG400015273(AGAL2);PGSC0003DMG400022933(BXL1);PGSC0003DMG400027892(SBT1.8)
CC	GO:0044436	thylakoid part	18	55	0.0175976	0.161898	MSTRG.2327(petD);MSTRG.31123(At4g02530);PGSC0003DMG400001099(CHL);PGSC0003DMG400004211(psbA);PGSC0003DMG400004301(CAB37);PGSC0003DMG400004458(LHCA5);PGSC0003DMG400006149(CAB4);PGSC0003DMG400006931(DEGP8);PGSC0003DMG400009916(FKBP18);PGSC0003DMG400010682(PPD1);PGSC0003DMG400017258(psbD);PGSC0003DMG400021727(PSBQ);PGSC0003DMG400024679(PQL3);PGSC0003DMG400026121(PPD6);PGSC0003DMG400026667(PNSL1);PGS…
CC	GO:0043228	non-membrane-bounded organelle	55	223	0.0461799	0.374872	MSTRG.10400(TBL3);MSTRG.20187(RAD51);MSTRG.9800(SMC2-2);PGSC0003DMG400000420(H2B-2);PGSC0003DMG400001119(H3-7);PGSC0003DMG400001127(At2g30620);PGSC0003DMG400001326(SMC4);PGSC0003DMG400001748(RPL5);PGSC0003DMG400001770(OSB2);PGSC0003DMG400003632(At1g06760);PGSC0003DMG400003816(HIS2A);PGSC0003DMG400004272(TUBA3);PGSC0003DMG400005691(PWP2);PGSC0003DMG400007159(H2B-1);PGSC0003DMG400008162(Os01g081000…
CC	GO:0043232	intracellular non-membrane-bounded organelle	55	223	0.0461799	0.374872	MSTRG.10400(TBL3);MSTRG.20187(RAD51);MSTRG.9800(SMC2-2);PGSC0003DMG400000420(H2B-2);PGSC0003DMG400001119(H3-7);PGSC0003DMG400001127(At2g30620);PGSC0003DMG400001326(SMC4);PGSC0003DMG400001748(RPL5);PGSC0003DMG400001770(OSB2);PGSC0003DMG400003632(At1g06760);PGSC0003DMG400003816(HIS2A);PGSC0003DMG400004272(TUBA3);PGSC0003DMG400005691(PWP2);PGSC0003DMG400007159(H2B-1);PGSC0003DMG400008162(Os01g081000…
CC	GO:0005778	peroxisomal membrane	3	5	0.0581451	0.388954	MSTRG.25922(LACS6);PGSC0003DMG400046676(PEX11B);PGSC0003DMG402003646(APX3)
CC	GO:0031903	microbody membrane	3	5	0.0581451	0.388954	MSTRG.25922(LACS6);PGSC0003DMG400046676(PEX11B);PGSC0003DMG402003646(APX3)
CC	GO:0031967	organelle envelope	47	190	0.0597136	0.388954	MSTRG.15910(MPP);MSTRG.17479(CLPB3);MSTRG.31123(At4g02530);MSTRG.3297(ABC1);PGSC0003DMG400000125(--);PGSC0003DMG400000456(RPL9);PGSC0003DMG400001078(HPL);PGSC0003DMG400001195(OEP7);PGSC0003DMG400001748(RPL5);PGSC0003DMG400004020(ABA2);PGSC0003DMG400004168(NDA1);PGSC0003DMG400007677(R1);PGSC0003DMG400009026(AGPS3);PGSC0003DMG400009956(CDSP32);PGSC0003DMG400012109(--);PGSC0003DMG400012171(PAM71);PG…
BP	GO:0046165	alcohol biosynthetic process	17	28	5.09349e-06	0.002697	MSTRG.1062(--);MSTRG.1081(--);PGSC0003DMG400001374(CYP85A1);PGSC0003DMG400004020(ABA2);PGSC0003DMG400006508(--);PGSC0003DMG400006550(LAX3);PGSC0003DMG400009072(SIGE);PGSC0003DMG400012111(WAXY);PGSC0003DMG400014459(NMT2);PGSC0003DMG400014902(CYP90B1);PGSC0003DMG400017376(FLA2);PGSC0003DMG400019202(DET2);PGSC0003DMG400026997(STY13);PGSC0003DMG400028710(AMT1-2);PGSC0003DMG400029051(VTE1);PGSC0003DMG…
BP	GO:1901617	organic hydroxy compound biosynthetic process	17	28	5.09349e-06	0.002697	MSTRG.1062(--);MSTRG.1081(--);PGSC0003DMG400001374(CYP85A1);PGSC0003DMG400004020(ABA2);PGSC0003DMG400006508(--);PGSC0003DMG400006550(LAX3);PGSC0003DMG400009072(SIGE);PGSC0003DMG400012111(WAXY);PGSC0003DMG400014459(NMT2);PGSC0003DMG400014902(CYP90B1);PGSC0003DMG400017376(FLA2);PGSC0003DMG400019202(DET2);PGSC0003DMG400026997(STY13);PGSC0003DMG400028710(AMT1-2);PGSC0003DMG400029051(VTE1);PGSC0003DMG…
BP	GO:0006778	porphyrin-containing compound metabolic process	21	44	6.23353e-05	0.0220044	MSTRG.12633(CHLD);MSTRG.31123(At4g02530);MSTRG.3297(ABC1);PGSC0003DMG400000125(--);PGSC0003DMG400000498(HOX16);PGSC0003DMG400007188(CRD1);PGSC0003DMG400011093(AIRP2);PGSC0003DMG400012225(RPL11);PGSC0003DMG400012405(RPS20);PGSC0003DMG400012888(CSP41A);PGSC0003DMG400019189(FBP);PGSC0003DMG400020363(CFBP1);PGSC0003DMG400026493(IGHMBP2);PGSC0003DMG400026913(CSP41B);PGSC0003DMG400027268(VITISV_013255)…
BP	GO:0032958	inositol phosphate biosynthetic process	8	10	0.000108087	0.0228928	MSTRG.1062(--);MSTRG.1081(--);PGSC0003DMG400004020(ABA2);PGSC0003DMG400006508(--);PGSC0003DMG400009072(SIGE);PGSC0003DMG400012111(WAXY);PGSC0003DMG400028710(AMT1-2);PGSC0003DMG400029051(VTE1)
BP	GO:0046173	polyol biosynthetic process	8	10	0.000108087	0.0228928	MSTRG.1062(--);MSTRG.1081(--);PGSC0003DMG400004020(ABA2);PGSC0003DMG400006508(--);PGSC0003DMG400009072(SIGE);PGSC0003DMG400012111(WAXY);PGSC0003DMG400028710(AMT1-2);PGSC0003DMG400029051(VTE1)
BP	GO:0033013	tetrapyrrole metabolic process	21	46	0.000139579	0.0246357	MSTRG.12633(CHLD);MSTRG.31123(At4g02530);MSTRG.3297(ABC1);PGSC0003DMG400000125(--);PGSC0003DMG400000498(HOX16);PGSC0003DMG400007188(CRD1);PGSC0003DMG400011093(AIRP2);PGSC0003DMG400012225(RPL11);PGSC0003DMG400012405(RPS20);PGSC0003DMG400012888(CSP41A);PGSC0003DMG400019189(FBP);PGSC0003DMG400020363(CFBP1);PGSC0003DMG400026493(IGHMBP2);PGSC0003DMG400026913(CSP41B);PGSC0003DMG400027268(VITISV_013255)…
BP	GO:0006779	porphyrin-containing compound biosynthetic process	14	26	0.000215745	0.0312844	MSTRG.12633(CHLD);MSTRG.31123(At4g02530);PGSC0003DMG400000125(--);PGSC0003DMG400007188(CRD1);PGSC0003DMG400012225(RPL11);PGSC0003DMG400012405(RPS20);PGSC0003DMG400012888(CSP41A);PGSC0003DMG400019189(FBP);PGSC0003DMG400020363(CFBP1);PGSC0003DMG400026913(CSP41B);PGSC0003DMG400027268(VITISV_013255);PGSC0003DMG400028180(CYP97C1);PGSC0003DMG402021921(Os02g0127700);PGSC0003DMG402028574(At1g54780)
BP	GO:0009314	response to radiation	41	117	0.000248681	0.0312844	MSTRG.10400(TBL3);MSTRG.17479(CLPB3);MSTRG.20187(RAD51);MSTRG.27989(PRR73);MSTRG.31561(P58B);MSTRG.31953(APRF1);MSTRG.4236(sti1);PGSC0003DMG400001419(ABCB19);PGSC0003DMG400001752(P58B);PGSC0003DMG400002146(PTAC16);PGSC0003DMG400003155(4CL3);PGSC0003DMG400003605(DFRA);PGSC0003DMG400003932(PHR1);PGSC0003DMG400004789(SKU5);PGSC0003DMG400005102(--);PGSC0003DMG400005690(PDX12);PGSC0003DMG400006182(--)…
BP	GO:0009416	response to light stimulus	39	110	0.000265873	0.0312844	MSTRG.10400(TBL3);MSTRG.17479(CLPB3);MSTRG.27989(PRR73);MSTRG.31561(P58B);MSTRG.31953(APRF1);MSTRG.4236(sti1);PGSC0003DMG400001419(ABCB19);PGSC0003DMG400001752(P58B);PGSC0003DMG400002146(PTAC16);PGSC0003DMG400003155(4CL3);PGSC0003DMG400003605(DFRA);PGSC0003DMG400003932(PHR1);PGSC0003DMG400004789(SKU5);PGSC0003DMG400005102(--);PGSC0003DMG400005690(PDX12);PGSC0003DMG400006182(--);PGSC0003DMG4000065…
BP	GO:0009642	response to light intensity	13	24	0.000337226	0.0357122	MSTRG.17479(CLPB3);MSTRG.31561(P58B);MSTRG.4236(sti1);PGSC0003DMG400001752(P58B);PGSC0003DMG400005102(--);PGSC0003DMG400005690(PDX12);PGSC0003DMG400006182(--);PGSC0003DMG400009255(HSP22.7);PGSC0003DMG400021726(HSA32);PGSC0003DMG400024707(MED37F);PGSC0003DMG400025770(cdc123);PGSC0003DMG400029773(MBF1C);PGSC0003DMG401001731(APX2)
BP	GO:0006066	alcohol metabolic process	22	52	0.000375172	0.0361189	MSTRG.1062(--);MSTRG.1081(--);PGSC0003DMG400000785(SDC);PGSC0003DMG400001374(CYP85A1);PGSC0003DMG400004020(ABA2);PGSC0003DMG400006508(--);PGSC0003DMG400006550(LAX3);PGSC0003DMG400007717(ADH2);PGSC0003DMG400009072(SIGE);PGSC0003DMG400012111(WAXY);PGSC0003DMG400014459(NMT2);PGSC0003DMG400014902(CYP90B1);PGSC0003DMG400017376(FLA2);PGSC0003DMG400017532(FDC2);PGSC0003DMG400019202(DET2);PGSC0003DMG4000…
BP	GO:0033014	tetrapyrrole biosynthetic process	14	28	0.000587053	0.0518075	MSTRG.12633(CHLD);MSTRG.31123(At4g02530);PGSC0003DMG400000125(--);PGSC0003DMG400007188(CRD1);PGSC0003DMG400012225(RPL11);PGSC0003DMG400012405(RPS20);PGSC0003DMG400012888(CSP41A);PGSC0003DMG400019189(FBP);PGSC0003DMG400020363(CFBP1);PGSC0003DMG400026913(CSP41B);PGSC0003DMG400027268(VITISV_013255);PGSC0003DMG400028180(CYP97C1);PGSC0003DMG402021921(Os02g0127700);PGSC0003DMG402028574(At1g54780)
BP	GO:0043647	inositol phosphate metabolic process	8	12	0.000792355	0.0640578	MSTRG.1062(--);MSTRG.1081(--);PGSC0003DMG400004020(ABA2);PGSC0003DMG400006508(--);PGSC0003DMG400009072(SIGE);PGSC0003DMG400012111(WAXY);PGSC0003DMG400028710(AMT1-2);PGSC0003DMG400029051(VTE1)
BP	GO:0045229	external encapsulating structure organization	48	150	0.000846846	0.0640578	MSTRG.11877(GN);MSTRG.20109(XTH24);PGSC0003DMG400000402(At1g18250);PGSC0003DMG400000408(XTH32);PGSC0003DMG400000608(At1g80170);PGSC0003DMG400001419(ABCB19);PGSC0003DMG400001426(EXPA10);PGSC0003DMG400001905(EXPA10);PGSC0003DMG400002250(CRN);PGSC0003DMG400002564(MFP1);PGSC0003DMG400003155(4CL3);PGSC0003DMG400003490(At3g15720);PGSC0003DMG400003771(ARF5);PGSC0003DMG400004404(EXPA6);PGSC0003DMG4000047…
BP	GO:0000302	response to reactive oxygen species	13	26	0.000922681	0.0651413	MSTRG.17479(CLPB3);MSTRG.31561(P58B);MSTRG.4236(sti1);PGSC0003DMG400001752(P58B);PGSC0003DMG400005102(--);PGSC0003DMG400005690(PDX12);PGSC0003DMG400006182(--);PGSC0003DMG400009255(HSP22.7);PGSC0003DMG400021726(HSA32);PGSC0003DMG400024707(MED37F);PGSC0003DMG400025770(cdc123);PGSC0003DMG400029773(MBF1C);PGSC0003DMG401001731(APX2)
BP	GO:0006979	response to oxidative stress	13	27	0.00144275	0.0954919	MSTRG.17479(CLPB3);MSTRG.31561(P58B);MSTRG.4236(sti1);PGSC0003DMG400001752(P58B);PGSC0003DMG400005102(--);PGSC0003DMG400005690(PDX12);PGSC0003DMG400006182(--);PGSC0003DMG400009255(HSP22.7);PGSC0003DMG400021726(HSA32);PGSC0003DMG400024707(MED37F);PGSC0003DMG400025770(cdc123);PGSC0003DMG400029773(MBF1C);PGSC0003DMG401001731(APX2)
BP	GO:1901615	organic hydroxy compound metabolic process	28	79	0.0019063	0.118751	MSTRG.1062(--);MSTRG.1081(--);MSTRG.31123(At4g02530);PGSC0003DMG400000785(SDC);PGSC0003DMG400001374(CYP85A1);PGSC0003DMG400004020(ABA2);PGSC0003DMG400005690(PDX12);PGSC0003DMG400006508(--);PGSC0003DMG400006550(LAX3);PGSC0003DMG400007717(ADH2);PGSC0003DMG400009072(SIGE);PGSC0003DMG400012111(WAXY);PGSC0003DMG400014459(NMT2);PGSC0003DMG400014902(CYP90B1);PGSC0003DMG400017376(FLA2);PGSC0003DMG4000175…
BP	GO:0065008	regulation of biological quality	47	153	0.00247311	0.130946	MSTRG.10400(TBL3);MSTRG.11877(GN);MSTRG.30658(AAO1);PGSC0003DMG400001078(HPL);PGSC0003DMG400001419(ABCB19);PGSC0003DMG400003754(CKX5);PGSC0003DMG400003755(TRX1);PGSC0003DMG400004789(SKU5);PGSC0003DMG400005335(GRXC13);PGSC0003DMG400006550(LAX3);PGSC0003DMG400008088(LOG3);PGSC0003DMG400008222(CYP711A1);PGSC0003DMG400009938(TUBB1);PGSC0003DMG400009956(CDSP32);PGSC0003DMG400010055(NIK1);PGSC0003DMG40…
BP	GO:0009826	unidimensional cell growth	7	11	0.00257377	0.130946	PGSC0003DMG400001419(ABCB19);PGSC0003DMG400004789(SKU5);PGSC0003DMG400006550(LAX3);PGSC0003DMG400009938(TUBB1);PGSC0003DMG400010055(NIK1);PGSC0003DMG400018648(ROPGEF1);PGSC0003DMG401023454(BCCP1)
BP	GO:0060560	developmental growth involved in morphogenesis	7	11	0.00257377	0.130946	PGSC0003DMG400001419(ABCB19);PGSC0003DMG400004789(SKU5);PGSC0003DMG400006550(LAX3);PGSC0003DMG400009938(TUBB1);PGSC0003DMG400010055(NIK1);PGSC0003DMG400018648(ROPGEF1);PGSC0003DMG401023454(BCCP1)
MF	GO:0016638	oxidoreductase activity, acting on the CH-NH2 group of donors	8	13	0.00218001	0.400659	MSTRG.10214(GLT1);MSTRG.729(AO);PGSC0003DMG400002321(ACO1);PGSC0003DMG400003936(At1g62810);PGSC0003DMG400009698(GLU1);PGSC0003DMG400013894(ACO2);PGSC0003DMG400017203(At1g31672);PGSC0003DMG400026988(maoII)
MF	GO:0004553	hydrolase activity, hydrolyzing O-glycosyl compounds	36	106	0.00227647	0.400659	MSTRG.27740(CHTB4);MSTRG.28425(ASD1);MSTRG.348(CHI9);MSTRG.397(SP41B);MSTRG.6392(AMY3);PGSC0003DMG400000408(XTH32);PGSC0003DMG400001528(CHI3);PGSC0003DMG400001529(CHI17);PGSC0003DMG400001549(BAM1);PGSC0003DMG400002756(INVA);PGSC0003DMG400003124(At4g39010);PGSC0003DMG400004496(Os01g0580200);PGSC0003DMG400004992(At1g64390);PGSC0003DMG400005021(At1g32860);PGSC0003DMG400008345(SPAC1039.11c);PGSC0003D…
MF	GO:0016160	amylase activity	5	7	0.00681052	0.615507	MSTRG.6392(AMY3);PGSC0003DMG400001549(BAM1);PGSC0003DMG400009891(AMY2);PGSC0003DMG400010664(BAM9);PGSC0003DMG401017626(AMY3)
MF	GO:0016641	oxidoreductase activity, acting on the CH-NH2 group of donors, oxygen as acceptor	6	10	0.00971507	0.615507	MSTRG.729(AO);PGSC0003DMG400002321(ACO1);PGSC0003DMG400003936(At1g62810);PGSC0003DMG400013894(ACO2);PGSC0003DMG400017203(At1g31672);PGSC0003DMG400026988(maoII)
MF	GO:0016209	antioxidant activity	10	22	0.0111022	0.615507	PGSC0003DMG400000417(SODCP.2);PGSC0003DMG400000894(APXT);PGSC0003DMG400001570(CAT2);PGSC0003DMG400013551(PRXQ);PGSC0003DMG400016223(PER17);PGSC0003DMG400029408(CAT2);PGSC0003DMG400030056(APX1);PGSC0003DMG401001731(APX2);PGSC0003DMG401002721(PRXIIE-1);PGSC0003DMG402003646(APX3)
MF	GO:0061134	peptidase regulator activity	7	13	0.011162	0.615507	MSTRG.19898(--);PGSC0003DMG400010137(--);PGSC0003DMG400010139(--);PGSC0003DMG400010143(--);PGSC0003DMG400010145(--);PGSC0003DMG400010146(--);PGSC0003DMG400010147(--)
MF	GO:0016798	hydrolase activity, acting on glycosyl bonds	39	129	0.0139872	0.615507	MSTRG.27740(CHTB4);MSTRG.28425(ASD1);MSTRG.348(CHI9);MSTRG.397(SP41B);MSTRG.6392(AMY3);PGSC0003DMG400000408(XTH32);PGSC0003DMG400001528(CHI3);PGSC0003DMG400001529(CHI17);PGSC0003DMG400001549(BAM1);PGSC0003DMG400002756(INVA);PGSC0003DMG400003124(At4g39010);PGSC0003DMG400004496(Os01g0580200);PGSC0003DMG400004992(At1g64390);PGSC0003DMG400005021(At1g32860);PGSC0003DMG400008088(LOG3);PGSC0003DMG400008…
MF	GO:0016701	oxidoreductase activity, acting on single donors with incorporation of molecular oxygen	13	33	0.0161408	0.615507	MSTRG.1824(LOX2.1);MSTRG.22333(LOX1.4);MSTRG.22340(LOX1.4);PGSC0003DMG400007793(LOX2.1);PGSC0003DMG400014257(ARD2);PGSC0003DMG400015190(4CLL9);PGSC0003DMG400017570(CAO);PGSC0003DMG400020999(LOX1.2);PGSC0003DMG400032155(LOX2.1);PGSC0003DMG401000287(MIOX4);PGSC0003DMG401005707(VIT_05s0020g04080);PGSC0003DMG401019891(4CL2);PGSC0003DMG401024691(LOX1.2)
MF	GO:0030414	peptidase inhibitor activity	6	11	0.017486	0.615507	PGSC0003DMG400010137(--);PGSC0003DMG400010139(--);PGSC0003DMG400010143(--);PGSC0003DMG400010145(--);PGSC0003DMG400010146(--);PGSC0003DMG400010147(--)
MF	GO:0061135	endopeptidase regulator activity	6	11	0.017486	0.615507	MSTRG.19898(--);PGSC0003DMG400010137(--);PGSC0003DMG400010139(--);PGSC0003DMG400010143(--);PGSC0003DMG400010145(--);PGSC0003DMG400010146(--)
MF	GO:0005102	receptor binding	4	6	0.0228444	0.670101	PGSC0003DMG400002250(CRN);PGSC0003DMG400002682(--);PGSC0003DMG400021406(PSK3);PGSC0003DMG400026535(PSK2)
MF	GO:0031420	alkali metal ion binding	4	6	0.0228444	0.670101	PGSC0003DMG400006590(PKP2);PGSC0003DMG400024220(PKP3);PGSC0003DMG400025734(PKP1);PGSC0003DMG400027321(Os12g0145700)
MF	GO:0004866	endopeptidase inhibitor activity	5	9	0.0276364	0.748308	PGSC0003DMG400010137(--);PGSC0003DMG400010139(--);PGSC0003DMG400010143(--);PGSC0003DMG400010145(--);PGSC0003DMG400010146(--)
MF	GO:0016667	oxidoreductase activity, acting on a sulfur group of donors	14	39	0.0300049	0.754409	MSTRG.3097(MSRB5);PGSC0003DMG400003755(TRX1);PGSC0003DMG400005335(GRXC13);PGSC0003DMG400009956(CDSP32);PGSC0003DMG400011406(GRXS9);PGSC0003DMG400011420(WCRKC1);PGSC0003DMG400015691(DHAR3);PGSC0003DMG400016401(DEPDC1B);PGSC0003DMG400016477(APR1);PGSC0003DMG400019088(GRXC2);PGSC0003DMG400019506(Os03g0326500);PGSC0003DMG400019872(APR2);PGSC0003DMG400031000(At1g60420);PGSC0003DMG402005074(APR3)
MF	GO:0016616	oxidoreductase activity, acting on the CH-OH group of donors, NAD or NADP as acceptor	17	51	0.036878	0.757848	MSTRG.24896(GULLO6);MSTRG.3036(EMB3004);MSTRG.30658(AAO1);PGSC0003DMG400000521(SNL6);PGSC0003DMG400002581(GLYR2);PGSC0003DMG400003102(LGALDH);PGSC0003DMG400003152(--);PGSC0003DMG400003605(DFRA);PGSC0003DMG400003754(CKX5);PGSC0003DMG400005284(EMB3004);PGSC0003DMG400005974(TR2);PGSC0003DMG400006764(CKX6);PGSC0003DMG400007717(ADH2);PGSC0003DMG400008132(GLDH);PGSC0003DMG400016644(GLY1);PGSC0003DMG400…
MF	GO:0000988	transcription factor activity, protein binding	4	7	0.0442228	0.757848	PGSC0003DMG400008674(KIWI);PGSC0003DMG400009072(SIGE);PGSC0003DMG400012264(KELP);PGSC0003DMG400029773(MBF1C)
MF	GO:0004180	carboxypeptidase activity	4	7	0.0442228	0.757848	PGSC0003DMG400000422(SCPL51);PGSC0003DMG400011141(SCPL24);PGSC0003DMG400014250(SCPL45);PGSC0003DMG401000860(SCPL45)
MF	GO:0015171	amino acid transmembrane transporter activity	2	2	0.0472461	0.757848	PGSC0003DMG400004961(AAP6);PGSC0003DMG400011538(AAP6)
MF	GO:0016491	oxidoreductase activity	153	628	0.0490825	0.757848	MSTRG.10214(GLT1);MSTRG.17129(FAD3);MSTRG.1824(LOX2.1);MSTRG.18735(RBOHD);MSTRG.18737(RBOHD);MSTRG.22333(LOX1.4);MSTRG.22340(LOX1.4);MSTRG.22572(DAPB1);MSTRG.24896(GULLO6);MSTRG.29578(GA20OX2);MSTRG.3036(EMB3004);MSTRG.30658(AAO1);MSTRG.3097(MSRB5);MSTRG.729(AO);PGSC0003DMG400000152(FOLD4);PGSC0003DMG400000521(SNL6);PGSC0003DMG400000582(DMR6);PGSC0003DMG400000684(LAC7);PGSC0003DMG400000894(APXT);…
MF	GO:0005515	protein binding	76	295	0.0505083	0.757848	MSTRG.11877(GN);MSTRG.22327(RUK);MSTRG.32706(AL4);PGSC0003DMG400000136(MADS6);PGSC0003DMG400000420(H2B-2);PGSC0003DMG400000498(HOX16);PGSC0003DMG400000740(CNGC17);PGSC0003DMG400001119(H3-7);PGSC0003DMG400001780(AUG7);PGSC0003DMG400002250(CRN);PGSC0003DMG400002682(--);PGSC0003DMG400003771(ARF5);PGSC0003DMG400003816(HIS2A);PGSC0003DMG400005327(IAA16);PGSC0003DMG400005573(HSP83A);PGSC0003DMG40000569…
M96-vs-P96
CC	GO:0030312	external encapsulating structure	9	122	0.0105232	0.316258	MSTRG.15222(RNS1);MSTRG.27740(CHTB4);PGSC0003DMG400009418(QRT3);PGSC0003DMG400016650(EXPA8);PGSC0003DMG400026853(CHTB3);PGSC0003DMG400030979(GP3);PGSC0003DMG400030982(GP3);PGSC0003DMG400031101(XTH15);PGSC0003DMG402015689(RSI-1)
CC	GO:0071944	cell periphery	9	132	0.017095	0.316258	MSTRG.15222(RNS1);MSTRG.27740(CHTB4);PGSC0003DMG400009418(QRT3);PGSC0003DMG400016650(EXPA8);PGSC0003DMG400026853(CHTB3);PGSC0003DMG400030979(GP3);PGSC0003DMG400030982(GP3);PGSC0003DMG400031101(XTH15);PGSC0003DMG402015689(RSI-1)
CC	GO:0019898	extrinsic component of membrane	1	2	0.0598276	0.553405	PGSC0003DMG400003605(DFRA)
CC	GO:0031312	extrinsic component of organelle membrane	1	2	0.0598276	0.553405	PGSC0003DMG400003605(DFRA)
CC	GO:0031012	extracellular matrix	1	3	0.0884011	0.576404	PGSC0003DMG402015689(RSI-1)
CC	GO:0005576	extracellular region	5	80	0.0934709	0.576404	PGSC0003DMG400000684(LAC7);PGSC0003DMG400003754(CKX5);PGSC0003DMG400030979(GP3);PGSC0003DMG400030982(GP3);PGSC0003DMG400031101(XTH15)
CC	GO:0044421	extracellular region part	1	6	0.169073	0.893673	PGSC0003DMG400003754(CKX5)
CC	GO:0042579	microbody	2	37	0.310537	1	PGSC0003DMG400004828(ACX1);PGSC0003DMG400030890(OPR3)
CC	GO:0031224	intrinsic component of membrane	25	759	0.35362	1	MSTRG.11833(ACA9);MSTRG.29426(At5g64700);PGSC0003DMG400001508(AMT1-1);PGSC0003DMG400002123(DTX27);PGSC0003DMG400002720(FK);PGSC0003DMG400006285(At5g18840);PGSC0003DMG400007295(ABCB11);PGSC0003DMG400008358(SIP1-1);PGSC0003DMG400010166(DTX35);PGSC0003DMG400010408(--);PGSC0003DMG400011538(AAP6);PGSC0003DMG400011639(AVT6C);PGSC0003DMG400011875(DIP);PGSC0003DMG400012297(At5g41800);PGSC0003DMG400016143…
CC	GO:0044425	membrane part	27	845	0.414595	1	MSTRG.11833(ACA9);MSTRG.29426(At5g64700);PGSC0003DMG400001508(AMT1-1);PGSC0003DMG400002123(DTX27);PGSC0003DMG400002720(FK);PGSC0003DMG400003605(DFRA);PGSC0003DMG400006285(At5g18840);PGSC0003DMG400007295(ABCB11);PGSC0003DMG400008358(SIP1-1);PGSC0003DMG400010166(DTX35);PGSC0003DMG400010408(--);PGSC0003DMG400011538(AAP6);PGSC0003DMG400011639(AVT6C);PGSC0003DMG400011875(DIP);PGSC0003DMG400012297(At5g…
CC	GO:0016020	membrane	36	1142	0.424522	1	MSTRG.11833(ACA9);MSTRG.15222(RNS1);MSTRG.29426(At5g64700);PGSC0003DMG400000785(SDC);PGSC0003DMG400001508(AMT1-1);PGSC0003DMG400002123(DTX27);PGSC0003DMG400002720(FK);PGSC0003DMG400003605(DFRA);PGSC0003DMG400006285(At5g18840);PGSC0003DMG400007295(ABCB11);PGSC0003DMG400007335(RROP1);PGSC0003DMG400008296(FLS2);PGSC0003DMG400008358(SIP1-1);PGSC0003DMG400010166(DTX35);PGSC0003DMG400010408(--);PGSC000…
CC	GO:0005911	cell-cell junction	2	85	0.738576	1	PGSC0003DMG400015525(SlH4);PGSC0003DMG402015689(RSI-1)
CC	GO:0030054	cell junction	2	85	0.738576	1	PGSC0003DMG400015525(SlH4);PGSC0003DMG402015689(RSI-1)
CC	GO:0044429	mitochondrial part	1	48	0.775395	1	PGSC0003DMG400008356(GDH1)
CC	GO:0005739	mitochondrion	1	50	0.78907	1	PGSC0003DMG400008356(GDH1)
CC	GO:0031090	organelle membrane	6	254	0.798673	1	PGSC0003DMG400003605(DFRA);PGSC0003DMG400011875(DIP);PGSC0003DMG400015525(SlH4);PGSC0003DMG400016284(ETR2);PGSC0003DMG400019852(--);PGSC0003DMG400030308(TIP1-3)
CC	GO:0043227	membrane-bounded organelle	38	1370	0.819988	1	MSTRG.10214(GLT1);MSTRG.27740(CHTB4);MSTRG.31086(LAP);PGSC0003DMG400000136(MADS6);PGSC0003DMG400000516(PNP2);PGSC0003DMG400001078(HPL);PGSC0003DMG400001162(RAD52-1);PGSC0003DMG400003047(SCL28);PGSC0003DMG400003605(DFRA);PGSC0003DMG400004828(ACX1);PGSC0003DMG400006604(AP2);PGSC0003DMG400008088(LOG3);PGSC0003DMG400008296(FLS2);PGSC0003DMG400008356(GDH1);PGSC0003DMG400009511(CDI);PGSC0003DMG40000951…
CC	GO:0005623	cell	57	1988	0.834323	1	MSTRG.10214(GLT1);MSTRG.15222(RNS1);MSTRG.1703(LAP);MSTRG.27740(CHTB4);MSTRG.31086(LAP);MSTRG.31087(LAP);PGSC0003DMG400000136(MADS6);PGSC0003DMG400000516(PNP2);PGSC0003DMG400000785(SDC);PGSC0003DMG400001078(HPL);PGSC0003DMG400001162(RAD52-1);PGSC0003DMG400001774(PER21);PGSC0003DMG400003047(SCL28);PGSC0003DMG400003605(DFRA);PGSC0003DMG400004828(ACX1);PGSC0003DMG400005595(TPS31);PGSC0003DMG40000660…
CC	GO:0044464	cell part	57	1988	0.834323	1	MSTRG.10214(GLT1);MSTRG.15222(RNS1);MSTRG.1703(LAP);MSTRG.27740(CHTB4);MSTRG.31086(LAP);MSTRG.31087(LAP);PGSC0003DMG400000136(MADS6);PGSC0003DMG400000516(PNP2);PGSC0003DMG400000785(SDC);PGSC0003DMG400001078(HPL);PGSC0003DMG400001162(RAD52-1);PGSC0003DMG400001774(PER21);PGSC0003DMG400003047(SCL28);PGSC0003DMG400003605(DFRA);PGSC0003DMG400004828(ACX1);PGSC0003DMG400005595(TPS31);PGSC0003DMG40000660…
CC	GO:0043231	intracellular membrane-bounded organelle	36	1321	0.848557	1	MSTRG.10214(GLT1);MSTRG.27740(CHTB4);MSTRG.31086(LAP);PGSC0003DMG400000136(MADS6);PGSC0003DMG400000516(PNP2);PGSC0003DMG400001078(HPL);PGSC0003DMG400001162(RAD52-1);PGSC0003DMG400003047(SCL28);PGSC0003DMG400004828(ACX1);PGSC0003DMG400006604(AP2);PGSC0003DMG400008088(LOG3);PGSC0003DMG400008296(FLS2);PGSC0003DMG400008356(GDH1);PGSC0003DMG400009511(CDI);PGSC0003DMG400009513(CDI);PGSC0003DMG400010137…
BP	GO:0010466	negative regulation of peptidase activity	10	29	2.18968e-07	2.1634e-05	MSTRG.1356(CYS-PIN);MSTRG.26101(PIIF);PGSC0003DMG400005950(CYS-PIN);PGSC0003DMG400009511(CDI);PGSC0003DMG400009513(CDI);PGSC0003DMG400010137(--);PGSC0003DMG400012089(PIIF);PGSC0003DMG400015290(CEVI57);PGSC0003DMG400026899(CYS6);PGSC0003DMG400030593(CEVI57)
BP	GO:0030162	regulation of proteolysis	10	29	2.18968e-07	2.1634e-05	MSTRG.1356(CYS-PIN);MSTRG.26101(PIIF);PGSC0003DMG400005950(CYS-PIN);PGSC0003DMG400009511(CDI);PGSC0003DMG400009513(CDI);PGSC0003DMG400010137(--);PGSC0003DMG400012089(PIIF);PGSC0003DMG400015290(CEVI57);PGSC0003DMG400026899(CYS6);PGSC0003DMG400030593(CEVI57)
BP	GO:0045861	negative regulation of proteolysis	10	29	2.18968e-07	2.1634e-05	MSTRG.1356(CYS-PIN);MSTRG.26101(PIIF);PGSC0003DMG400005950(CYS-PIN);PGSC0003DMG400009511(CDI);PGSC0003DMG400009513(CDI);PGSC0003DMG400010137(--);PGSC0003DMG400012089(PIIF);PGSC0003DMG400015290(CEVI57);PGSC0003DMG400026899(CYS6);PGSC0003DMG400030593(CEVI57)
BP	GO:0051346	negative regulation of hydrolase activity	10	29	2.18968e-07	2.1634e-05	MSTRG.1356(CYS-PIN);MSTRG.26101(PIIF);PGSC0003DMG400005950(CYS-PIN);PGSC0003DMG400009511(CDI);PGSC0003DMG400009513(CDI);PGSC0003DMG400010137(--);PGSC0003DMG400012089(PIIF);PGSC0003DMG400015290(CEVI57);PGSC0003DMG400026899(CYS6);PGSC0003DMG400030593(CEVI57)
BP	GO:0052547	regulation of peptidase activity	10	29	2.18968e-07	2.1634e-05	MSTRG.1356(CYS-PIN);MSTRG.26101(PIIF);PGSC0003DMG400005950(CYS-PIN);PGSC0003DMG400009511(CDI);PGSC0003DMG400009513(CDI);PGSC0003DMG400010137(--);PGSC0003DMG400012089(PIIF);PGSC0003DMG400015290(CEVI57);PGSC0003DMG400026899(CYS6);PGSC0003DMG400030593(CEVI57)
BP	GO:0043086	negative regulation of catalytic activity	10	31	4.48556e-07	3.69311e-05	MSTRG.1356(CYS-PIN);MSTRG.26101(PIIF);PGSC0003DMG400005950(CYS-PIN);PGSC0003DMG400009511(CDI);PGSC0003DMG400009513(CDI);PGSC0003DMG400010137(--);PGSC0003DMG400012089(PIIF);PGSC0003DMG400015290(CEVI57);PGSC0003DMG400026899(CYS6);PGSC0003DMG400030593(CEVI57)
BP	GO:0032269	negative regulation of cellular protein metabolic process	10	32	6.27551e-07	3.87513e-05	MSTRG.1356(CYS-PIN);MSTRG.26101(PIIF);PGSC0003DMG400005950(CYS-PIN);PGSC0003DMG400009511(CDI);PGSC0003DMG400009513(CDI);PGSC0003DMG400010137(--);PGSC0003DMG400012089(PIIF);PGSC0003DMG400015290(CEVI57);PGSC0003DMG400026899(CYS6);PGSC0003DMG400030593(CEVI57)
BP	GO:0051248	negative regulation of protein metabolic process	10	32	6.27551e-07	3.87513e-05	MSTRG.1356(CYS-PIN);MSTRG.26101(PIIF);PGSC0003DMG400005950(CYS-PIN);PGSC0003DMG400009511(CDI);PGSC0003DMG400009513(CDI);PGSC0003DMG400010137(--);PGSC0003DMG400012089(PIIF);PGSC0003DMG400015290(CEVI57);PGSC0003DMG400026899(CYS6);PGSC0003DMG400030593(CEVI57)
BP	GO:0044092	negative regulation of molecular function	10	33	8.66052e-07	4.75366e-05	MSTRG.1356(CYS-PIN);MSTRG.26101(PIIF);PGSC0003DMG400005950(CYS-PIN);PGSC0003DMG400009511(CDI);PGSC0003DMG400009513(CDI);PGSC0003DMG400010137(--);PGSC0003DMG400012089(PIIF);PGSC0003DMG400015290(CEVI57);PGSC0003DMG400026899(CYS6);PGSC0003DMG400030593(CEVI57)
BP	GO:0009308	amine metabolic process	9	29	2.50001e-06	0.0001235	MSTRG.3825(ARGAH1);MSTRG.3827(ARGAH1);PGSC0003DMG400001078(HPL);PGSC0003DMG400003754(CKX5);PGSC0003DMG400007518(SAMDC);PGSC0003DMG400008088(LOG3);PGSC0003DMG400009959(ODC);PGSC0003DMG400011282(TSB);PGSC0003DMG400030890(OPR3)
BP	GO:0006576	cellular biogenic amine metabolic process	7	20	1.41004e-05	0.000633235	MSTRG.3825(ARGAH1);MSTRG.3827(ARGAH1);PGSC0003DMG400001078(HPL);PGSC0003DMG400007518(SAMDC);PGSC0003DMG400009959(ODC);PGSC0003DMG400011282(TSB);PGSC0003DMG400030890(OPR3)
BP	GO:0034754	cellular hormone metabolic process	6	14	1.54536e-05	0.000636173	PGSC0003DMG400001078(HPL);PGSC0003DMG400003754(CKX5);PGSC0003DMG400008088(LOG3);PGSC0003DMG400015579(UGT74B1);PGSC0003DMG400015601(UGT74B1);PGSC0003DMG400030890(OPR3)
BP	GO:0031324	negative regulation of cellular metabolic process	10	45	1.87281e-05	0.000660834	MSTRG.1356(CYS-PIN);MSTRG.26101(PIIF);PGSC0003DMG400005950(CYS-PIN);PGSC0003DMG400009511(CDI);PGSC0003DMG400009513(CDI);PGSC0003DMG400010137(--);PGSC0003DMG400012089(PIIF);PGSC0003DMG400015290(CEVI57);PGSC0003DMG400026899(CYS6);PGSC0003DMG400030593(CEVI57)
BP	GO:0051336	regulation of hydrolase activity	10	45	1.87281e-05	0.000660834	MSTRG.1356(CYS-PIN);MSTRG.26101(PIIF);PGSC0003DMG400005950(CYS-PIN);PGSC0003DMG400009511(CDI);PGSC0003DMG400009513(CDI);PGSC0003DMG400010137(--);PGSC0003DMG400012089(PIIF);PGSC0003DMG400015290(CEVI57);PGSC0003DMG400026899(CYS6);PGSC0003DMG400030593(CEVI57)
BP	GO:0044106	cellular amine metabolic process	7	23	3.98043e-05	0.00131089	MSTRG.3825(ARGAH1);MSTRG.3827(ARGAH1);PGSC0003DMG400001078(HPL);PGSC0003DMG400007518(SAMDC);PGSC0003DMG400009959(ODC);PGSC0003DMG400011282(TSB);PGSC0003DMG400030890(OPR3)
BP	GO:0042445	hormone metabolic process	7	24	5.41084e-05	0.0016706	MSTRG.30658(AAO1);PGSC0003DMG400001078(HPL);PGSC0003DMG400003754(CKX5);PGSC0003DMG400008088(LOG3);PGSC0003DMG400015579(UGT74B1);PGSC0003DMG400015601(UGT74B1);PGSC0003DMG400030890(OPR3)
BP	GO:0048523	negative regulation of cellular process	10	51	5.94436e-05	0.00172736	MSTRG.1356(CYS-PIN);MSTRG.26101(PIIF);PGSC0003DMG400005950(CYS-PIN);PGSC0003DMG400009511(CDI);PGSC0003DMG400009513(CDI);PGSC0003DMG400010137(--);PGSC0003DMG400012089(PIIF);PGSC0003DMG400015290(CEVI57);PGSC0003DMG400026899(CYS6);PGSC0003DMG400030593(CEVI57)
BP	GO:0044710	single-organism metabolic process	94	1553	0.000107114	0.00293969	MSTRG.10214(GLT1);MSTRG.10789(--);MSTRG.22333(LOX1.4);MSTRG.30658(AAO1);MSTRG.32416(ZSD1);MSTRG.3825(ARGAH1);MSTRG.3827(ARGAH1);MSTRG.5020(TPS3);PGSC0003DMG400000193(ACS2);PGSC0003DMG400000516(PNP2);PGSC0003DMG400000582(DMR6);PGSC0003DMG400000684(LAC7);PGSC0003DMG400000785(SDC);PGSC0003DMG400001078(HPL);PGSC0003DMG400001149(AOS2);PGSC0003DMG400001774(PER21);PGSC0003DMG400001932(At3g02360);PGSC000…
BP	GO:0042430	indole-containing compound metabolic process	5	13	0.000154598	0.00401955	PGSC0003DMG400001078(HPL);PGSC0003DMG400011282(TSB);PGSC0003DMG400015579(UGT74B1);PGSC0003DMG400015601(UGT74B1);PGSC0003DMG400030890(OPR3)
BP	GO:0009683	indoleacetic acid metabolic process	4	8	0.00022554	0.00557083	PGSC0003DMG400001078(HPL);PGSC0003DMG400015579(UGT74B1);PGSC0003DMG400015601(UGT74B1);PGSC0003DMG400030890(OPR3)
MF	GO:0004857	enzyme inhibitor activity	9	24	7.56843e-07	0.000149855	MSTRG.1356(CYS-PIN);MSTRG.26101(PIIF);PGSC0003DMG400005950(CYS-PIN);PGSC0003DMG400009511(CDI);PGSC0003DMG400009513(CDI);PGSC0003DMG400010137(--);PGSC0003DMG400015290(CEVI57);PGSC0003DMG400026899(CYS6);PGSC0003DMG400030593(CEVI57)
MF	GO:0030234	enzyme regulator activity	10	41	1.50827e-05	0.0011281	MSTRG.1356(CYS-PIN);MSTRG.26101(PIIF);PGSC0003DMG400005950(CYS-PIN);PGSC0003DMG400009511(CDI);PGSC0003DMG400009513(CDI);PGSC0003DMG400009959(ODC);PGSC0003DMG400010137(--);PGSC0003DMG400015290(CEVI57);PGSC0003DMG400026899(CYS6);PGSC0003DMG400030593(CEVI57)
MF	GO:0016829	lyase activity	23	185	1.70924e-05	0.0011281	MSTRG.10789(--);MSTRG.27840(PDC4);MSTRG.5020(TPS3);PGSC0003DMG400000193(ACS2);PGSC0003DMG400000785(SDC);PGSC0003DMG400001149(AOS2);PGSC0003DMG400005284(EMB3004);PGSC0003DMG400005595(TPS31);PGSC0003DMG400007518(SAMDC);PGSC0003DMG400009959(ODC);PGSC0003DMG400011282(TSB);PGSC0003DMG400012987(TD);PGSC0003DMG400014779(HDC);PGSC0003DMG400016887(AOS1);PGSC0003DMG400019758(DHPS1);PGSC0003DMG400020422(PPC…
MF	GO:0098772	molecular function regulator	10	45	3.62795e-05	0.00179584	MSTRG.1356(CYS-PIN);MSTRG.26101(PIIF);PGSC0003DMG400005950(CYS-PIN);PGSC0003DMG400009511(CDI);PGSC0003DMG400009513(CDI);PGSC0003DMG400009959(ODC);PGSC0003DMG400010137(--);PGSC0003DMG400015290(CEVI57);PGSC0003DMG400026899(CYS6);PGSC0003DMG400030593(CEVI57)
MF	GO:0016491	oxidoreductase activity	51	628	5.21436e-05	0.00206489	MSTRG.10214(GLT1);MSTRG.22333(LOX1.4);MSTRG.30658(AAO1);PGSC0003DMG400000582(DMR6);PGSC0003DMG400000684(LAC7);PGSC0003DMG400001078(HPL);PGSC0003DMG400001149(AOS2);PGSC0003DMG400001932(At3g02360);PGSC0003DMG400002301(LKR/SDH);PGSC0003DMG400002612(MODA);PGSC0003DMG400002720(FK);PGSC0003DMG400003605(DFRA);PGSC0003DMG400003754(CKX5);PGSC0003DMG400003936(At1g62810);PGSC0003DMG400004828(ACX1);PGSC0003D…
MF	GO:0016638	oxidoreductase activity, acting on the CH-NH2 group of donors	5	13	0.000221742	0.00731748	MSTRG.10214(GLT1);PGSC0003DMG400003936(At1g62810);PGSC0003DMG400008356(GDH1);PGSC0003DMG400013894(ACO2);PGSC0003DMG400026988(maoII)
MF	GO:0008237	metallopeptidase activity	4	8	0.000303158	0.00820795	MSTRG.1703(LAP);MSTRG.31086(LAP);MSTRG.31087(LAP);PGSC0003DMG400010257(LAP)
MF	GO:0016645	oxidoreductase activity, acting on the CH-NH group of donors	5	14	0.000331634	0.00820795	PGSC0003DMG400002301(LKR/SDH);PGSC0003DMG400003754(CKX5);PGSC0003DMG400006764(CKX6);PGSC0003DMG400006854(PAO1);PGSC0003DMG401015935(LKR/SDH)
MF	GO:0016836	hydro-lyase activity	6	23	0.000560104	0.0123223	PGSC0003DMG400001149(AOS2);PGSC0003DMG400005284(EMB3004);PGSC0003DMG400011282(TSB);PGSC0003DMG400016887(AOS1);PGSC0003DMG400019758(DHPS1);PGSC0003DMG402024041(EMB3004)
MF	GO:0030414	peptidase inhibitor activity	4	11	0.00127552	0.0244232	MSTRG.26101(PIIF);PGSC0003DMG400009511(CDI);PGSC0003DMG400009513(CDI);PGSC0003DMG400010137(--)
MF	GO:0043167	ion binding	62	915	0.00135685	0.0244232	MSTRG.10214(GLT1);MSTRG.11833(ACA9);MSTRG.1703(LAP);MSTRG.22333(LOX1.4);MSTRG.30658(AAO1);MSTRG.31086(LAP);MSTRG.31087(LAP);MSTRG.3825(ARGAH1);MSTRG.3827(ARGAH1);MSTRG.5020(TPS3);PGSC0003DMG400000193(ACS2);PGSC0003DMG400000516(PNP2);PGSC0003DMG400000582(DMR6);PGSC0003DMG400000785(SDC);PGSC0003DMG400001078(HPL);PGSC0003DMG400001149(AOS2);PGSC0003DMG400001162(RAD52-1);PGSC0003DMG400001774(PER21);PG…
MF	GO:0003824	catalytic activity	172	3234	0.00223056	0.0299182	MSTRG.10214(GLT1);MSTRG.10789(--);MSTRG.11833(ACA9);MSTRG.15222(RNS1);MSTRG.1703(LAP);MSTRG.22333(LOX1.4);MSTRG.25075(STY13);MSTRG.26101(PIIF);MSTRG.27740(CHTB4);MSTRG.27840(PDC4);MSTRG.30658(AAO1);MSTRG.31086(LAP);MSTRG.31087(LAP);MSTRG.32416(ZSD1);MSTRG.3825(ARGAH1);MSTRG.3827(ARGAH1);MSTRG.5020(TPS3);MSTRG.8110(CCOAOMT);MSTRG.8112(CCOAOMT);PGSC0003DMG400000037(Acot8);PGSC0003DMG400000193(ACS2)…
MF	GO:0004753	saccharopine dehydrogenase activity	2	2	0.00226653	0.0299182	PGSC0003DMG400002301(LKR/SDH);PGSC0003DMG401015935(LKR/SDH)
MF	GO:0016639	oxidoreductase activity, acting on the CH-NH2 group of donors, NAD or NADP as acceptor	2	2	0.00226653	0.0299182	MSTRG.10214(GLT1);PGSC0003DMG400008356(GDH1)
MF	GO:0042887	amide transmembrane transporter activity	2	2	0.00226653	0.0299182	PGSC0003DMG400030308(TIP1-3);PGSC0003DMG402007615(DUR3)
MF	GO:0061134	peptidase regulator activity	4	13	0.00256256	0.031321	MSTRG.26101(PIIF);PGSC0003DMG400009511(CDI);PGSC0003DMG400009513(CDI);PGSC0003DMG400010137(--)
MF	GO:0016835	carbon-oxygen lyase activity	10	75	0.00268917	0.031321	MSTRG.5020(TPS3);PGSC0003DMG400001149(AOS2);PGSC0003DMG400005284(EMB3004);PGSC0003DMG400005595(TPS31);PGSC0003DMG400011282(TSB);PGSC0003DMG400016887(AOS1);PGSC0003DMG400019758(DHPS1);PGSC0003DMG400027337(PVS1);PGSC0003DMG402024041(EMB3004);PGSC0003DMG402031070(PVS1)
MF	GO:0046906	tetrapyrrole binding	16	157	0.00300899	0.0330989	PGSC0003DMG400001078(HPL);PGSC0003DMG400001149(AOS2);PGSC0003DMG400001774(PER21);PGSC0003DMG400007178(CYP98A2);PGSC0003DMG400008262(NIR1);PGSC0003DMG400009620(CYP71D6);PGSC0003DMG400010578(CYP86B1);PGSC0003DMG400012589(poxN1);PGSC0003DMG400013696(CYP78A9);PGSC0003DMG400015801(PER52);PGSC0003DMG400016887(AOS1);PGSC0003DMG400021157(CYP710A11);PGSC0003DMG400022341(TAP2);PGSC0003DMG400024967(PER51);P…
MF	GO:0016830	carbon-carbon lyase activity	9	68	0.00457571	0.0476837	MSTRG.27840(PDC4);PGSC0003DMG400000785(SDC);PGSC0003DMG400007518(SAMDC);PGSC0003DMG400009959(ODC);PGSC0003DMG400014779(HDC);PGSC0003DMG400020422(PPC1);PGSC0003DMG400026280(HDC);PGSC0003DMG400026300(HDC);PGSC0003DMG400029122(SDC)
MF	GO:0004866	endopeptidase inhibitor activity	3	9	0.00726522	0.0719257	PGSC0003DMG400009511(CDI);PGSC0003DMG400009513(CDI);PGSC0003DMG400010137(--)
