# Supplementary material for: Comparative Transcriptome Analysis of Defense Response of Potato to Phthorimaea operculella Infestation
Source: Plants (Basel). 2023 Aug 29;12(17):3092. doi: 10.3390/plants12173092 (PMC10490199; doi:10.3390/plants12173092)
Supplement: Supplementary file 1 [file plants-12-03092-s001.zip › Table S3 The top 20 KEGG enrichment pathways in each comparison group.xlsx]

## Sheet: Sheet1
Group	KEGG_A_class	KEGG_B_class	Pathway	out (11)	All (7433)	Pvalue	Qvalue	Pathway ID	Genes	K_IDs
CK3-vs-M3
	Metabolism	Global and overview maps	Biosynthesis of secondary metabolites	10	1878	8.83275e-06	0.000105993	ko01110	PGSC0003DMG400001149(AOS2);PGSC0003DMG400015579(UGT74B1);PGSC0003DMG400015601(UGT74B1);PGSC0003DMG400016887(AOS1);PGSC0003DMG401012679(AOC);MSTRG.27840(PDC4);MSTRG.3825(ARGAH1);MSTRG.3827(ARGAH1);MSTRG.7289(TPS7);MSTRG.7290(AFS1)	K01723+K11820+K11820+K01723+K10525+K01568+K01476+K01476+K14173+K14173
	Metabolism	Lipid metabolism	alpha-Linolenic acid metabolism	3	65	0.000100187	0.000601124	ko00592	PGSC0003DMG400001149(AOS2);PGSC0003DMG400016887(AOS1);PGSC0003DMG401012679(AOC)	K01723+K01723+K10525
	Metabolism	Biosynthesis of other secondary metabolites	Glucosinolate biosynthesis	2	29	0.000791001	0.00316401	ko00966	PGSC0003DMG400015579(UGT74B1);PGSC0003DMG400015601(UGT74B1)	K11820+K11820
	Metabolism	Amino acid metabolism	Arginine biosynthesis	2	45	0.00190403	0.00571209	ko00220	MSTRG.3825(ARGAH1);MSTRG.3827(ARGAH1)	K01476+K01476
	Metabolism	Metabolism of terpenoids and polyketides	Sesquiterpenoid and triterpenoid biosynthesis	2	66	0.00405601	0.00973443	ko00909	MSTRG.7289(TPS7);MSTRG.7290(AFS1)	K14173+K14173
	Metabolism	Amino acid metabolism	Arginine and proline metabolism	2	75	0.00520929	0.00988296	ko00330	MSTRG.3825(ARGAH1);MSTRG.3827(ARGAH1)	K01476+K01476
	Metabolism	Global and overview maps	2-Oxocarboxylic acid metabolism	2	79	0.00576506	0.00988296	ko01210	PGSC0003DMG400015579(UGT74B1);PGSC0003DMG400015601(UGT74B1)	K11820+K11820
	Metabolism	Amino acid metabolism	Tryptophan metabolism	2	99	0.00893159	0.0133974	ko00380	PGSC0003DMG400015579(UGT74B1);PGSC0003DMG400015601(UGT74B1)	K11820+K11820
	Metabolism	Global and overview maps	Biosynthesis of amino acids	2	274	0.0597918	0.0797224	ko01230	MSTRG.3825(ARGAH1);MSTRG.3827(ARGAH1)	K01476+K01476
	Metabolism	Carbohydrate metabolism	Glycolysis / Gluconeogenesis	1	153	0.204625	0.24555	ko00010	MSTRG.27840(PDC4)	K01568
	Metabolism	Global and overview maps	Metabolic pathways	6	2954	0.24068	0.262561	ko01100	PGSC0003DMG400001149(AOS2);PGSC0003DMG400016887(AOS1);PGSC0003DMG401012679(AOC);MSTRG.27840(PDC4);MSTRG.3825(ARGAH1);MSTRG.3827(ARGAH1)	K01723+K01723+K10525+K01568+K01476+K01476
	Environmental Information Processing	Signal transduction	Plant hormone signal transduction	1	419	0.47201	0.47201	ko04075	PGSC0003DMG400002930(TIFY10A)	K13464
CK48-vs-M48
	Genetic Information Processing	Folding, sorting and degradation	Protein processing in endoplasmic reticulum	65	297	5.01524e-24	5.71738e-22	ko04141	PGSC0003DMG400000398(HSC-I);PGSC0003DMG400000444(HSP70);PGSC0003DMG400000661(PDIL2-3);PGSC0003DMG400001752(P58B);PGSC0003DMG400002531(SEC13B);PGSC0003DMG400002776(CAL1);PGSC0003DMG400002779(PDIL2-1);PGSC0003DMG400002928(HSP18.2);PGSC0003DMG400002987(DNAJ1);PGSC0003DMG400003219(HSP21);PGSC0003DMG400004150(PDI);PGSC0003DMG400004304(AERO1);PGSC0003DMG400004808(HSP23);PGSC0003DMG400005361(CRT3);PGSC0…	K03283+K03283+K09584+K09523+K14004+K08057+K09584+K13993+K09503+K13993+K09580+K10950+K13993+K08057+K04079+K09481+K13993+K03283+K09517+K13993+K13993+K04079+K09487+K13993+K13993+K13993+K13993+K13993+K13993+K09490+K13993+K09580+K14009+K09580+K03283+K08054+K09486+K13993+K13993+K09580+K09490+K13993+K13525+K10666+K13993+K13993+K13993+K09490+K07953+K03283+K03283+K10956+K13993+K03283+K13993+K13993+K13993+…
	Metabolism	Carbohydrate metabolism	Galactose metabolism	15	74	5.76525e-06	0.000328619	ko00052	PGSC0003DMG400000295(HXK2);PGSC0003DMG400000513(RFS);PGSC0003DMG400003465(AGAL3);PGSC0003DMG400003522(GOLS2);PGSC0003DMG400005216(GOLS1);PGSC0003DMG400016208(PFK5);PGSC0003DMG400018109(RFS);PGSC0003DMG400022258(RFS1);PGSC0003DMG400023297(RFS2);PGSC0003DMG400025299(AGAL1);PGSC0003DMG401001316(GALM);PGSC0003DMG402028252(INV1);MSTRG.22395(lacZ);MSTRG.32687(PFK3);MSTRG.9514(RFS2)	K00844+K06617+K07407+K18819+K18819+K00850+K06617+K06617+K06617+K07407+K01785+K01193+K01190+K00850+K06617
	Metabolism	Energy metabolism	Photosynthesis	14	89	0.000218704	0.00831074	ko00195	PGSC0003DMG400001014(atpB);PGSC0003DMG400002312(PSBR);PGSC0003DMG400004211(psbA);PGSC0003DMG400004532(AP1);PGSC0003DMG400005372(psaA);PGSC0003DMG400015960(psaA);PGSC0003DMG400017258(psbD);PGSC0003DMG400023985(FD3);PGSC0003DMG400025106(atpE);PGSC0003DMG400031395(PSBP);PGSC0003DMG400044366(psbA);PGSC0003DMG400046303(psbB);MSTRG.2327(petD);MSTRG.6111(PETH)	K02112+K03541+K02703+K02639+K02689+K02689+K02706+K02639+K02114+K02717+K02703+K02704+K02637+K02641
	Metabolism	Biosynthesis of other secondary metabolites	Flavonoid biosynthesis	13	114	0.0070726	0.185923	ko00941	PGSC0003DMG400000425(CYP75A2);PGSC0003DMG400003605(DFRA);PGSC0003DMG400006448(FAOMT);PGSC0003DMG400007179(CYP98A2);PGSC0003DMG400007181(CYP98A3);PGSC0003DMG400007312(ASAT3);PGSC0003DMG400013168(BEAT);PGSC0003DMG400013169(BEAT);PGSC0003DMG400016095(BEAT);PGSC0003DMG400019110(CHS2);PGSC0003DMG401011536(SALAT);MSTRG.1038(CYP98A3);MSTRG.8110(CCOAOMT)	K13083+K13082+K00588+K09754+K09754+K13065+K13065+K13065+K13065+K00660+K13065+K09754+K00588
	Metabolism	Metabolism of other amino acids	Glutathione metabolism	14	129	0.00815451	0.185923	ko00480	PGSC0003DMG400004977(GSTT1);PGSC0003DMG400009077(SPMS);PGSC0003DMG400014657(PARC);PGSC0003DMG400016722(GSTF11);PGSC0003DMG400023416(DHAR1);PGSC0003DMG400027636(PARA);PGSC0003DMG400031091(PARC);PGSC0003DMG400031093(PARC);PGSC0003DMG400032777(APX1);PGSC0003DMG401001731(APX2);PGSC0003DMG402002164(PRP1);MSTRG.31086(LAP);MSTRG.31087(LAP);MSTRG.3119(RNR2A)	K00799+K00797+K00799+K00799+K21888+K00799+K00799+K00799+K00434+K00434+K00799+K01255+K01255+K10808
	Organismal Systems	Environmental adaptation	Circadian rhythm - plant	7	54	0.0229416	0.415708	ko04712	PGSC0003DMG400005998(PIL15);PGSC0003DMG400016180(FT);PGSC0003DMG400018280(PIL15);PGSC0003DMG400019110(CHS2);PGSC0003DMG401020784(HY5);MSTRG.13887(GI);MSTRG.16594(FT)	K12126+K16223+K12126+K00660+K16241+K12124+K16223
	Metabolism	Amino acid metabolism	Cysteine and methionine metabolism	13	135	0.0263678	0.415708	ko00270	PGSC0003DMG400000048(PCAS-2);PGSC0003DMG400004285(CMT1);PGSC0003DMG400009077(SPMS);PGSC0003DMG400012239(MGL);PGSC0003DMG400014257(ARD2);PGSC0003DMG400021866(At5g53970);PGSC0003DMG400029836(At3g57050);PGSC0003DMG400031255(CpNIFS3);PGSC0003DMG400033126(AKHSDH1);PGSC0003DMG400033885(ACS4);MSTRG.12793(BCAT2);MSTRG.20943(ACO4);MSTRG.29781(MET1A)	K13034+K00558+K00797+K01761+K08967+K00815+K01760+K22207+K12524+K01762+K00826+K05933+K00558
	Metabolism	Biosynthesis of other secondary metabolites	Stilbenoid, diarylheptanoid and gingerol biosynthesis	11	110	0.0308708	0.415708	ko00945	PGSC0003DMG400006448(FAOMT);PGSC0003DMG400007179(CYP98A2);PGSC0003DMG400007181(CYP98A3);PGSC0003DMG400007312(ASAT3);PGSC0003DMG400013168(BEAT);PGSC0003DMG400013169(BEAT);PGSC0003DMG400016095(BEAT);PGSC0003DMG401011536(SALAT);PGSC0003DMG401025689(ROMT);MSTRG.1038(CYP98A3);MSTRG.8110(CCOAOMT)	K00588+K09754+K09754+K13065+K13065+K13065+K13065+K13065+K16040+K09754+K00588
	Metabolism	Lipid metabolism	Sphingolipid metabolism	5	35	0.0356866	0.415708	ko00600	PGSC0003DMG400003465(AGAL3);PGSC0003DMG400025299(AGAL1);PGSC0003DMG401025549(SBH1);MSTRG.22395(lacZ);MSTRG.22900(LCB1)	K07407+K07407+K04713+K01190+K00654
	Metabolism	Lipid metabolism	Cutin, suberine and wax biosynthesis	6	47	0.0364657	0.415708	ko00073	PGSC0003DMG400007405(FAR3);PGSC0003DMG400010578(CYP86B1);PGSC0003DMG400029343(SOP1);PGSC0003DMG400030349(CYP86A1);PGSC0003DMG400031731(HHT1);MSTRG.3646(CER1)	K13356+K15402+K17991+K15401+K15400+K15404
	Genetic Information Processing	Replication and repair	DNA replication	12	129	0.0403655	0.418333	ko03030	PGSC0003DMG400002190(OsI_36121);PGSC0003DMG400008308(ROA2);PGSC0003DMG400009040(MCM7);PGSC0003DMG400011837(MCM5);PGSC0003DMG400013633(Os05g0235800);PGSC0003DMG400021257(--);PGSC0003DMG400030432(PCNA);PGSC0003DMG400030968(MCM4);PGSC0003DMG400031043(DPB2);PGSC0003DMG403013782(RPA2A);MSTRG.30314(LIG1);MSTRG.3644(dna2)	K02540+K02541+K02210+K02209+K02542+K03504+K04802+K02212+K02325+K10739+K10747+K10742
	Metabolism	Glycan biosynthesis and metabolism	Glycosphingolipid biosynthesis - globo and isoglobo series	2	8	0.0634682	0.602947	ko00603	PGSC0003DMG400003465(AGAL3);PGSC0003DMG400025299(AGAL1)	K07407+K07407
	Metabolism	Lipid metabolism	Fatty acid degradation	7	71	0.0809331	0.709721	ko00071	PGSC0003DMG400004827(ACX1);PGSC0003DMG400010900(AAT1);PGSC0003DMG400014870(ADHIII);PGSC0003DMG400022885(ALDH7B4);PGSC0003DMG400024849(ADH1);PGSC0003DMG400030349(CYP86A1);PGSC0003DMG402000216(LACS4)	K00232+K00626+K00121+K14085+K18857+K15401+K01897
	Metabolism	Amino acid metabolism	Arginine biosynthesis	5	45	0.0879008	0.715763	ko00220	PGSC0003DMG400004899(ALAAT2);PGSC0003DMG400009061(NAGS1);PGSC0003DMG400017513(At4g17830);MSTRG.3825(ARGAH1);MSTRG.3827(ARGAH1)	K00814+K14682+K01438+K01476+K01476
	Metabolism	Biosynthesis of other secondary metabolites	Phenylpropanoid biosynthesis	24	344	0.100418	0.716543	ko00940	PGSC0003DMG400005062(TAP2);PGSC0003DMG400006319(BGLU12);PGSC0003DMG400006448(FAOMT);PGSC0003DMG400007179(CYP98A2);PGSC0003DMG400007181(CYP98A3);PGSC0003DMG400007312(ASAT3);PGSC0003DMG400013168(BEAT);PGSC0003DMG400013169(BEAT);PGSC0003DMG400014055(GSVIVT00023967001);PGSC0003DMG400014867(PER51);PGSC0003DMG400015678(10HGO);PGSC0003DMG400015801(PER52);PGSC0003DMG400016095(BEAT);PGSC0003DMG400018446(C…	K00430+K01188+K00588+K09754+K09754+K13065+K13065+K13065+K00430+K00430+K00083+K00430+K13065+K00083+K10775+K13065+K00430+K00083+K12356+K05349+K10775+K09754+K05350+K00588
	Metabolism	Amino acid metabolism	Arginine and proline metabolism	7	75	0.10135	0.716543	ko00330	PGSC0003DMG400009077(SPMS);PGSC0003DMG400010050(POX1);PGSC0003DMG400022885(ALDH7B4);PGSC0003DMG400028810(PAO2);PGSC0003DMG402026767(PRO2);MSTRG.3825(ARGAH1);MSTRG.3827(ARGAH1)	K00797+K00318+K14085+K17839+K12657+K01476+K01476
	Environmental Information Processing	Signal transduction	MAPK signaling pathway - plant	22	317	0.11675	0.716543	ko04016	PGSC0003DMG400005016(PYL3);PGSC0003DMG400005111(PR1B1);PGSC0003DMG400005112(PR1B1);PGSC0003DMG400009112(PP2C51);PGSC0003DMG400010331(At3g47570);PGSC0003DMG400011033(PYL4);PGSC0003DMG400013255(ERF1B);PGSC0003DMG400015897(PYL4);PGSC0003DMG400016015(XA21);PGSC0003DMG400016742(PP2CA);PGSC0003DMG400017763(SAPK2);PGSC0003DMG400019604(PP2C51);PGSC0003DMG400020599(PYL4);PGSC0003DMG400020606(PYL4);PGSC000…	K14496+K13449+K13449+K14497+K13420+K14496+K14516+K14496+K13420+K14497+K14498+K14497+K14496+K14496+K14496+K14516+K14496+K20547+K14496+K13447+K02183+K14498
	Metabolism	Amino acid metabolism	Phenylalanine metabolism	8	93	0.119004	0.716543	ko00360	PGSC0003DMG400006448(FAOMT);PGSC0003DMG400007489(HDC);PGSC0003DMG400007631(HDC);PGSC0003DMG400014863(TYDC1);PGSC0003DMG400019386(TPA1);PGSC0003DMG400021866(At5g53970);PGSC0003DMG402021549(PAL5);MSTRG.8110(CCOAOMT)	K00588+K22427+K22427+K22328+K10775+K00815+K10775+K00588
	Environmental Information Processing	Signal transduction	Plant hormone signal transduction	28	419	0.119424	0.716543	ko04075	PGSC0003DMG400003084(RR10);PGSC0003DMG400003849(GID1B);PGSC0003DMG400005016(PYL3);PGSC0003DMG400005111(PR1B1);PGSC0003DMG400005112(PR1B1);PGSC0003DMG400005998(PIL15);PGSC0003DMG400009112(PP2C51);PGSC0003DMG400011033(PYL4);PGSC0003DMG400013255(ERF1B);PGSC0003DMG400013765(IAA11);PGSC0003DMG400015667(--);PGSC0003DMG400015897(PYL4);PGSC0003DMG400016742(PP2CA);PGSC0003DMG400017763(SAPK2);PGSC0003DMG40…	K14492+K14493+K14496+K13449+K13449+K12126+K14497+K14496+K14516+K14484+K13464+K14496+K14497+K14498+K12126+K14497+K14496+K14496+K14496+K14488+K14516+K14496+K14488+K14496+K14492+K14504+K14492+K14498
	Metabolism	Global and overview maps	Biosynthesis of amino acids	19	274	0.138278	0.759915	ko01230	PGSC0003DMG400000048(PCAS-2);PGSC0003DMG400004899(ALAAT2);PGSC0003DMG400005284(EMB3004);PGSC0003DMG400007018(EPSPS-1);PGSC0003DMG400009061(NAGS1);PGSC0003DMG400012987(TD);PGSC0003DMG400015253(GAPC);PGSC0003DMG400016208(PFK5);PGSC0003DMG400017513(At4g17830);PGSC0003DMG400021866(At5g53970);PGSC0003DMG400025734(PKP1);PGSC0003DMG400029836(At3g57050);PGSC0003DMG400033126(AKHSDH1);PGSC0003DMG402022215(…	K13034+K00814+K13832+K00800+K14682+K01754+K00134+K00850+K01438+K00815+K00873+K01760+K12524+K01681+K12657+K00826+K00850+K01476+K01476
CK96-vs-M96
	Metabolism	Energy metabolism	Photosynthesis - antenna proteins	29	38	5.15e-15	6.65e-13	ko00196	PGSC0003DMG400004301(CAB37);PGSC0003DMG400004458(LHCA5);PGSC0003DMG400006149(CAB4);PGSC0003DMG400007375(CAB3C);PGSC0003DMG400007787(CAB8);PGSC0003DMG400008297(CAB1B);PGSC0003DMG400008298(CAB1B);PGSC0003DMG400008299(CAB1B);PGSC0003DMG400008300(CAB1B);PGSC0003DMG400008301(CAB1B);PGSC0003DMG400008309(CAB1B);PGSC0003DMG400008564(CAB13);PGSC0003DMG400008804(CAB1B);PGSC0003DMG400012590(CAP10B);PGSC0003…	K08913+K08911+K08913+K08912+K08909+K08912+K08912+K08912+K08912+K08912+K08912+K08914+K08912+K08917+K08917+K08912+K08912+K08912+K08912+K08912+K08912+K08908+K08914+K08910+K08909+K08907+K08910+K08912+K08912
	Metabolism	Amino acid metabolism	Phenylalanine metabolism	35	93	4.78e-06	0.000308	ko00360	PGSC0003DMG400003155(4CL3);PGSC0003DMG400006214(CCOAOMT5);PGSC0003DMG400007631(HDC);PGSC0003DMG400010840(ASP3);PGSC0003DMG400012409(hbdA);PGSC0003DMG400014223(4CL2);PGSC0003DMG400014779(HDC);PGSC0003DMG400014863(TYDC1);PGSC0003DMG400015637(Os01g0760600);PGSC0003DMG400017203(At1g31672);PGSC0003DMG400017420(HPD);PGSC0003DMG400018706(At4g34880);PGSC0003DMG400019386(TPA1);PGSC0003DMG400020416(ASP1);P…	K01904+K00588+K22427+K14454+K00074+K01904+K22427+K22328+K14454+K00276+K00457+K01426+K10775+K14455+K00815+K00815+K10775+K00588+K22427+K22427+K00815+K01904+K22427+K22427+K00276+K10775+K10775+K00487+K10775+K10775+K00487+K22427+K00588+K00588+K10775
	Organismal Systems	Environmental adaptation	Circadian rhythm - plant	22	54	6.9e-05	0.00297	ko04712	PGSC0003DMG400000584(APRR5);PGSC0003DMG400006033(RUP2);PGSC0003DMG400013334(COP1);PGSC0003DMG400013826(ELF3);PGSC0003DMG400016180(FT);PGSC0003DMG400017172(CRY2);PGSC0003DMG400018280(PIL15);PGSC0003DMG400018791(GI);PGSC0003DMG400019110(CHS2);PGSC0003DMG400019518(APRR1);PGSC0003DMG400019971(ADO3);PGSC0003DMG400027211(PHYB);PGSC0003DMG400029303(ELF3);PGSC0003DMG400029620(CHS1B);PGSC0003DMG400033048(…	K12130+K10143+K10143+K12125+K16223+K12119+K12126+K12124+K00660+K12127+K12116+K12121+K12125+K00660+K12127+K16241+K12130+K16221+K12124+K16223+K03115+K12129
	Metabolism	Amino acid metabolism	Arginine and proline metabolism	26	75	0.000365736	0.0118	ko00330	PGSC0003DMG400000653(AIH);PGSC0003DMG400001662(ADC2);PGSC0003DMG400003617(GRXS6);PGSC0003DMG400006061(P4H1);PGSC0003DMG400006899(P4H7);PGSC0003DMG400007518(SAMDC);PGSC0003DMG400009959(ODC);PGSC0003DMG400010050(POX1);PGSC0003DMG400010051(SAMDC);PGSC0003DMG400010840(ASP3);PGSC0003DMG400015637(Os01g0760600);PGSC0003DMG400017568(ALDH);PGSC0003DMG400017833(PAO5);PGSC0003DMG400018706(At4g34880);PGSC000…	K10536+K01583+K00128+K00472+K00472+K01611+K01581+K00318+K01611+K14454+K14454+K00128+K12259+K01426+K14455+K12259+K00472+K01581+K00128+K00472+K01581+K01583+K00472+K00128+K01476+K01476
	Metabolism	Carbohydrate metabolism	Galactose metabolism	25	74	0.000730755	0.0189	ko00052	PGSC0003DMG400000295(HXK2);PGSC0003DMG400000513(RFS);PGSC0003DMG400002525(HXK1);PGSC0003DMG400003054(UGE1);PGSC0003DMG400003522(GOLS2);PGSC0003DMG400005216(GOLS1);PGSC0003DMG400009861(HXK2);PGSC0003DMG400012274(UGE2);PGSC0003DMG400013856(TIV1);PGSC0003DMG400015273(AGAL2);PGSC0003DMG400017413(PFK3);PGSC0003DMG400018084(Galm);PGSC0003DMG400018109(RFS);PGSC0003DMG400022258(RFS1);PGSC0003DMG400025299…	K00844+K06617+K00844+K01784+K18819+K18819+K00844+K01784+K01193+K07407+K00850+K01785+K06617+K06617+K07407+K01193+K06617+K01785+K01193+K00850+K00963+K01193+K01193+K01193+K06617
	Metabolism	Global and overview maps	Biosynthesis of amino acids	69	274	0.00133342	0.0287	ko01230	PGSC0003DMG400000048(PCAS-2);PGSC0003DMG400001438(CM1);PGSC0003DMG400001524(PSAT1);PGSC0003DMG400001525(IDH1);PGSC0003DMG400001573(SAT2);PGSC0003DMG400003123(FBA2);PGSC0003DMG400003548(FBA2);PGSC0003DMG400004688(SAM2);PGSC0003DMG400004791(tal);PGSC0003DMG400005284(EMB3004);PGSC0003DMG400005961(RPI2);PGSC0003DMG400007018(EPSPS-1);PGSC0003DMG400007078(ALS);PGSC0003DMG400007122(ADT6);PGSC0003DMG4000…	K13034+K01850+K00831+K00030+K00640+K01623+K01623+K00789+K00616+K13832+K01807+K00800+K01652+K05359+K01647+K01681+K00058+K14454+K01689+K01696+K01623+K01626+K14454+K00600+K01736+K00850+K00134+K01438+K00789+K14272+K01687+K01714+K14455+K00815+K00815+K00927+K00640+K01663+K01738+K00058+K01915+K00873+K00948+K00765+K01739+K00873+K00815+K00134+K01803+K00549+K01754+K00789+K01687+K01681+K06001+K01807+K15227+…
	Metabolism	Metabolism of cofactors and vitamins	Porphyrin and chlorophyll metabolism	20	59	0.0022967	0.0423	ko00860	PGSC0003DMG400000457(PAO);PGSC0003DMG400002386(SGRL);PGSC0003DMG400004252(SGR);PGSC0003DMG400006381(HEMA1);PGSC0003DMG400007188(CRD1);PGSC0003DMG400010798(SGR);PGSC0003DMG400013429(PPXII);PGSC0003DMG400017570(CAO);PGSC0003DMG400019347(CLH2);PGSC0003DMG400019510(CHLP);PGSC0003DMG400022678(DVR);PGSC0003DMG400022747(SGR);PGSC0003DMG400023975(COX15);PGSC0003DMG400025254(cysG);PGSC0003DMG400027276(CHL…	K13071+K22013+K22013+K02492+K04035+K22013+K00231+K13600+K08099+K10960+K19073+K22013+K02259+K02303+K03403+K13606+K08101+K13600+K01772+K00228
	Environmental Information Processing	Signal transduction	Plant hormone signal transduction	97	419	0.00306546	0.0494	ko04075	PGSC0003DMG400000118(ARF9);PGSC0003DMG400000129(SAUR32);PGSC0003DMG400001611(SAUR20);PGSC0003DMG400001614(SAUR50);PGSC0003DMG400001615(SAUR50);PGSC0003DMG400001655(SAUR40);PGSC0003DMG400001667(SAUR50);PGSC0003DMG400001668(SAUR50);PGSC0003DMG400002608(IAA26);PGSC0003DMG400002636(AUX22);PGSC0003DMG400002914(EBF2);PGSC0003DMG400003084(RR10);PGSC0003DMG400003196(RR24);PGSC0003DMG400003225(SAUR32);PGS…	K14486+K14488+K14488+K14488+K14488+K14488+K14488+K14488+K14484+K14484+K14515+K14492+K14491+K14488+K14488+K14495+K14488+K14503+K14488+K14496+K14484+K14514+K14514+K14432+K14431+K14484+K14509+K14505+K14488+K14510+K13946+K14514+K14496+K14497+K14500+K14516+K14496+K14484+K14484+K13464+K14515+K14496+K14498+K14509+K14516+K13422+K13416+K12126+K14490+K14494+K13415+K14506+K14488+K14513+K14488+K14487+K14487+…
	Metabolism	Lipid metabolism	Steroid biosynthesis	15	41	0.0034524	0.0495	ko00100	PGSC0003DMG400002156(SMO2-2);PGSC0003DMG400005931(DWF5);PGSC0003DMG400006855(Smt1-1);PGSC0003DMG400008164(SDP1);PGSC0003DMG400010415(STE1);PGSC0003DMG400012763(SMO1-1);PGSC0003DMG400016402(CYP51G1);PGSC0003DMG400018641(SMT2);PGSC0003DMG400018937(SMT2);PGSC0003DMG400021142(DIM);PGSC0003DMG400026401(STE1);PGSC0003DMG400027684(At1g20050);PGSC0003DMG400029832(SDP1);PGSC0003DMG400030422(SMO2-2);PGSC00…	K14424+K00213+K00559+K14674+K00227+K14423+K05917+K08242+K08242+K09828+K00227+K01824+K14674+K14424+K01052
	Metabolism	Global and overview maps	Carbon metabolism	77	325	0.00428514	0.051	ko01200	PGSC0003DMG400000025(CAC3);PGSC0003DMG400000048(PCAS-2);PGSC0003DMG400000295(HXK2);PGSC0003DMG400001524(PSAT1);PGSC0003DMG400001525(IDH1);PGSC0003DMG400001570(CAT2);PGSC0003DMG400001573(SAT2);PGSC0003DMG400002525(HXK1);PGSC0003DMG400003123(FBA2);PGSC0003DMG400003548(FBA2);PGSC0003DMG400004623(AAE7);PGSC0003DMG400004791(tal);PGSC0003DMG400005961(RPI2);PGSC0003DMG400007466(PPC4);PGSC0003DMG40000755…	K01962+K13034+K00844+K00831+K00030+K03781+K00640+K00844+K01623+K01623+K01913+K00616+K01807+K01595+K01913+K00121+K01647+K00261+K01681+K00058+K00844+K05298+K14454+K01689+K00131+K01623+K01595+K00026+K01810+K01638+K14454+K00600+K00297+K00036+K00850+K00134+K14272+K03841+K00026+K00626+K01895+K00036+K14455+K01595+K02437+K00927+K00640+K01738+K00058+K00297+K00249+K00873+K00948+K01455+K00851+K01637+K00873+…
	Cellular Processes	Transport and catabolism	Autophagy - other eukaryotes	17	50	0.00460475	0.051	ko04136	PGSC0003DMG400000571(ATG13A);PGSC0003DMG400004286(TAP46);PGSC0003DMG400004802(ATG8F);PGSC0003DMG400005198(ATG8I);PGSC0003DMG400008887(ATG1C);PGSC0003DMG400011011(ATG1C);PGSC0003DMG400011153(ATG11);PGSC0003DMG400011161(ATG18B);PGSC0003DMG400014422(ATG8C);PGSC0003DMG400017986(ATG6);PGSC0003DMG400021594(ATG3);PGSC0003DMG400023589(VPS15);PGSC0003DMG401003998(At1g49180);PGSC0003DMG401025733(TOR);PGSC0…	K08331+K17606+K08341+K08341+K08269+K08269+K08330+K17908+K08341+K08334+K08343+K08333+K08269+K07203+K17890+K08341+K08339
	Genetic Information Processing	Folding, sorting and degradation	Protein processing in endoplasmic reticulum	71	297	0.00474063	0.051	ko04141	PGSC0003DMG400000398(HSC-I);PGSC0003DMG400000444(HSP70);PGSC0003DMG400001509(IRE1A);PGSC0003DMG400001985(DNAJ1);PGSC0003DMG400002776(CAL1);PGSC0003DMG400002928(HSP18.2);PGSC0003DMG400002987(DNAJ1);PGSC0003DMG400003219(HSP21);PGSC0003DMG400004150(PDI);PGSC0003DMG400004808(HSP23);PGSC0003DMG400004986(UBC28);PGSC0003DMG400005573(HSP83A);PGSC0003DMG400005784(UBC10);PGSC0003DMG400006185(SKP1B);PGSC000…	K03283+K03283+K08852+K09503+K08057+K13993+K09503+K13993+K09580+K13993+K06689+K04079+K06689+K03094+K09503+K12275+K09580+K13993+K09562+K03283+K09517+K06689+K13993+K04079+K08852+K13993+K13993+K13993+K13993+K13993+K13525+K09490+K06689+K03283+K04079+K13993+K13525+K10666+K09490+K03283+K13525+K13993+K10666+K13993+K04079+K06689+K09503+K13993+K09490+K10666+K09503+K03094+K03094+K10575+K03283+K10956+K13993+…
	Metabolism	Lipid metabolism	Arachidonic acid metabolism	9	21	0.00686048	0.0635	ko00590	PGSC0003DMG400000288(GGT3);PGSC0003DMG400008164(SDP1);PGSC0003DMG400009877(ptges2);PGSC0003DMG400015151(CYP71A8);PGSC0003DMG400026281(GPX1);PGSC0003DMG400029832(SDP1);PGSC0003DMG400030097(GGT1);PGSC0003DMG400031137(OsI_027940);MSTRG.19097(GPX2)	K18592+K14674+K05309+K07418+K00432+K14674+K18592+K15730+K00432
	Metabolism	Amino acid metabolism	Phenylalanine, tyrosine and tryptophan biosynthesis	18	56	0.00701341	0.0635	ko00400	PGSC0003DMG400001438(CM1);PGSC0003DMG400005284(EMB3004);PGSC0003DMG400007018(EPSPS-1);PGSC0003DMG400007122(ADT6);PGSC0003DMG400010840(ASP3);PGSC0003DMG400011282(TSB);PGSC0003DMG400012549(DHS2);PGSC0003DMG400015637(Os01g0760600);PGSC0003DMG400016016(CS2);PGSC0003DMG400020416(ASP1);PGSC0003DMG400021276(At5g53970);PGSC0003DMG400021866(At5g53970);PGSC0003DMG400026819(TAT);PGSC0003DMG400029380(trpB2);…	K01850+K13832+K00800+K05359+K14454+K01696+K01626+K14454+K01736+K14455+K00815+K00815+K00815+K06001+K15227+K00766+K01696+K13832
	Metabolism	Global and overview maps	Metabolic pathways	569	2954	0.00738308	0.0635	ko01100	PGSC0003DMG400000025(CAC3);PGSC0003DMG400000046(GPAT4);PGSC0003DMG400000048(PCAS-2);PGSC0003DMG400000089(--);PGSC0003DMG400000238(FKGP);PGSC0003DMG400000274(DGAT1);PGSC0003DMG400000288(GGT3);PGSC0003DMG400000293(PME53);PGSC0003DMG400000295(HXK2);PGSC0003DMG400000433(AXS2);PGSC0003DMG400000511(PER63);PGSC0003DMG400000560(COMT);PGSC0003DMG400000608(At1g80170);PGSC0003DMG400000653(AIH);PGSC0003DMG40…	K01962+K13508+K13034+K01792+K05305+K11155+K18592+K01051+K00844+K12449+K00430+K13066+K01213+K10536+K01590+K22596+K10760+K00423+K10258+K02153+K20623+K01427+K00939+K09590+K01850+K00012+K00831+K00030+K00640+K00764+K01583+K00430+K13484+K04123+K07409+K14424+K01918+K00844+K01784+K01623+K01179+K01904+K09754+K00021+K01623+K00475+K00128+K01051+K09838+K02641+K16055+K03147+K01953+K02703+K00558+K08913+K01913+…
	Metabolism	Carbohydrate metabolism	Starch and sucrose metabolism	42	164	0.00803817	0.0648	ko00500	PGSC0003DMG400000295(HXK2);PGSC0003DMG400002303(At4g31140);PGSC0003DMG400002525(HXK1);PGSC0003DMG400003124(At4g39010);PGSC0003DMG400004114(TPS9);PGSC0003DMG400004792(TPPF);PGSC0003DMG400006672(SUS2);PGSC0003DMG400008413(CEL5);PGSC0003DMG400009109(TPP2);PGSC0003DMG400009477(TPPJ);PGSC0003DMG400009861(HXK2);PGSC0003DMG400012111(WAXY);PGSC0003DMG400012910(PGI1);PGSC0003DMG400013546(SS);PGSC0003DMG40…	K00844+K19893+K00844+K01179+K16055+K01087+K00695+K01179+K01087+K01087+K00844+K13679+K01810+K00695+K00695+K01193+K01188+K01176+K00700+K16055+K16055+K00847+K01188+K00847+K05349+K16055+K01193+K00688+K16055+K19893+K00688+K00703+K01193+K00695+K16055+K00963+K05350+K01193+K01193+K01193+K00705+K05350
	Metabolism	Lipid metabolism	Glycerophospholipid metabolism	34	129	0.0102924	0.0774	ko00564	PGSC0003DMG400000046(GPAT4);PGSC0003DMG400004067(GDPD5);PGSC0003DMG400007795(--);PGSC0003DMG400008151(LPAT2);PGSC0003DMG400008164(SDP1);PGSC0003DMG400010352(LCAT4);PGSC0003DMG400012712(Os01g0939600);PGSC0003DMG400014459(NMT2);PGSC0003DMG400015265(NPC6);PGSC0003DMG400020315(GPAT6);PGSC0003DMG400020688(PECT1);PGSC0003DMG400024711(TAZ);PGSC0003DMG400025081(CK1);PGSC0003DMG400025638(At4g09760);PGSC00…	K13508+K01126+K01094+K13523+K14674+K22389+K00006+K05929+K01114+K13508+K00967+K13511+K14156+K14156+K13508+K13510+K05929+K16860+K14674+K18693+K08730+K06130+K13510+K15728+K00999+K01115+K15728+K13511+K18693+K08730+K00901+K01115+K00111+K00111
	Metabolism	Global and overview maps	Biosynthesis of secondary metabolites	370	1878	0.0108035	0.0774	ko01110	PGSC0003DMG400000021(SDR2b);PGSC0003DMG400000025(CAC3);PGSC0003DMG400000046(GPAT4);PGSC0003DMG400000048(PCAS-2);PGSC0003DMG400000089(--);PGSC0003DMG400000295(HXK2);PGSC0003DMG400000457(PAO);PGSC0003DMG400000511(PER63);PGSC0003DMG400000560(COMT);PGSC0003DMG400000785(SDC);PGSC0003DMG400000957(IPT3);PGSC0003DMG400000984(DET2);PGSC0003DMG400001144(CYP75B2);PGSC0003DMG400001247(ADK-B);PGSC0003DMG40000…	K15095+K01962+K13508+K13034+K01792+K00844+K13071+K00430+K13066+K01590+K10760+K10258+K20623+K00939+K09590+K01850+K00030+K03781+K00640+K00764+K00430+K04123+K04125+K07409+K14424+K01918+K22013+K00844+K01623+K01904+K09754+K11778+K00021+K01623+K00475+K00128+K08241+K09838+K01953+K22013+K21026+K21026+K01913+K10527+K00789+K00616+K13832+K04124+K00213+K01807+K00588+K02492+K21026+K21026+K11778+K21371+K00559+…
	Metabolism	Amino acid metabolism	Cysteine and methionine metabolism	34	135	0.0204097	0.136	ko00270	PGSC0003DMG400000048(PCAS-2);PGSC0003DMG400001573(SAT2);PGSC0003DMG400004285(CMT1);PGSC0003DMG400004688(SAM2);PGSC0003DMG400006450(VIT_05s0020g04070);PGSC0003DMG400007518(SAMDC);PGSC0003DMG400010051(SAMDC);PGSC0003DMG400010840(ASP3);PGSC0003DMG400011868(At3g08860);PGSC0003DMG400012186(ACS1);PGSC0003DMG400012321(ACS1);PGSC0003DMG400012395(MMDH);PGSC0003DMG400012412(VIT_19s0014g02480);PGSC0003DMG40…	K13034+K00640+K00558+K00789+K08967+K01611+K01611+K14454+K00827+K20772+K20772+K00026+K16054+K05933+K14454+K00789+K00026+K14455+K00815+K05933+K00815+K00640+K01738+K16054+K01739+K00815+K00549+K00789+K00558+K05396+K12524+K00789+K01251+K01251
	Metabolism	Lipid metabolism	Fatty acid degradation	20	71	0.0215678	0.136	ko00071	PGSC0003DMG400003617(GRXS6);PGSC0003DMG400004630(MFP2);PGSC0003DMG400007717(ADH2);PGSC0003DMG400010548(ACX3);PGSC0003DMG400011023(ACX4);PGSC0003DMG400012228(At1g64710);PGSC0003DMG400016285(ECI2);PGSC0003DMG400017568(ALDH);PGSC0003DMG400019748(At5g47720);PGSC0003DMG400021853(ACX3);PGSC0003DMG400023436(IBR3);PGSC0003DMG400024490(ALDH2B4);PGSC0003DMG400024685(LACS6);PGSC0003DMG400024849(ADH1);PGSC00…	K00128+K10527+K00121+K00232+K00232+K00001+K07517+K00128+K00626+K00232+K00249+K00128+K01897+K18857+K01897+K00121+K00128+K00232+K10527+K01897
CK3-vs-P3
	Metabolism	Energy metabolism	Photosynthesis - antenna proteins	34	38	5.07248e-28	6.28988e-26	ko00196	PGSC0003DMG400004301(CAB37);PGSC0003DMG400006149(CAB4);PGSC0003DMG400007375(CAB3C);PGSC0003DMG400007787(CAB8);PGSC0003DMG400008297(CAB1B);PGSC0003DMG400008298(CAB1B);PGSC0003DMG400008299(CAB1B);PGSC0003DMG400008300(CAB1B);PGSC0003DMG400008301(CAB1B);PGSC0003DMG400008309(CAB1B);PGSC0003DMG400008564(CAB13);PGSC0003DMG400008804(CAB1B);PGSC0003DMG400012590(CAP10B);PGSC0003DMG400012591(CAP10A);PGSC000…	K08913+K08913+K08912+K08909+K08912+K08912+K08912+K08912+K08912+K08912+K08914+K08912+K08917+K08917+K08912+K08912+K08912+K08912+K08912+K08912+K08912+K08912+K08912+K08908+K08912+K08914+K08910+K08909+K08907+K08907+K08916+K08910+K08912+K08912
	Metabolism	Global and overview maps	Metabolic pathways	394	2954	0.000183194	0.011358	ko01100	PGSC0003DMG400000337(CARA);PGSC0003DMG400000404(UXS5);PGSC0003DMG400000735(AGPS1);PGSC0003DMG400000785(SDC);PGSC0003DMG400000886(GGCT2;3);PGSC0003DMG400000984(DET2);PGSC0003DMG400001015(At1g17710);PGSC0003DMG400001048(TSB);PGSC0003DMG400001121(LCD);PGSC0003DMG400001144(CYP75B2);PGSC0003DMG400001528(CHI3);PGSC0003DMG400001917(PHYLLO);PGSC0003DMG400001948(CPS2);PGSC0003DMG400001969(CCD4);PGSC0003DM…	K01956+K08678+K00975+K01590+K22596+K10258+K13248+K01696+K22207+K20623+K20547+K14759+K04120+K09840+K01081+K07409+K01051+K14424+K02128+K14157+K00588+K01115+K00029+K00222+K05349+K01784+K01179+K01904+K04713+K00021+K00927+K09838+K01953+K03950+K00558+K08913+K13065+K01251+K22849+K00759+K00616+K01520+K01051+K13832+K02701+K00921+K15397+K08913+K01188+K02492+K09458+K08967+K00423+K00873+K01183+K00695+K10960+…
	Metabolism	Metabolism of cofactors and vitamins	Porphyrin and chlorophyll metabolism	16	59	0.000882918	0.036494	ko00860	PGSC0003DMG400002386(SGRL);PGSC0003DMG400006381(HEMA1);PGSC0003DMG400006822(CHLP);PGSC0003DMG400007188(CRD1);PGSC0003DMG400013429(PPXII);PGSC0003DMG400014243(CHLM);PGSC0003DMG400016268(CLH2);PGSC0003DMG400017570(CAO);PGSC0003DMG400019510(CHLP);PGSC0003DMG400021814(CLH2);PGSC0003DMG400022126(HEMC);PGSC0003DMG400022747(SGR);PGSC0003DMG400027276(CHLH);PGSC0003DMG400029545(HEMB1);PGSC0003DMG402000895…	K22013+K02492+K10960+K04035+K00231+K03428+K08099+K13600+K10960+K08099+K01749+K22013+K03403+K01698+K13600+K13600
	Metabolism	Nucleotide metabolism	Pyrimidine metabolism	33	170	0.00208904	0.0647602	ko00240	PGSC0003DMG400000337(CARA);PGSC0003DMG400000516(PNP2);PGSC0003DMG400001988(Nt5c3a);PGSC0003DMG400005159(DUT);PGSC0003DMG400007504(CARB);PGSC0003DMG400008888(UPP);PGSC0003DMG400008962(URH1);PGSC0003DMG400011166(rpc25);PGSC0003DMG400012686(--);PGSC0003DMG400013288(PCMP-E12);PGSC0003DMG400014372(UKL3);PGSC0003DMG400015182(Dctd);PGSC0003DMG400020253(TSO2);PGSC0003DMG400021289(NRPB12);PGSC0003DMG40002…	K01956+K00962+K01081+K01520+K01955+K00761+K01240+K03022+K14721+K00857+K00876+K01493+K10808+K03009+K01937+K13800+K00876+K01520+K00876+K00940+K00940+K09903+K00254+K00857+K00857+K03025+K03043+K03013+K03019+K00876+K10808+K01937+K03006
	Metabolism	Lipid metabolism	Linoleic acid metabolism	10	34	0.00424652	0.105314	ko00591	PGSC0003DMG400002078(CYP77A3);PGSC0003DMG400010859(LOX1.5);PGSC0003DMG400015151(CYP71A8);PGSC0003DMG400020999(LOX1.2);PGSC0003DMG400024693(LOX1.5);PGSC0003DMG400029964(PLA2-ALPHA);PGSC0003DMG400032155(LOX2.1);PGSC0003DMG401024691(LOX1.2);MSTRG.22333(LOX1.4);MSTRG.22340(LOX1.4)	K07409+K15718+K07418+K15718+K15718+K01047+K00454+K15718+K15718+K15718
	Organismal Systems	Environmental adaptation	Circadian rhythm - plant	13	54	0.00789294	0.163121	ko04712	PGSC0003DMG400005998(PIL15);PGSC0003DMG400008632(CHSJ);PGSC0003DMG400013334(COP1);PGSC0003DMG400013826(ELF3);PGSC0003DMG400016179(FT);PGSC0003DMG400019110(CHS2);PGSC0003DMG400019518(APRR1);PGSC0003DMG400027211(PHYB);PGSC0003DMG400029303(ELF3);PGSC0003DMG400029620(CHS1B);PGSC0003DMG400033048(APRR1);PGSC0003DMG402011297(APRR5);MSTRG.16594(FT)	K12126+K00660+K10143+K12125+K16223+K00660+K12127+K12121+K12125+K00660+K12127+K12130+K16223
	Metabolism	Metabolism of other amino acids	Glutathione metabolism	24	129	0.0134389	0.238061	ko00480	PGSC0003DMG400000886(GGCT2;3);PGSC0003DMG400002169(PRP1);PGSC0003DMG400003645(APX3);PGSC0003DMG400009544(GGCT2;1);PGSC0003DMG400010257(LAP);PGSC0003DMG400011012(PRP1);PGSC0003DMG400015691(DHAR3);PGSC0003DMG400015726(GSTU17);PGSC0003DMG400020253(TSO2);PGSC0003DMG400023416(DHAR1);PGSC0003DMG400024452(ODC);PGSC0003DMG400024752(GSTU8);PGSC0003DMG400025628(ODC);PGSC0003DMG400031047(ODC);PGSC0003DMG400…	K22596+K00799+K00434+K22596+K01255+K00799+K21888+K00799+K10808+K21888+K01581+K00799+K01581+K01581+K00799+K00799+K00031+K00434+K00799+K00434+K00799+K01255+K01255+K10808
	Metabolism	Amino acid metabolism	Cysteine and methionine metabolism	23	135	0.0393165	0.448752	ko00270	PGSC0003DMG400001121(LCD);PGSC0003DMG400004285(CMT1);PGSC0003DMG400004572(SAHH);PGSC0003DMG400006450(VIT_05s0020g04070);PGSC0003DMG400010051(SAMDC);PGSC0003DMG400011868(At3g08860);PGSC0003DMG400012239(MGL);PGSC0003DMG400012478(LDHA);PGSC0003DMG400018292(METK1);PGSC0003DMG400021276(At5g53970);PGSC0003DMG400022181(SAT3);PGSC0003DMG400022283(cys12);PGSC0003DMG400025041(VIT_19s0014g02480);PGSC0003DMG…	K22207+K00558+K01251+K08967+K01611+K00827+K01761+K00016+K00789+K00815+K00640+K01738+K16054+K01739+K00811+K00558+K22207+K01738+K12524+K00826+K05933+K05933+K12524
	Metabolism	Amino acid metabolism	Phenylalanine metabolism	17	93	0.039404	0.448752	ko00360	PGSC0003DMG400002387(At4g26220);PGSC0003DMG400003155(4CL3);PGSC0003DMG400007631(HDC);PGSC0003DMG400008122(4CLL7);PGSC0003DMG400017707(HPD);PGSC0003DMG400019077(At1g62810);PGSC0003DMG400019386(TPA1);PGSC0003DMG400021276(At5g53970);PGSC0003DMG400023458(PAL);PGSC0003DMG400024278(TYDC1);PGSC0003DMG400025882(CCOAOMT6);PGSC0003DMG400029897(ASP5);PGSC0003DMG400030082(AO1);PGSC0003DMG400031502(HDC);PGSC0…	K00588+K01904+K22427+K01904+K00457+K00276+K10775+K00815+K10775+K22328+K00588+K00811+K00276+K22427+K00276+K00276+K00588
	Metabolism	Carbohydrate metabolism	Starch and sucrose metabolism	27	164	0.040025	0.448752	ko00500	PGSC0003DMG400000735(AGPS1);PGSC0003DMG400003013(BACOVA_02659);PGSC0003DMG400003124(At4g39010);PGSC0003DMG400006319(BGLU12);PGSC0003DMG400006672(SUS2);PGSC0003DMG400007089(TPS1);PGSC0003DMG400007974(AMY1.1);PGSC0003DMG400009109(TPP2);PGSC0003DMG400012111(WAXY);PGSC0003DMG400013187(At1g50460);PGSC0003DMG400013547(SS);PGSC0003DMG400013856(TIV1);PGSC0003DMG400013857(TPPA);PGSC0003DMG400016018(Os06g0…	K00975+K05349+K01179+K01188+K00695+K16055+K01176+K01087+K13679+K00844+K00695+K01193+K01087+K01187+K00695+K01087+K01214+K00700+K05349+K00695+K01188+K00703+K19891+K16055+K05350+K01193+K05350
	Metabolism	Biosynthesis of other secondary metabolites	Tropane, piperidine and pyridine alkaloid biosynthesis	9	41	0.0435309	0.448752	ko00960	PGSC0003DMG400019077(At1g62810);PGSC0003DMG400021276(At5g53970);PGSC0003DMG400028221(TR1);PGSC0003DMG400029897(ASP5);PGSC0003DMG400030082(AO1);PGSC0003DMG400031858(LECRK1);PGSC0003DMG400031861(LECRK1);PGSC0003DMG402008895(TR1);MSTRG.17174(At2g29260)	K00276+K00815+K08081+K00811+K00276+K00276+K00276+K08081+K08081
	Metabolism	Amino acid metabolism	Histidine metabolism	7	29	0.0452152	0.448752	ko00340	PGSC0003DMG400000785(SDC);PGSC0003DMG400013910(HDC);PGSC0003DMG400014731(HDC);PGSC0003DMG400019991(ALDH3F1);PGSC0003DMG401004125(ALDH2B7);MSTRG.16850(CARNMT1);MSTRG.20813(HDC)	K01590+K01590+K01590+K00128+K00128+K19787+K01590
	Metabolism	Amino acid metabolism	Alanine, aspartate and glutamate metabolism	12	61	0.0470466	0.448752	ko00250	PGSC0003DMG400000337(CARA);PGSC0003DMG400004170(AS);PGSC0003DMG400007504(CARB);PGSC0003DMG400008344(GDHA);PGSC0003DMG400011754(GABA-TP1);PGSC0003DMG400011868(At3g08860);PGSC0003DMG400014592(GLN1-1);PGSC0003DMG400019574(NLP3);PGSC0003DMG400024275(GABA-TP3);PGSC0003DMG400029897(ASP5);PGSC0003DMG400031042(GAD1);PGSC0003DMG402005180(NLP3)	K01956+K01953+K01955+K00261+K16871+K00827+K01915+K13566+K16871+K00811+K01580+K13566
	Metabolism	Biosynthesis of other secondary metabolites	Isoquinoline alkaloid biosynthesis	9	44	0.0644038	0.570434	ko00950	PGSC0003DMG400018916(co-2);PGSC0003DMG400019077(At1g62810);PGSC0003DMG400021276(At5g53970);PGSC0003DMG400022430(AS1);PGSC0003DMG400029575(co-2);PGSC0003DMG400029897(ASP5);PGSC0003DMG400030082(AO1);PGSC0003DMG400031858(LECRK1);PGSC0003DMG400031861(LECRK1)	K00422+K00276+K00815+K00422+K00422+K00811+K00276+K00276+K00276
	Genetic Information Processing	Translation	Ribosome	54	382	0.075521	0.587723	ko03010	PGSC0003DMG400001128(RPS15);PGSC0003DMG400001451(FOLT1);PGSC0003DMG400001463(RPL39C);PGSC0003DMG400001849(RPL37A);PGSC0003DMG400003504(RPL6);PGSC0003DMG400004204(RPL27);PGSC0003DMG400004609(RPS1);PGSC0003DMG400004686(UBI3);PGSC0003DMG400005324(rplI);PGSC0003DMG400005466(UBICEP52-7);PGSC0003DMG400006493(RPS15AE);PGSC0003DMG400007685(RPS3A);PGSC0003DMG400008285(RPL18AC);PGSC0003DMG400008754(RPL32A)…	K02958+K02935+K02924+K02921+K02933+K02901+K02945+K02977+K02939+K02927+K02957+K02984+K02882+K02912+K02980+K02875+K02973+K02921+K02937+K02957+K02880+K02871+K02966+K02922+K02989+K02927+K02882+K02866+K02955+K02898+K02950+K02957+K02934+K02951+K02895+K02938+K02871+K02901+K02880+K02937+K02940+K02877+K02888+K02910+K02981+K02895+K02942+K02915+K02936+K02890+K02906+K02920+K02917+K02918
	Metabolism	Metabolism of terpenoids and polyketides	Carotenoid biosynthesis	10	53	0.0836064	0.587723	ko00906	PGSC0003DMG400001969(CCD4);PGSC0003DMG400004020(ABA2);PGSC0003DMG400007972(CYP707A4);PGSC0003DMG400010637(LCY1);PGSC0003DMG400024063(PSY1);PGSC0003DMG400025795(CYP707A4);PGSC0003DMG400027633(NCED1);PGSC0003DMG400028897(CA2);MSTRG.30658(AAO1);MSTRG.32417(ZSD1)	K09840+K09838+K09843+K06443+K02291+K09843+K09840+K15746+K09842+K09841
	Metabolism	Amino acid metabolism	Glycine, serine and threonine metabolism	15	88	0.0840413	0.587723	ko00260	PGSC0003DMG400001048(TSB);PGSC0003DMG400011499(THA1);PGSC0003DMG400011868(At3g08860);PGSC0003DMG400012987(TD);PGSC0003DMG400018130(PGDH1);PGSC0003DMG400019077(At1g62810);PGSC0003DMG400027143(LPD1);PGSC0003DMG400028273(OMR1);PGSC0003DMG400029380(trpB2);PGSC0003DMG400030082(AO1);PGSC0003DMG400031858(LECRK1);PGSC0003DMG400031861(LECRK1);PGSC0003DMG400033126(AKHSDH1);MSTRG.29936(AKHSDH1);MSTRG.3917(H…	K01696+K01620+K00827+K01754+K00058+K00276+K00382+K01754+K06001+K00276+K00276+K00276+K12524+K12524+K15919
	Metabolism	Carbohydrate metabolism	Galactose metabolism	13	74	0.0853146	0.587723	ko00052	PGSC0003DMG400003054(UGE1);PGSC0003DMG400003522(GOLS2);PGSC0003DMG400005216(GOLS1);PGSC0003DMG400012274(UGE2);PGSC0003DMG400013187(At1g50460);PGSC0003DMG400013856(TIV1);PGSC0003DMG400015273(AGAL2);PGSC0003DMG400016018(Os06g0675700);PGSC0003DMG400022258(RFS1);PGSC0003DMG400023024(USP);PGSC0003DMG400025299(AGAL1);PGSC0003DMG400030891(RFS6);MSTRG.22674(CWINV3)	K01784+K18819+K18819+K01784+K00844+K01193+K07407+K01187+K06617+K12447+K07407+K06617+K01193
	Metabolism	Lipid metabolism	Steroid biosynthesis	8	41	0.0982777	0.641391	ko00100	PGSC0003DMG400002156(SMO2-2);PGSC0003DMG400002720(FK);PGSC0003DMG400006855(Smt1-1);PGSC0003DMG400007309(3BETAHSD/D2);PGSC0003DMG400013425(LIP2);PGSC0003DMG400018937(SMT2);PGSC0003DMG400027684(At1g20050);MSTRG.5978(3BETAHSD/D2)	K14424+K00222+K00559+K07748+K01052+K08242+K01824+K07748
	Metabolism	Amino acid metabolism	Tyrosine metabolism	12	70	0.110224	0.683386	ko00350	PGSC0003DMG400017707(HPD);PGSC0003DMG400018916(co-2);PGSC0003DMG400019077(At1g62810);PGSC0003DMG400021276(At5g53970);PGSC0003DMG400022430(AS1);PGSC0003DMG400023608(FAH);PGSC0003DMG400029575(co-2);PGSC0003DMG400029897(ASP5);PGSC0003DMG400030082(AO1);PGSC0003DMG400031858(LECRK1);PGSC0003DMG400031861(LECRK1);PGSC0003DMG401030815(At1g22440)	K00457+K00422+K00276+K00815+K00422+K01555+K00422+K00811+K00276+K00276+K00276+K00121
CK48-vs-P48
	Metabolism	Energy metabolism	Photosynthesis - antenna proteins	25	38	1.62764e-12	2.03455e-10	ko00196	PGSC0003DMG400002901(LHCA6);PGSC0003DMG400004301(CAB37);PGSC0003DMG400004458(LHCA5);PGSC0003DMG400006149(CAB4);PGSC0003DMG400007375(CAB3C);PGSC0003DMG400008297(CAB1B);PGSC0003DMG400008298(CAB1B);PGSC0003DMG400008299(CAB1B);PGSC0003DMG400008300(CAB1B);PGSC0003DMG400008301(CAB1B);PGSC0003DMG400008309(CAB1B);PGSC0003DMG400008564(CAB13);PGSC0003DMG400008804(CAB1B);PGSC0003DMG400013411(CAB3C);PGSC0003…	K08908+K08913+K08911+K08913+K08912+K08912+K08912+K08912+K08912+K08912+K08912+K08914+K08912+K08912+K08912+K08912+K08912+K08912+K08912+K08912+K08912+K08912+K08914+K08910+K08912
	Genetic Information Processing	Translation	Ribosome biogenesis in eukaryotes	39	118	6.60607e-07	4.12879e-05	ko03008	PGSC0003DMG400000394(IMP4);PGSC0003DMG400000602(--);PGSC0003DMG400000654(At5g08180);PGSC0003DMG400001469(IMP3);PGSC0003DMG400002765(nop56);PGSC0003DMG400005691(PWP2);PGSC0003DMG400006104(NOP5-2);PGSC0003DMG400006784(SPCC1672.07);PGSC0003DMG400007315(CBF5);PGSC0003DMG400008366(At5g18180);PGSC0003DMG400010119(MED36A);PGSC0003DMG400010461(SDN3);PGSC0003DMG400010751(HEATR1);PGSC0003DMG400013259(nmd3)…	K14561+K14546+K11129+K14560+K14564+K14558+K14565+K14554+K11131+K11128+K14563+K14570+K14550+K07562+K07562+K14561+K14565+K14559+K14538+K14557+K14565+K14553+K12845+K11129+K11130+K14556+K12845+K01164+K14538+K14521+K14568+K14549+K14548+K14566+K14569+K14555+K14572+K14552+K14544
	Metabolism	Metabolism of cofactors and vitamins	Porphyrin and chlorophyll metabolism	23	59	6.03636e-06	0.000251515	ko00860	PGSC0003DMG400001117(PPXI);PGSC0003DMG400002386(SGRL);PGSC0003DMG400007188(CRD1);PGSC0003DMG400010798(SGR);PGSC0003DMG400011264(CPX);PGSC0003DMG400014243(CHLM);PGSC0003DMG400015356(POR1);PGSC0003DMG400016268(CLH2);PGSC0003DMG400017570(CAO);PGSC0003DMG400018351(POR1);PGSC0003DMG400019347(CLH2);PGSC0003DMG400019510(CHLP);PGSC0003DMG400021814(CLH2);PGSC0003DMG400022126(HEMC);PGSC0003DMG400022747(SGR…	K00231+K22013+K04035+K22013+K00228+K03428+K00218+K08099+K13600+K00218+K08099+K10960+K08099+K01749+K22013+K02259+K00218+K03403+K01698+K13606+K08101+K13600+K03404
	Organismal Systems	Environmental adaptation	Circadian rhythm - plant	20	54	5.78377e-05	0.00180743	ko04712	PGSC0003DMG400000584(APRR5);PGSC0003DMG400005998(PIL15);PGSC0003DMG400006033(RUP2);PGSC0003DMG400013334(COP1);PGSC0003DMG400013826(ELF3);PGSC0003DMG400013893(COP1);PGSC0003DMG400016363(TCP7);PGSC0003DMG400018280(PIL15);PGSC0003DMG400019110(CHS2);PGSC0003DMG400019518(APRR1);PGSC0003DMG400019971(ADO3);PGSC0003DMG400027211(PHYB);PGSC0003DMG400029303(ELF3);PGSC0003DMG400029620(CHS1B);PGSC0003DMG40102…	K12130+K12126+K10143+K10143+K12125+K10143+K16221+K12126+K00660+K12127+K12116+K12121+K12125+K00660+K16241+K12130+K16221+K12124+K16223+K12115
	Metabolism	Carbohydrate metabolism	Galactose metabolism	24	74	0.000129133	0.00322832	ko00052	PGSC0003DMG400000295(HXK2);PGSC0003DMG400000513(RFS);PGSC0003DMG400001317(GALM);PGSC0003DMG400002525(HXK1);PGSC0003DMG400003054(UGE1);PGSC0003DMG400003522(GOLS2);PGSC0003DMG400005216(GOLS1);PGSC0003DMG400012274(UGE2);PGSC0003DMG400013187(At1g50460);PGSC0003DMG400015273(AGAL2);PGSC0003DMG400016208(PFK5);PGSC0003DMG400017413(PFK3);PGSC0003DMG400018084(Galm);PGSC0003DMG400025299(AGAL1);PGSC0003DMG40…	K00844+K06617+K01785+K00844+K01784+K18819+K18819+K01784+K00844+K07407+K00850+K00850+K01785+K07407+K01193+K00844+K01193+K01785+K01193+K01193+K01835+K01193+K01193+K01835
	Metabolism	Global and overview maps	Metabolic pathways	495	2954	0.000507343	0.0105696	ko01100	PGSC0003DMG400000025(CAC3);PGSC0003DMG400000046(GPAT4);PGSC0003DMG400000048(PCAS-2);PGSC0003DMG400000295(HXK2);PGSC0003DMG400000333(CRTL-E-1);PGSC0003DMG400000653(AIH);PGSC0003DMG400000735(AGPS1);PGSC0003DMG400000785(SDC);PGSC0003DMG400000886(GGCT2;3);PGSC0003DMG400000980(PYRB);PGSC0003DMG400000984(DET2);PGSC0003DMG400001082(VHA-e1);PGSC0003DMG400001117(PPXI);PGSC0003DMG400001144(CYP75B2);PGSC000…	K01962+K13508+K13034+K00844+K06444+K10536+K00975+K01590+K22596+K00609+K10258+K02153+K00231+K20623+K01723+K01785+K09590+K00831+K00030+K20547+K00640+K00764+K00430+K04123+K04120+K09840+K01051+K07409+K01051+K02437+K14424+K00600+K03541+K00588+K05928+K00844+K15918+K18121+K01115+K02695+K00382+K09458+K01784+K01179+K01904+K00511+K01792+K12637+K01623+K00475+K00472+K10527+K00276+K00763+K09838+K00430+K08913+…
	Metabolism	Global and overview maps	Biosynthesis of secondary metabolites	326	1878	0.000797988	0.012542	ko01110	PGSC0003DMG400000021(SDR2b);PGSC0003DMG400000025(CAC3);PGSC0003DMG400000046(GPAT4);PGSC0003DMG400000048(PCAS-2);PGSC0003DMG400000295(HXK2);PGSC0003DMG400000333(CRTL-E-1);PGSC0003DMG400000735(AGPS1);PGSC0003DMG400000785(SDC);PGSC0003DMG400000984(DET2);PGSC0003DMG400001078(HPL);PGSC0003DMG400001117(PPXI);PGSC0003DMG400001144(CYP75B2);PGSC0003DMG400001149(AOS2);PGSC0003DMG400001317(GALM);PGSC0003DMG…	K15095+K01962+K13508+K13034+K00844+K06444+K00975+K01590+K10258+K10528+K00231+K20623+K01723+K01785+K09590+K00030+K03781+K00640+K00764+K00430+K04123+K12153+K04120+K09840+K04125+K07409+K02437+K14424+K00600+K22013+K00588+K05928+K00844+K15918+K01115+K00382+K01904+K00511+K11778+K01792+K12637+K01623+K00475+K08241+K10527+K00276+K09838+K00430+K00789+K00616+K20623+K00083+K00430+K00430+K00430+K04124+K20772+…
	Metabolism	Lipid metabolism	Linoleic acid metabolism	13	34	0.000802686	0.012542	ko00591	PGSC0003DMG400002078(CYP77A3);PGSC0003DMG400007793(LOX2.1);PGSC0003DMG400013248(LOX6);PGSC0003DMG400017465(LOX6);PGSC0003DMG400020999(LOX1.2);PGSC0003DMG400029964(PLA2-ALPHA);PGSC0003DMG400032155(LOX2.1);PGSC0003DMG400032207(LOX2.1);PGSC0003DMG401024691(LOX1.2);MSTRG.1824(LOX2.1);MSTRG.22333(LOX1.4);MSTRG.22338(LOX1.6);MSTRG.22340(LOX1.4)	K07409+K00454+K00454+K00454+K15718+K01047+K00454+K00454+K15718+K00454+K15718+K15718+K15718
	Metabolism	Amino acid metabolism	Glycine, serine and threonine metabolism	22	88	0.00964306	0.114138	ko00260	PGSC0003DMG400001524(PSAT1);PGSC0003DMG400002103(GDCSH);PGSC0003DMG400002200(SHM3);PGSC0003DMG400002559(GLYK);PGSC0003DMG400002777(LPD2);PGSC0003DMG400003936(At1g62810);PGSC0003DMG400009159(PGDH2);PGSC0003DMG400011868(At3g08860);PGSC0003DMG400012800(AGT2);PGSC0003DMG400012987(TD);PGSC0003DMG400013432(AO1);PGSC0003DMG400015745(SHM4);PGSC0003DMG400023799(SHM7);PGSC0003DMG400026988(maoII);PGSC0003DM…	K00831+K02437+K00600+K15918+K00382+K00276+K00058+K00827+K00827+K01754+K00276+K00600+K00600+K00276+K00382+K01754+K00600+K00276+K00276+K12524+K01696+K15919
	Metabolism	Carbohydrate metabolism	Pentose phosphate pathway	17	63	0.00996684	0.114138	ko00030	PGSC0003DMG400003548(FBA2);PGSC0003DMG400004791(tal);PGSC0003DMG400007057(rbsK);PGSC0003DMG400011132(GAPN);PGSC0003DMG400016208(PFK5);PGSC0003DMG400017413(PFK3);PGSC0003DMG400019189(FBP);PGSC0003DMG400021135(RPI4);PGSC0003DMG400021890(Os07g0604000);PGSC0003DMG400024109(FBPban1);PGSC0003DMG400024226(PRS2);PGSC0003DMG400024993(At2g16790);PGSC0003DMG400026596(PRS2);PGSC0003DMG400030509(RPI1);PGSC000…	K01623+K00616+K00852+K00131+K00850+K00850+K03841+K01807+K01057+K03841+K00948+K00851+K00948+K01807+K00948+K01835+K01835
	Metabolism	Metabolism of terpenoids and polyketides	Brassinosteroid biosynthesis	9	26	0.0107154	0.114138	ko00905	PGSC0003DMG400001144(CYP75B2);PGSC0003DMG400001374(CYP85A1);PGSC0003DMG400003536(ROT3);PGSC0003DMG400004824(CYP75B2);PGSC0003DMG400019202(DET2);PGSC0003DMG400020353(DET2);PGSC0003DMG400022893(CYP75B2);PGSC0003DMG400027804(CYP98A2);PGSC0003DMG400028352(CYP72A154)	K20623+K09590+K12637+K20623+K09591+K09591+K20623+K20623+K15639
	Metabolism	Carbohydrate metabolism	Starch and sucrose metabolism	36	164	0.0109572	0.114138	ko00500	PGSC0003DMG400000295(HXK2);PGSC0003DMG400000735(AGPS1);PGSC0003DMG400002525(HXK1);PGSC0003DMG400003124(At4g39010);PGSC0003DMG400005943(BACOVA_02659);PGSC0003DMG400006319(BGLU12);PGSC0003DMG400007089(TPS1);PGSC0003DMG400007974(AMY1.1);PGSC0003DMG400008322(SS4);PGSC0003DMG400009109(TPP2);PGSC0003DMG400012111(WAXY);PGSC0003DMG400013187(At1g50460);PGSC0003DMG400013547(SS);PGSC0003DMG400019091(BGLU44)…	K00844+K00975+K00844+K01179+K05349+K01188+K16055+K01176+K00703+K01087+K13679+K00844+K00695+K05350+K16055+K00847+K05349+K01193+K00688+K16055+K00703+K00844+K00975+K00688+K01193+K00696+K01193+K01193+K00695+K01835+K05350+K01193+K01193+K16055+K05350+K01835
	Metabolism	Biosynthesis of other secondary metabolites	Phenylpropanoid biosynthesis	67	344	0.013486	0.129673	ko00940	PGSC0003DMG400001774(PER21);PGSC0003DMG400002387(At4g26220);PGSC0003DMG400003155(4CL3);PGSC0003DMG400004090(PER45);PGSC0003DMG400005001(CAD1);PGSC0003DMG400005062(TAP2);PGSC0003DMG400005273(PER3);PGSC0003DMG400005279(PER3);PGSC0003DMG400005943(BACOVA_02659);PGSC0003DMG400006214(CCOAOMT5);PGSC0003DMG400006319(BGLU12);PGSC0003DMG400007155(AHT1);PGSC0003DMG400007178(CYP98A2);PGSC0003DMG400007181(CYP…	K00430+K00588+K01904+K00430+K00083+K00430+K00430+K00430+K05349+K00588+K01188+K13065+K09754+K09754+K13065+K00083+K00430+K00430+K00083+K13065+K13065+K00430+K13065+K00083+K00430+K00430+K05350+K09753+K00083+K00430+K06892+K00430+K00430+K00430+K00588+K00430+K05349+K06892+K06892+K01904+K06892+K00430+K22395+K12356+K01904+K00430+K00083+K06892+K06892+K00487+K12356+K00083+K06892+K06892+K00487+K05350+K00430+…
	Metabolism	Biosynthesis of other secondary metabolites	Tropane, piperidine and pyridine alkaloid biosynthesis	12	41	0.014816	0.132286	ko00960	PGSC0003DMG400003936(At1g62810);PGSC0003DMG400005974(TR2);PGSC0003DMG400013432(AO1);PGSC0003DMG400020618(TR1);PGSC0003DMG400021276(At5g53970);PGSC0003DMG400026988(maoII);PGSC0003DMG400028221(TR1);PGSC0003DMG400030082(AO1);PGSC0003DMG400031861(LECRK1);MSTRG.19524(At5g06060);MSTRG.19525(At5g06060);MSTRG.19527(At5g06060)	K00276+K05354+K00276+K08081+K00815+K00276+K08081+K00276+K00276+K08081+K08081+K08081
	Metabolism	Lipid metabolism	Cutin, suberine and wax biosynthesis	13	47	0.0185141	0.154284	ko00073	PGSC0003DMG400002587(HTH);PGSC0003DMG400007113(FAR3);PGSC0003DMG400007405(FAR3);PGSC0003DMG400010578(CYP86B1);PGSC0003DMG400023759(FAR3);PGSC0003DMG400031731(HHT1);PGSC0003DMG401007406(FAR1);PGSC0003DMG401009727(PXG4);PGSC0003DMG402007406(FAR4);PGSC0003DMG402009727(PXG4);PGSC0003DMG402023841(CER1);PGSC0003DMG402029471(PXG5);MSTRG.3646(CER1)	K15403+K13356+K13356+K15402+K13356+K15400+K13356+K17991+K13356+K17991+K15404+K17991+K15404
	Metabolism	Glycan biosynthesis and metabolism	Glycosphingolipid biosynthesis - globo and isoglobo series	4	8	0.0215573	0.160767	ko00603	PGSC0003DMG400015273(AGAL2);PGSC0003DMG400016240(HEXO3);PGSC0003DMG400022433(A4galt);PGSC0003DMG400025299(AGAL1)	K07407+K12373+K01988+K07407
	Genetic Information Processing	Translation	Ribosome	72	382	0.0221422	0.160767	ko03010	PGSC0003DMG400000286(RPS30A);PGSC0003DMG400000345(RPL31);PGSC0003DMG400000893(rplY);PGSC0003DMG400001233(RPS1);PGSC0003DMG400001463(RPL39C);PGSC0003DMG400001748(RPL5);PGSC0003DMG400002405(RPL10);PGSC0003DMG400002547(RPS17);PGSC0003DMG400003074(--);PGSC0003DMG400003696(RPL31);PGSC0003DMG400004124(RPS16);PGSC0003DMG400004605(UBI3);PGSC0003DMG400004682(RPL18);PGSC0003DMG400005642(RPS7);PGSC0003DMG40…	K02983+K02910+K02897+K02945+K02924+K02931+K02866+K02961+K02912+K02909+K02960+K02977+K02881+K02993+K02927+K02962+K02975+K02971+K02943+K02901+K02867+K02934+K02876+K02894+K02871+K02926+K02906+K02920+K02884+K02996+K02894+K02902+K02900+K02893+K02895+K02938+K02974+K02899+K02995+K02875+K02894+K02995+K02937+K02887+K02935+K02979+K02936+K02962+K02941+K02918+K02947+K02895+K02998+K02905+K02955+K02896+K02993+…
	Metabolism	Energy metabolism	Sulfur metabolism	11	39	0.0252725	0.160767	ko00920	PGSC0003DMG400000048(PCAS-2);PGSC0003DMG400001573(SAT2);PGSC0003DMG400008562(GLY3);PGSC0003DMG400008568(AHL);PGSC0003DMG400013437(APS1);PGSC0003DMG400016477(APR1);PGSC0003DMG400019872(APR2);PGSC0003DMG400021446(AKN);PGSC0003DMG400022181(SAT3);PGSC0003DMG400023171(CYSK);PGSC0003DMG402005074(APR3)	K13034+K00640+K17725+K01082+K13811+K05907+K05907+K00860+K00640+K01738+K05907
	Metabolism	Global and overview maps	Carbon metabolism	62	325	0.0255859	0.160767	ko01200	PGSC0003DMG400000025(CAC3);PGSC0003DMG400000048(PCAS-2);PGSC0003DMG400000295(HXK2);PGSC0003DMG400001524(PSAT1);PGSC0003DMG400001525(IDH1);PGSC0003DMG400001570(CAT2);PGSC0003DMG400001573(SAT2);PGSC0003DMG400002103(GDCSH);PGSC0003DMG400002200(SHM3);PGSC0003DMG400002525(HXK1);PGSC0003DMG400002559(GLYK);PGSC0003DMG400002581(GLYR2);PGSC0003DMG400002777(LPD2);PGSC0003DMG400003548(FBA2);PGSC0003DMG40000…	K01962+K13034+K00844+K00831+K00030+K03781+K00640+K02437+K00600+K00844+K15918+K18121+K00382+K01623+K00616+K01595+K01913+K00058+K00131+K00134+K01595+K01602+K01754+K00844+K01638+K00600+K00850+K01961+K00850+K03841+K01807+K01057+K00927+K00640+K01738+K00600+K03841+K00873+K00948+K00851+K00162+K01637+K00873+K00025+K00948+K00134+K00382+K00873+K01754+K01681+K00600+K01807+K00844+K01006+K00029+K02160+K05605+…
	Metabolism	Biosynthesis of other secondary metabolites	Isoquinoline alkaloid biosynthesis	12	44	0.0257964	0.160767	ko00950	PGSC0003DMG400003936(At1g62810);PGSC0003DMG400013432(AO1);PGSC0003DMG400018914(co-2);PGSC0003DMG400018917(co-2);PGSC0003DMG400018919(co-2);PGSC0003DMG400018925(co-2);PGSC0003DMG400021276(At5g53970);PGSC0003DMG400022430(AS1);PGSC0003DMG400026988(maoII);PGSC0003DMG400029575(co-2);PGSC0003DMG400030082(AO1);PGSC0003DMG400031861(LECRK1)	K00276+K00276+K00422+K00422+K00422+K00422+K00815+K00422+K00276+K00422+K00276+K00276
CK96-vs-P96
	Metabolism	Energy metabolism	Photosynthesis - antenna proteins	29	38	3.2e-14	4.1e-12	ko00196	PGSC0003DMG400004301(CAB37);PGSC0003DMG400004458(LHCA5);PGSC0003DMG400006149(CAB4);PGSC0003DMG400007375(CAB3C);PGSC0003DMG400007787(CAB8);PGSC0003DMG400008297(CAB1B);PGSC0003DMG400008298(CAB1B);PGSC0003DMG400008299(CAB1B);PGSC0003DMG400008300(CAB1B);PGSC0003DMG400008301(CAB1B);PGSC0003DMG400008309(CAB1B);PGSC0003DMG400008564(CAB13);PGSC0003DMG400008804(CAB1B);PGSC0003DMG400012590(CAP10B);PGSC0003…	K08913+K08911+K08913+K08912+K08909+K08912+K08912+K08912+K08912+K08912+K08912+K08914+K08912+K08917+K08917+K08912+K08912+K08912+K08912+K08912+K08912+K08908+K08914+K08910+K08909+K08907+K08910+K08912+K08912
	Metabolism	Lipid metabolism	alpha-Linolenic acid metabolism	33	65	8.72e-09	5.58e-07	ko00592	PGSC0003DMG400000376(AIM1);PGSC0003DMG400001078(HPL);PGSC0003DMG400001149(AOS2);PGSC0003DMG400003743(JMT);PGSC0003DMG400003906(MFP);PGSC0003DMG400004630(MFP2);PGSC0003DMG400004828(ACX1);PGSC0003DMG400007793(LOX2.1);PGSC0003DMG400008164(SDP1);PGSC0003DMG400010352(LCAT4);PGSC0003DMG400010548(ACX3);PGSC0003DMG400010557(AOS3);PGSC0003DMG400011023(ACX4);PGSC0003DMG400013248(LOX6);PGSC0003DMG400016253(…	K10527+K10528+K01723+K08241+K10527+K10527+K00232+K00454+K14674+K22389+K00232+K01723+K00232+K00454+K22389+K00454+K05894+K00232+K18857+K10526+K07513+K14674+K01047+K05894+K00454+K00454+K10529+K10525+K00232+K10529+K05894+K00454+K10527
	Metabolism	Global and overview maps	Metabolic pathways	653	2954	9.34e-08	3.98e-06	ko01100	PGSC0003DMG400000025(CAC3);PGSC0003DMG400000037(Acot8);PGSC0003DMG400000046(GPAT4);PGSC0003DMG400000048(PCAS-2);PGSC0003DMG400000089(--);PGSC0003DMG400000238(FKGP);PGSC0003DMG400000274(DGAT1);PGSC0003DMG400000288(GGT3);PGSC0003DMG400000293(PME53);PGSC0003DMG400000295(HXK2);PGSC0003DMG400000376(AIM1);PGSC0003DMG400000433(AXS2);PGSC0003DMG400000496(FDH1);PGSC0003DMG400000511(PER63);PGSC0003DMG40000…	K01962+K01068+K13508+K13034+K01792+K05305+K11155+K18592+K01051+K00844+K10527+K12449+K00122+K00430+K13066+K10536+K00975+K01590+K22596+K00423+K10258+K15397+K02153+K20623+K01723+K01427+K01785+K09590+K00831+K00030+K00640+K00764+K00430+K13484+K00033+K09840+K01051+K07409+K01051+K14424+K14157+K14157+K01918+K00588+K00844+K01193+K00029+K05349+K01784+K01623+K01179+K01904+K09754+K00511+K00021+K09755+K01623+…
	Metabolism	Global and overview maps	Carbon metabolism	96	325	2.55e-06	6.91e-05	ko01200	PGSC0003DMG400000025(CAC3);PGSC0003DMG400000048(PCAS-2);PGSC0003DMG400000295(HXK2);PGSC0003DMG400000496(FDH1);PGSC0003DMG400001524(PSAT1);PGSC0003DMG400001525(IDH1);PGSC0003DMG400001570(CAT2);PGSC0003DMG400001573(SAT2);PGSC0003DMG400001932(At3g02360);PGSC0003DMG400002525(HXK1);PGSC0003DMG400002612(MODA);PGSC0003DMG400003123(FBA2);PGSC0003DMG400003548(FBA2);PGSC0003DMG400004623(AAE7);PGSC0003DMG40…	K01962+K13034+K00844+K00122+K00831+K00030+K03781+K00640+K00033+K00844+K00029+K01623+K01623+K01913+K00616+K01807+K01610+K00873+K01595+K01913+K01647+K00261+K01681+K00058+K00855+K00844+K05298+K14454+K01689+K00131+K00134+K00026+K01623+K01595+K00026+K01810+K00031+K00121+K01638+K00600+K00261+K00297+K00036+K00850+K00134+K14272+K03841+K01807+K00026+K00626+K01895+K00036+K18121+K14455+K02437+K00927+K00640+…
	Metabolism	Global and overview maps	Biosynthesis of secondary metabolites	428	1878	2.7e-06	6.91e-05	ko01110	PGSC0003DMG400000021(SDR2b);PGSC0003DMG400000025(CAC3);PGSC0003DMG400000037(Acot8);PGSC0003DMG400000046(GPAT4);PGSC0003DMG400000048(PCAS-2);PGSC0003DMG400000089(--);PGSC0003DMG400000295(HXK2);PGSC0003DMG400000376(AIM1);PGSC0003DMG400000425(CYP75A2);PGSC0003DMG400000457(PAO);PGSC0003DMG400000511(PER63);PGSC0003DMG400000560(COMT);PGSC0003DMG400000735(AGPS1);PGSC0003DMG400000785(SDC);PGSC0003DMG4000…	K15095+K01962+K01068+K13508+K13034+K01792+K00844+K10527+K13083+K13071+K00430+K13066+K00975+K01590+K10258+K15397+K10528+K20623+K01723+K01785+K09590+K00030+K03781+K00640+K00764+K00430+K00033+K12153+K09840+K04125+K07409+K14424+K14157+K14157+K01918+K22013+K00588+K00844+K05349+K01623+K01904+K09754+K00511+K11778+K00021+K09755+K01623+K00475+K00128+K08241+K10527+K00276+K09838+K01953+K01641+K21026+K21026+…
	Metabolism	Amino acid metabolism	Arginine and proline metabolism	31	75	7.11e-06	0.000152	ko00330	PGSC0003DMG400000653(AIH);PGSC0003DMG400003617(GRXS6);PGSC0003DMG400003662(P4H10);PGSC0003DMG400006061(P4H1);PGSC0003DMG400006899(P4H7);PGSC0003DMG400007518(SAMDC);PGSC0003DMG400009959(ODC);PGSC0003DMG400010050(POX1);PGSC0003DMG400010051(SAMDC);PGSC0003DMG400010840(ASP3);PGSC0003DMG400013019(P4H9);PGSC0003DMG400015788(P4H12);PGSC0003DMG400015925(PAO2);PGSC0003DMG400017568(ALDH);PGSC0003DMG4000178…	K10536+K00128+K00472+K00472+K00472+K01611+K01581+K00318+K01611+K14454+K00472+K00472+K17839+K00128+K12259+K01426+K14455+K12259+K14085+K01581+K00128+K00472+K01581+K01583+K00819+K00472+K01581+K00128+K00128+K01476+K01476
	Metabolism	Carbohydrate metabolism	Galactose metabolism	30	74	1.58e-05	0.000287	ko00052	PGSC0003DMG400000295(HXK2);PGSC0003DMG400000513(RFS);PGSC0003DMG400001317(GALM);PGSC0003DMG400002525(HXK1);PGSC0003DMG400002583(CWINV1);PGSC0003DMG400003054(UGE1);PGSC0003DMG400003522(GOLS2);PGSC0003DMG400005216(GOLS1);PGSC0003DMG400009861(HXK2);PGSC0003DMG400012274(UGE2);PGSC0003DMG400013856(TIV1);PGSC0003DMG400015273(AGAL2);PGSC0003DMG400017413(PFK3);PGSC0003DMG400018084(Galm);PGSC0003DMG400018…	K00844+K06617+K01785+K00844+K01193+K01784+K18819+K18819+K00844+K01784+K01193+K07407+K00850+K01785+K06617+K06617+K07407+K01193+K06617+K01785+K01193+K00850+K01193+K01785+K00963+K01193+K01193+K01193+K06617+K00850
	Organismal Systems	Environmental adaptation	Circadian rhythm - plant	24	54	1.79e-05	0.000287	ko04712	PGSC0003DMG400000584(APRR5);PGSC0003DMG400005998(PIL15);PGSC0003DMG400006033(RUP2);PGSC0003DMG400013334(COP1);PGSC0003DMG400013826(ELF3);PGSC0003DMG400016180(FT);PGSC0003DMG400016363(TCP7);PGSC0003DMG400017172(CRY2);PGSC0003DMG400018280(PIL15);PGSC0003DMG400018791(GI);PGSC0003DMG400019110(CHS2);PGSC0003DMG400019518(APRR1);PGSC0003DMG400019971(ADO3);PGSC0003DMG400024017(PHYB);PGSC0003DMG400027211(…	K12130+K12126+K10143+K10143+K12125+K16223+K16221+K12119+K12126+K12124+K00660+K12127+K12116+K12121+K12121+K12125+K00660+K12127+K16241+K12130+K12124+K16223+K03115+K12129
	Metabolism	Energy metabolism	Carbon fixation in photosynthetic organisms	31	85	0.00012695	0.00181	ko00710	PGSC0003DMG400002612(MODA);PGSC0003DMG400003123(FBA2);PGSC0003DMG400003548(FBA2);PGSC0003DMG400005961(RPI2);PGSC0003DMG400006391(PCKA);PGSC0003DMG400007466(PPC4);PGSC0003DMG400009317(At1g32060);PGSC0003DMG400009992(GAPB);PGSC0003DMG400010840(ASP3);PGSC0003DMG400011246(GAPCP1);PGSC0003DMG400011570(At3g47520);PGSC0003DMG400012012(FBA2);PGSC0003DMG400012387(PPC1);PGSC0003DMG400012395(MMDH);PGSC0003D…	K00029+K01623+K01623+K01807+K01610+K01595+K00855+K05298+K14454+K00134+K00026+K01623+K01595+K00026+K00134+K14272+K03841+K01807+K00026+K14455+K00927+K03841+K01602+K00134+K01803+K05298+K01807+K01006+K00029+K00028+K00814
	Metabolism	Lipid metabolism	Fatty acid degradation	26	71	0.000403978	0.00517	ko00071	PGSC0003DMG400000376(AIM1);PGSC0003DMG400003617(GRXS6);PGSC0003DMG400003906(MFP);PGSC0003DMG400004630(MFP2);PGSC0003DMG400004828(ACX1);PGSC0003DMG400010548(ACX3);PGSC0003DMG400011023(ACX4);PGSC0003DMG400012228(At1g64710);PGSC0003DMG400014870(ADHIII);PGSC0003DMG400016285(ECI2);PGSC0003DMG400017568(ALDH);PGSC0003DMG400019748(At5g47720);PGSC0003DMG400021853(ACX3);PGSC0003DMG400022885(ALDH7B4);PGSC00…	K10527+K00128+K10527+K10527+K00232+K00232+K00232+K00001+K00121+K07517+K00128+K00626+K00232+K14085+K00249+K00128+K01897+K18857+K01897+K07513+K15401+K00128+K00232+K01897+K00128+K10527
	Metabolism	Carbohydrate metabolism	Glycolysis / Gluconeogenesis	46	153	0.000690153	0.00791	ko00010	PGSC0003DMG400000089(--);PGSC0003DMG400000295(HXK2);PGSC0003DMG400001317(GALM);PGSC0003DMG400002525(HXK1);PGSC0003DMG400003123(FBA2);PGSC0003DMG400003548(FBA2);PGSC0003DMG400003617(GRXS6);PGSC0003DMG400004623(AAE7);PGSC0003DMG400006391(PCKA);PGSC0003DMG400006590(PKP2);PGSC0003DMG400007556(AAE7);PGSC0003DMG400009861(HXK2);PGSC0003DMG400011044(PGH1);PGSC0003DMG400011132(GAPN);PGSC0003DMG400011246(G…	K01792+K00844+K01785+K00844+K01623+K01623+K00128+K01913+K01610+K00873+K01913+K00844+K01689+K00131+K00134+K01623+K00001+K01810+K00121+K00850+K00134+K00128+K01785+K03841+K01895+K00927+K14085+K03841+K00873+K00128+K18857+K00873+K00873+K00134+K00382+K00382+K00873+K01803+K01785+K00128+K00128+K00002+K00850+K01785+K01568+K00850
	Metabolism	Lipid metabolism	Linoleic acid metabolism	15	34	0.000741117	0.00791	ko00591	PGSC0003DMG400002078(CYP77A3);PGSC0003DMG400007793(LOX2.1);PGSC0003DMG400008164(SDP1);PGSC0003DMG400013248(LOX6);PGSC0003DMG400015151(CYP71A8);PGSC0003DMG400017465(LOX6);PGSC0003DMG400020999(LOX1.2);PGSC0003DMG400029832(SDP1);PGSC0003DMG400029964(PLA2-ALPHA);PGSC0003DMG400031809(LOX1.5);PGSC0003DMG400032155(LOX2.1);PGSC0003DMG400032207(LOX2.1);MSTRG.1824(LOX2.1);MSTRG.22333(LOX1.4);MSTRG.22340(LO…	K07409+K00454+K14674+K00454+K07418+K00454+K15718+K14674+K01047+K15718+K00454+K00454+K00454+K15718+K15718
	Metabolism	Carbohydrate metabolism	Starch and sucrose metabolism	48	164	0.0010255	0.00969	ko00500	PGSC0003DMG400000295(HXK2);PGSC0003DMG400000735(AGPS1);PGSC0003DMG400002525(HXK1);PGSC0003DMG400002583(CWINV1);PGSC0003DMG400003013(BACOVA_02659);PGSC0003DMG400003124(At4g39010);PGSC0003DMG400004114(TPS9);PGSC0003DMG400006319(BGLU12);PGSC0003DMG400006672(SUS2);PGSC0003DMG400007089(TPS1);PGSC0003DMG400007974(AMY1.1);PGSC0003DMG400009109(TPP2);PGSC0003DMG400009861(HXK2);PGSC0003DMG400012111(WAXY);P…	K00844+K00975+K00844+K01193+K05349+K01179+K16055+K01188+K00695+K16055+K01176+K01087+K00844+K13679+K01810+K00695+K01193+K19893+K01188+K01176+K00700+K16055+K16055+K00847+K01188+K00696+K00847+K05349+K16055+K01193+K00688+K16055+K00688+K01179+K00696+K01193+K05349+K19891+K01193+K00695+K16055+K00963+K05350+K01193+K01193+K01193+K00705+K05350
	Metabolism	Amino acid metabolism	Cysteine and methionine metabolism	41	135	0.00105982	0.00969	ko00270	PGSC0003DMG400000048(PCAS-2);PGSC0003DMG400001573(SAT2);PGSC0003DMG400004285(CMT1);PGSC0003DMG400004572(SAHH);PGSC0003DMG400004688(SAM2);PGSC0003DMG400006450(VIT_05s0020g04070);PGSC0003DMG400007518(SAMDC);PGSC0003DMG400010051(SAMDC);PGSC0003DMG400010840(ASP3);PGSC0003DMG400011570(At3g47520);PGSC0003DMG400011868(At3g08860);PGSC0003DMG400012239(MGL);PGSC0003DMG400012321(ACS1);PGSC0003DMG400012395(M…	K13034+K00640+K00558+K01251+K00789+K08967+K01611+K01611+K14454+K00026+K00827+K01761+K20772+K00026+K16054+K05933+K08967+K00826+K00789+K00026+K14455+K00815+K05933+K00815+K00640+K01738+K16054+K00815+K00549+K00789+K00558+K00547+K01738+K12524+K00789+K00826+K05933+K05933+K01251+K01251+K00558
	Environmental Information Processing	Signal transduction	Plant hormone signal transduction	105	419	0.00127805	0.0109	ko04075	PGSC0003DMG400000129(SAUR32);PGSC0003DMG400001611(SAUR20);PGSC0003DMG400001613(ARG7);PGSC0003DMG400001614(SAUR50);PGSC0003DMG400001615(SAUR50);PGSC0003DMG400001641(SAUR21);PGSC0003DMG400001655(SAUR40);PGSC0003DMG400001667(SAUR50);PGSC0003DMG400001668(SAUR50);PGSC0003DMG400002392(ARF19);PGSC0003DMG400002608(IAA26);PGSC0003DMG400002636(AUX22);PGSC0003DMG400002930(TIFY10A);PGSC0003DMG400003084(RR10)…	K14488+K14488+K14488+K14488+K14488+K14488+K14488+K14488+K14488+K14486+K14484+K14484+K13464+K14492+K14491+K14488+K14488+K14488+K14495+K13464+K14503+K14488+K14488+K14496+K13449+K13449+K14484+K14514+K14514+K12126+K14432+K14431+K14484+K13464+K14509+K14505+K14488+K14510+K13946+K14514+K14496+K14497+K14500+K14516+K14496+K14486+K13416+K14484+K14484+K14516+K14488+K13464+K14498+K14509+K14514+K14516+K13416+…
	Metabolism	Lipid metabolism	Cutin, suberine and wax biosynthesis	18	47	0.00169967	0.0136	ko00073	PGSC0003DMG400002587(HTH);PGSC0003DMG400004844(HTH);PGSC0003DMG400007343(CYP94A2);PGSC0003DMG400007405(FAR3);PGSC0003DMG400010578(CYP86B1);PGSC0003DMG400016249(FACT);PGSC0003DMG400018744(CYP94A1);PGSC0003DMG400030349(CYP86A1);PGSC0003DMG400031423(CYP94A2);PGSC0003DMG400031731(HHT1);PGSC0003DMG400046813(CYP86A22);PGSC0003DMG401007406(FAR1);PGSC0003DMG402007406(FAR4);PGSC0003DMG402009727(PXG4);PGSC…	K15403+K15403+K13407+K13356+K15402+K15400+K20769+K15401+K13407+K15400+K15398+K13356+K13356+K17991+K15404+K17991+K15404+K15404
	Metabolism	Amino acid metabolism	Valine, leucine and isoleucine degradation	27	82	0.00203686	0.0153	ko00280	PGSC0003DMG400003617(GRXS6);PGSC0003DMG400004253(HMGS);PGSC0003DMG400011330(BCE2);PGSC0003DMG400011868(At3g08860);PGSC0003DMG400012522(HMGS);PGSC0003DMG400017100(BCAT2);PGSC0003DMG400017568(ALDH);PGSC0003DMG400019748(At5g47720);PGSC0003DMG400022885(ALDH7B4);PGSC0003DMG400023436(IBR3);PGSC0003DMG400024490(ALDH2B4);PGSC0003DMG400024860(At1g21400);PGSC0003DMG400025888(MCCB);PGSC0003DMG400026465(AAE1…	K00128+K01641+K09699+K00827+K01641+K00826+K00128+K00626+K14085+K00249+K00128+K00166+K01969+K18660+K00382+K00382+K07513+K01640+K01640+K00128+K01968+K00128+K00140+K01968+K05605+K00826+K00167
	Metabolism	Carbohydrate metabolism	Pentose phosphate pathway	22	63	0.0022402	0.0159	ko00030	PGSC0003DMG400001932(At3g02360);PGSC0003DMG400003123(FBA2);PGSC0003DMG400003548(FBA2);PGSC0003DMG400004791(tal);PGSC0003DMG400005961(RPI2);PGSC0003DMG400007057(rbsK);PGSC0003DMG400011132(GAPN);PGSC0003DMG400012012(FBA2);PGSC0003DMG400012910(PGI1);PGSC0003DMG400017394(G6PD);PGSC0003DMG400017413(PFK3);PGSC0003DMG400019189(FBP);PGSC0003DMG400019448(RPI3);PGSC0003DMG400020269(G6PDH);PGSC0003DMG400024…	K00033+K01623+K01623+K00616+K01807+K00852+K00131+K01623+K01810+K00036+K00850+K03841+K01807+K00036+K03841+K00948+K00851+K01057+K01807+K00948+K00850+K00850
	Metabolism	Global and overview maps	Biosynthesis of amino acids	71	274	0.00312364	0.021	ko01230	PGSC0003DMG400000048(PCAS-2);PGSC0003DMG400001524(PSAT1);PGSC0003DMG400001525(IDH1);PGSC0003DMG400001573(SAT2);PGSC0003DMG400003123(FBA2);PGSC0003DMG400003548(FBA2);PGSC0003DMG400004688(SAM2);PGSC0003DMG400004791(tal);PGSC0003DMG400005961(RPI2);PGSC0003DMG400006590(PKP2);PGSC0003DMG400007018(EPSPS-1);PGSC0003DMG400007078(ALS);PGSC0003DMG400007797(CSY2);PGSC0003DMG400008740(ACO3);PGSC0003DMG400009…	K13034+K00831+K00030+K00640+K01623+K01623+K00789+K00616+K01807+K00873+K00800+K01652+K01647+K01681+K00058+K14454+K01689+K00134+K01623+K01626+K00031+K00600+K01736+K00826+K00850+K00134+K00789+K14272+K01687+K01807+K15227+K14455+K00815+K14682+K00815+K00927+K00640+K01663+K01738+K00058+K00873+K00948+K00873+K00873+K00815+K00134+K00873+K01803+K00549+K01754+K00789+K01681+K06001+K01807+K15227+K00766+K00031+…
	Metabolism	Carbohydrate metabolism	Butanoate metabolism	13	32	0.00402144	0.0257	ko00650	PGSC0003DMG400004253(HMGS);PGSC0003DMG400007078(ALS);PGSC0003DMG400011754(GABA-TP1);PGSC0003DMG400012409(hbdA);PGSC0003DMG400012522(HMGS);PGSC0003DMG400013331(GAD);PGSC0003DMG400019748(At5g47720);PGSC0003DMG400020299(GLYR1);PGSC0003DMG400022764(GAD);PGSC0003DMG400024281(GABA-TP2);PGSC0003DMG400031042(GAD1);PGSC0003DMG400031250(HMGCL);PGSC0003DMG400033114(HMGCL)	K01641+K01652+K16871+K00074+K01641+K01580+K00626+K18121+K01580+K16871+K01580+K01640+K01640
M3-vs-P3
	Metabolism	Energy metabolism	Photosynthesis - antenna proteins	34	38	2.58689e-22	3.31122e-20	ko00196	PGSC0003DMG400004301(CAB37);PGSC0003DMG400006149(CAB4);PGSC0003DMG400007375(CAB3C);PGSC0003DMG400007787(CAB8);PGSC0003DMG400008297(CAB1B);PGSC0003DMG400008298(CAB1B);PGSC0003DMG400008299(CAB1B);PGSC0003DMG400008300(CAB1B);PGSC0003DMG400008301(CAB1B);PGSC0003DMG400008309(CAB1B);PGSC0003DMG400008564(CAB13);PGSC0003DMG400008804(CAB1B);PGSC0003DMG400012590(CAP10B);PGSC0003DMG400012591(CAP10A);PGSC000…	K08913+K08913+K08912+K08909+K08912+K08912+K08912+K08912+K08912+K08912+K08914+K08912+K08917+K08917+K08912+K08912+K08912+K08912+K08912+K08912+K08912+K08912+K08912+K08908+K08912+K08914+K08910+K08909+K08907+K08907+K08916+K08910+K08912+K08912
	Metabolism	Metabolism of other amino acids	Glutathione metabolism	41	129	3.2989e-05	0.0021113	ko00480	PGSC0003DMG400002163(PRP1);PGSC0003DMG400002166(PRP1);PGSC0003DMG400002167(PRP1);PGSC0003DMG400002168(PRP1);PGSC0003DMG400002169(PRP1);PGSC0003DMG400002171(PRP1);PGSC0003DMG400002172(PRP1);PGSC0003DMG400002174(PRP1);PGSC0003DMG400002181(PRP1);PGSC0003DMG400003645(APX3);PGSC0003DMG400009959(ODC);PGSC0003DMG400010257(LAP);PGSC0003DMG400011012(PRP1);PGSC0003DMG400011049(GSTL3);PGSC0003DMG400011731(G…	K00799+K00799+K00799+K00799+K00799+K00799+K00799+K00799+K00799+K00434+K01581+K01255+K00799+K00799+K00799+K00799+K00799+K00799+K00799+K00799+K00799+K00799+K10808+K00799+K21888+K01581+K00799+K01581+K00799+K00799+K00031+K00799+K00434+K00799+K00799+K01255+K00799+K22596+K01255+K01255+K10808
	Metabolism	Lipid metabolism	Linoleic acid metabolism	14	34	0.000842181	0.0359331	ko00591	PGSC0003DMG400002078(CYP77A3);PGSC0003DMG400007793(LOX2.1);PGSC0003DMG400010859(LOX1.5);PGSC0003DMG400015151(CYP71A8);PGSC0003DMG400020999(LOX1.2);PGSC0003DMG400024693(LOX1.5);PGSC0003DMG400029832(SDP1);PGSC0003DMG400029964(PLA2-ALPHA);PGSC0003DMG400032207(LOX2.1);PGSC0003DMG401024691(LOX1.2);MSTRG.1824(LOX2.1);MSTRG.22333(LOX1.4);MSTRG.22340(LOX1.4);MSTRG.5473(LOX1.5)	K07409+K00454+K15718+K07418+K15718+K15718+K14674+K01047+K00454+K15718+K00454+K15718+K15718+K15718
	Metabolism	Amino acid metabolism	Phenylalanine metabolism	27	93	0.00311425	0.0904521	ko00360	PGSC0003DMG400001626(At4g34880);PGSC0003DMG400002387(At4g26220);PGSC0003DMG400003155(4CL3);PGSC0003DMG400006214(CCOAOMT5);PGSC0003DMG400006448(FAOMT);PGSC0003DMG400007631(HDC);PGSC0003DMG400008122(4CLL7);PGSC0003DMG400014779(HDC);PGSC0003DMG400017203(At1g31672);PGSC0003DMG400017707(HPD);PGSC0003DMG400018687(At4g26220);PGSC0003DMG400019077(At1g62810);PGSC0003DMG400019386(TPA1);PGSC0003DMG400020035…	K01426+K00588+K01904+K00588+K00588+K22427+K01904+K22427+K00276+K00457+K00588+K00276+K10775+K22427+K00815+K00276+K10775+K00588+K22427+K22427+K00811+K00276+K22427+K00276+K00276+K00276+K00276
	Metabolism	Metabolism of cofactors and vitamins	Porphyrin and chlorophyll metabolism	19	59	0.00353329	0.0904521	ko00860	PGSC0003DMG400002386(SGRL);PGSC0003DMG400006381(HEMA1);PGSC0003DMG400006822(CHLP);PGSC0003DMG400007188(CRD1);PGSC0003DMG400007989(HO2);PGSC0003DMG400013429(PPXII);PGSC0003DMG400014243(CHLM);PGSC0003DMG400016268(CLH2);PGSC0003DMG400017570(CAO);PGSC0003DMG400019510(CHLP);PGSC0003DMG400021814(CLH2);PGSC0003DMG400022126(HEMC);PGSC0003DMG400022747(SGR);PGSC0003DMG400027276(CHLH);PGSC0003DMG400029545(H…	K22013+K02492+K10960+K04035+K21480+K00231+K03428+K08099+K13600+K10960+K08099+K01749+K22013+K03403+K01698+K08101+K13600+K13600+K13600
	Metabolism	Biosynthesis of other secondary metabolites	Isoquinoline alkaloid biosynthesis	14	44	0.0128614	0.220815	ko00950	PGSC0003DMG400017203(At1g31672);PGSC0003DMG400018916(co-2);PGSC0003DMG400018925(co-2);PGSC0003DMG400019077(At1g62810);PGSC0003DMG400021276(At5g53970);PGSC0003DMG400022430(AS1);PGSC0003DMG400023173(maoII);PGSC0003DMG400029575(co-2);PGSC0003DMG400029897(ASP5);PGSC0003DMG400030082(AO1);PGSC0003DMG400031836(AO1);PGSC0003DMG400031858(LECRK1);PGSC0003DMG400031861(LECRK1);MSTRG.15587(maoII)	K00276+K00422+K00422+K00276+K00815+K00422+K00276+K00422+K00811+K00276+K00276+K00276+K00276+K00276
	Metabolism	Global and overview maps	Metabolic pathways	543	2954	0.0160488	0.220815	ko01100	PGSC0003DMG400000246(TPS5);PGSC0003DMG400000329(LACS8);PGSC0003DMG400000337(CARA);PGSC0003DMG400000404(UXS5);PGSC0003DMG400000560(COMT);PGSC0003DMG400000735(AGPS1);PGSC0003DMG400000785(SDC);PGSC0003DMG400000957(IPT3);PGSC0003DMG400000984(DET2);PGSC0003DMG400001015(At1g17710);PGSC0003DMG400001048(TSB);PGSC0003DMG400001079(LPXB);PGSC0003DMG400001121(LCD);PGSC0003DMG400001144(CYP75B2);PGSC0003DMG400…	K16055+K01897+K01956+K08678+K13066+K00975+K01590+K10760+K10258+K13248+K01696+K00748+K22207+K20623+K01580+K10712+K20547+K20547+K03861+K14759+K04120+K09840+K01081+K01051+K07409+K01051+K14424+K02128+K14157+K03541+K00588+K05928+K01115+K00029+K20618+K00873+K00222+K00382+K00695+K05349+K01784+K01179+K01904+K04713+K00021+K01792+K00475+K00128+K00611+K00927+K10527+K09838+K02641+K01953+K03950+K00558+K08913+…
	Metabolism	Lipid metabolism	Steroid biosynthesis	13	41	0.0167274	0.220815	ko00100	PGSC0003DMG400002156(SMO2-2);PGSC0003DMG400002720(FK);PGSC0003DMG400006855(Smt1-1);PGSC0003DMG400007309(3BETAHSD/D2);PGSC0003DMG400012763(SMO1-1);PGSC0003DMG400013425(LIP2);PGSC0003DMG400014943(3BETAHSD/D3);PGSC0003DMG400018937(SMT2);PGSC0003DMG400021142(DIM);PGSC0003DMG400026401(STE1);PGSC0003DMG400029832(SDP1);PGSC0003DMG402026400(STE1);MSTRG.5978(3BETAHSD/D2)	K14424+K00222+K00559+K07748+K14423+K01052+K07748+K08242+K09828+K00227+K14674+K00227+K07748
	Metabolism	Biosynthesis of other secondary metabolites	Tropane, piperidine and pyridine alkaloid biosynthesis	13	41	0.0167274	0.220815	ko00960	PGSC0003DMG400017203(At1g31672);PGSC0003DMG400019077(At1g62810);PGSC0003DMG400021276(At5g53970);PGSC0003DMG400023173(maoII);PGSC0003DMG400028221(TR1);PGSC0003DMG400029897(ASP5);PGSC0003DMG400030082(AO1);PGSC0003DMG400031836(AO1);PGSC0003DMG400031858(LECRK1);PGSC0003DMG400031861(LECRK1);PGSC0003DMG402008895(TR1);MSTRG.15587(maoII);MSTRG.19525(At5g06060)	K00276+K00276+K00815+K00276+K08081+K00811+K00276+K00276+K00276+K00276+K08081+K00276+K08081
	Metabolism	Carbohydrate metabolism	Starch and sucrose metabolism	39	164	0.018583	0.220815	ko00500	PGSC0003DMG400000246(TPS5);PGSC0003DMG400000735(AGPS1);PGSC0003DMG400002303(At4g31140);PGSC0003DMG400002895(SS);PGSC0003DMG400003013(BACOVA_02659);PGSC0003DMG400003124(At4g39010);PGSC0003DMG400006319(BGLU12);PGSC0003DMG400006672(SUS2);PGSC0003DMG400007089(TPS1);PGSC0003DMG400007974(AMY1.1);PGSC0003DMG400009026(AGPS3);PGSC0003DMG400009109(TPP2);PGSC0003DMG400012111(WAXY);PGSC0003DMG400013187(At1g5…	K16055+K00975+K19893+K00695+K05349+K01179+K01188+K00695+K16055+K01176+K00975+K01087+K13679+K00844+K00695+K01087+K01193+K01087+K01187+K00695+K05350+K01214+K00700+K05349+K00695+K01193+K01179+K01188+K00703+K19891+K16055+K01193+K00703+K01193+K00695+K05350+K01193+K01193+K05350
	Metabolism	Biosynthesis of other secondary metabolites	Flavone and flavonol biosynthesis	4	7	0.0196857	0.220815	ko00944	PGSC0003DMG400000425(CYP75A2);PGSC0003DMG400011829(3GGT);PGSC0003DMG400024344(RT);PGSC0003DMG400024643(CYP75B2)	K13083+K22794+K22772+K05280
	Organismal Systems	Environmental adaptation	Plant-pathogen interaction	107	519	0.0207014	0.220815	ko04626	PGSC0003DMG400000529(CNGC18);PGSC0003DMG400000740(CNGC17);PGSC0003DMG400000890(CPK4);PGSC0003DMG400001016(At3g47570);PGSC0003DMG400001204(CP1);PGSC0003DMG400001361(CERK1);PGSC0003DMG400002028(PR1B1);PGSC0003DMG400003707(RD19C);PGSC0003DMG400005111(PR1B1);PGSC0003DMG400005112(PR1B1);PGSC0003DMG400005113(PRB1);PGSC0003DMG400005641(MYB62);PGSC0003DMG400005745(CML27);PGSC0003DMG400006101(KCS20);PGSC0…	K05391+K05391+K13412+K13420+K02183+K13429+K13449+K01373+K13449+K13449+K13449+K09422+K13448+K15397+K18873+K05391+K09422+K13448+K09422+K13465+K05391+K13448+K13420+K09422+K09422+K13412+K09487+K13441+K13420+K13420+K13420+K13448+K13420+K18835+K13424+K09422+K13447+K13459+K13459+K15397+K13459+K04079+K15397+K13420+K09422+K15397+K13448+K13429+K13459+K09422+K13420+K13430+K13420+K13420+K13412+K13420+K09422+…
	Metabolism	Lipid metabolism	Cutin, suberine and wax biosynthesis	14	47	0.0231558	0.224359	ko00073	PGSC0003DMG400001676(CER1);PGSC0003DMG400002587(HTH);PGSC0003DMG400016249(FACT);PGSC0003DMG400023759(FAR3);PGSC0003DMG400033650(CER1);PGSC0003DMG400046813(CYP86A22);PGSC0003DMG401009727(PXG4);PGSC0003DMG402007406(FAR4);PGSC0003DMG402009727(PXG4);PGSC0003DMG402023841(CER1);PGSC0003DMG402029471(PXG5);PGSC0003DMG403007406(FAR3);MSTRG.3646(CER1);MSTRG.3647(CER1)	K15404+K15403+K15400+K13356+K15404+K15398+K17991+K13356+K17991+K15404+K17991+K13356+K15404+K15404
	Metabolism	Amino acid metabolism	Tyrosine metabolism	19	70	0.0245392	0.224359	ko00350	PGSC0003DMG400012762(GSTZ1);PGSC0003DMG400017203(At1g31672);PGSC0003DMG400017707(HPD);PGSC0003DMG400018916(co-2);PGSC0003DMG400018925(co-2);PGSC0003DMG400019077(At1g62810);PGSC0003DMG400021276(At5g53970);PGSC0003DMG400022430(AS1);PGSC0003DMG400023173(maoII);PGSC0003DMG400023608(FAH);PGSC0003DMG400024849(ADH1);PGSC0003DMG400029575(co-2);PGSC0003DMG400029897(ASP5);PGSC0003DMG400030082(AO1);PGSC0003…	K01800+K00276+K00457+K00422+K00422+K00276+K00815+K00422+K00276+K01555+K18857+K00422+K00811+K00276+K00276+K00276+K00276+K00121+K00276
	Environmental Information Processing	Signal transduction	MAPK signaling pathway - plant	68	317	0.0267332	0.225345	ko04016	PGSC0003DMG400000771(MKS1);PGSC0003DMG400001016(At3g47570);PGSC0003DMG400001204(CP1);PGSC0003DMG400001528(CHI3);PGSC0003DMG400001529(CHI17);PGSC0003DMG400002028(PR1B1);PGSC0003DMG400002914(EBF2);PGSC0003DMG400005016(PYL3);PGSC0003DMG400005111(PR1B1);PGSC0003DMG400005112(PR1B1);PGSC0003DMG400005113(PRB1);PGSC0003DMG400005528(BHLH14);PGSC0003DMG400005825(ACS1);PGSC0003DMG400008296(FLS2);PGSC0003DMG…	K20725+K13420+K02183+K20547+K20547+K13449+K14515+K14496+K13449+K13449+K13449+K13422+K20772+K13420+K14510+K20547+K20606+K14497+K03781+K14516+K13420+K13420+K13420+K13420+K14496+K13424+K13447+K17686+K13420+K14509+K14516+K14498+K14497+K20718+K20547+K13420+K13420+K13420+K13420+K14509+K14498+K13420+K14516+K13420+K13420+K20547+K20547+K00940+K20729+K13420+K13420+K13420+K13420+K14496+K20726+K14496+K20536+…
	Metabolism	Biosynthesis of other secondary metabolites	Flavonoid biosynthesis	28	114	0.0281682	0.225345	ko00941	PGSC0003DMG400000425(CYP75A2);PGSC0003DMG400002387(At4g26220);PGSC0003DMG400003563(AN3);PGSC0003DMG400005065(ANR);PGSC0003DMG400006214(CCOAOMT5);PGSC0003DMG400006448(FAOMT);PGSC0003DMG400007155(AHT1);PGSC0003DMG400007179(CYP98A2);PGSC0003DMG400007181(CYP98A3);PGSC0003DMG400007312(ASAT3);PGSC0003DMG400007800(BEAT);PGSC0003DMG400007801(BEAT);PGSC0003DMG400008632(CHSJ);PGSC0003DMG400011655(CHI3);PGS…	K13083+K00588+K00475+K08695+K00588+K00588+K13065+K09754+K09754+K13065+K13065+K13065+K00660+K01859+K13065+K13065+K05278+K13065+K13065+K00588+K00660+K05280+K00588+K00660+K09754+K09754+K09754+K13065
	Organismal Systems	Environmental adaptation	Circadian rhythm - plant	15	54	0.0352796	0.265635	ko04712	PGSC0003DMG400004837(HD3B);PGSC0003DMG400005998(PIL15);PGSC0003DMG400008632(CHSJ);PGSC0003DMG400013334(COP1);PGSC0003DMG400013826(ELF3);PGSC0003DMG400016179(FT);PGSC0003DMG400016180(FT);PGSC0003DMG400019110(CHS2);PGSC0003DMG400019518(APRR1);PGSC0003DMG400027211(PHYB);PGSC0003DMG400029303(ELF3);PGSC0003DMG400029620(CHS1B);PGSC0003DMG400033048(APRR1);PGSC0003DMG402011297(APRR5);MSTRG.16594(FT)	K12125+K12126+K00660+K10143+K12125+K16223+K16223+K00660+K12127+K12121+K12125+K00660+K12127+K12130+K16223
	Metabolism	Amino acid metabolism	Glycine, serine and threonine metabolism	22	88	0.0400023	0.284461	ko00260	PGSC0003DMG400001048(TSB);PGSC0003DMG400002777(LPD2);PGSC0003DMG400005820(SR);PGSC0003DMG400011499(THA1);PGSC0003DMG400011868(At3g08860);PGSC0003DMG400012987(TD);PGSC0003DMG400017203(At1g31672);PGSC0003DMG400018130(PGDH1);PGSC0003DMG400019077(At1g62810);PGSC0003DMG400023173(maoII);PGSC0003DMG400027143(LPD1);PGSC0003DMG400028273(OMR1);PGSC0003DMG400029380(trpB2);PGSC0003DMG400030082(AO1);PGSC0003D…	K01696+K00382+K12235+K01620+K00827+K01754+K00276+K00058+K00276+K00276+K00382+K01754+K06001+K00276+K00276+K00276+K00276+K12235+K15919+K00276+K12524+K15919
	Metabolism	Metabolism of other amino acids	beta-Alanine metabolism	19	77	0.0601815	0.405433	ko00410	PGSC0003DMG400001287(GAD3);PGSC0003DMG400003619(ALDH3F1);PGSC0003DMG400017203(At1g31672);PGSC0003DMG400017833(PAO5);PGSC0003DMG400019077(At1g62810);PGSC0003DMG400019991(ALDH3F1);PGSC0003DMG400022764(GAD);PGSC0003DMG400023173(maoII);PGSC0003DMG400030082(AO1);PGSC0003DMG400031042(GAD1);PGSC0003DMG400031836(AO1);PGSC0003DMG400031858(LECRK1);PGSC0003DMG400031861(LECRK1);PGSC0003DMG401004125(ALDH2B7);…	K01580+K00128+K00276+K12259+K00276+K00128+K01580+K00276+K00276+K01580+K00276+K00276+K00276+K00128+K00140+K05605+K05605+K05605+K00276
	Genetic Information Processing	Translation	Ribosome biogenesis in eukaryotes	27	118	0.0675308	0.432197	ko03008	PGSC0003DMG400000654(At5g08180);PGSC0003DMG400005691(PWP2);PGSC0003DMG400005819(NOB1);PGSC0003DMG400006605(At5g22100);PGSC0003DMG400006784(SPCC1672.07);PGSC0003DMG400007496(AAK6);PGSC0003DMG400007825(EIF6-2);PGSC0003DMG400010461(SDN3);PGSC0003DMG400012349(rio1);PGSC0003DMG400012453(NUG2);PGSC0003DMG400013161(Wdr3);PGSC0003DMG400017956(CDC48C);PGSC0003DMG400023908(Utp14a);PGSC0003DMG400024512(At5g…	K11129+K14558+K11883+K11108+K14554+K18532+K03264+K14570+K07178+K14537+K14556+K14571+K14567+K11129+K06943+K01164+K11883+K14573+K14549+K14548+K14555+K14572+K14552+K14556+K06943+K06943+K14544
M48-vs-P48
	Metabolism	Metabolism of cofactors and vitamins	Porphyrin and chlorophyll metabolism	28	59	6.28225e-08	7.91563e-06	ko00860	PGSC0003DMG400001117(PPXI);PGSC0003DMG400001672(COX10);PGSC0003DMG400004252(SGR);PGSC0003DMG400007188(CRD1);PGSC0003DMG400008481(CHLG);PGSC0003DMG400010798(SGR);PGSC0003DMG400011264(CPX);PGSC0003DMG400013040(NOL);PGSC0003DMG400014243(CHLM);PGSC0003DMG400015356(POR1);PGSC0003DMG400016268(CLH2);PGSC0003DMG400017570(CAO);PGSC0003DMG400019510(CHLP);PGSC0003DMG400021814(CLH2);PGSC0003DMG400022126(HEMC…	K00231+K02257+K22013+K04035+K04040+K22013+K00228+K13606+K03428+K00218+K08099+K13600+K10960+K08099+K01749+K22013+K02259+K00218+K19054+K03405+K03403+K01698+K13606+K01845+K13600+K01599+K03404+K01885
	Metabolism	Energy metabolism	Photosynthesis - antenna proteins	19	38	3.15982e-06	0.000199069	ko00196	PGSC0003DMG400002901(LHCA6);PGSC0003DMG400004301(CAB37);PGSC0003DMG400004458(LHCA5);PGSC0003DMG400006149(CAB4);PGSC0003DMG400007375(CAB3C);PGSC0003DMG400008297(CAB1B);PGSC0003DMG400008298(CAB1B);PGSC0003DMG400008301(CAB1B);PGSC0003DMG400008309(CAB1B);PGSC0003DMG400008564(CAB13);PGSC0003DMG400008804(CAB1B);PGSC0003DMG400013411(CAB3C);PGSC0003DMG400013412(CAB3C);PGSC0003DMG400013417(CAB3C);PGSC0003…	K08908+K08913+K08911+K08913+K08912+K08912+K08912+K08912+K08912+K08914+K08912+K08912+K08912+K08912+K08912+K08912+K08914+K08910+K08912
	Genetic Information Processing	Folding, sorting and degradation	Protein processing in endoplasmic reticulum	77	297	6.30591e-05	0.00264848	ko04141	PGSC0003DMG400000398(HSC-I);PGSC0003DMG400000444(HSP70);PGSC0003DMG400001752(P58B);PGSC0003DMG400002531(SEC13B);PGSC0003DMG400002779(PDIL2-1);PGSC0003DMG400002928(HSP18.2);PGSC0003DMG400002987(DNAJ1);PGSC0003DMG400003219(HSP21);PGSC0003DMG400004150(PDI);PGSC0003DMG400004808(HSP23);PGSC0003DMG400005361(CRT3);PGSC0003DMG400005573(HSP83A);PGSC0003DMG400006185(SKP1B);PGSC0003DMG400006994(At2g45070);P…	K03283+K03283+K09523+K14004+K09584+K13993+K09503+K13993+K09580+K13993+K08057+K04079+K03094+K09481+K03094+K13993+K09562+K09517+K13993+K13993+K04079+K09487+K13525+K08288+K13993+K13993+K13993+K13993+K13993+K13993+K09490+K13993+K14009+K03283+K08054+K09486+K13993+K13993+K04523+K09580+K13525+K09490+K11863+K09487+K13984+K13993+K13525+K10666+K13993+K14009+K06689+K08057+K13993+K14015+K13993+K09490+K07953+…
	Organismal Systems	Environmental adaptation	Circadian rhythm - plant	20	54	0.000357464	0.0112601	ko04712	PGSC0003DMG400000584(APRR5);PGSC0003DMG400005998(PIL15);PGSC0003DMG400006033(RUP2);PGSC0003DMG400013334(COP1);PGSC0003DMG400013826(ELF3);PGSC0003DMG400016180(FT);PGSC0003DMG400018280(PIL15);PGSC0003DMG400019110(CHS2);PGSC0003DMG400019518(APRR1);PGSC0003DMG400019971(ADO3);PGSC0003DMG400027211(PHYB);PGSC0003DMG400029303(ELF3);PGSC0003DMG400029620(CHS1B);PGSC0003DMG401020784(HY5);PGSC0003DMG40201129…	K12130+K12126+K10143+K10143+K12125+K16223+K12126+K00660+K12127+K12116+K12121+K12125+K00660+K16241+K12130+K16221+K12124+K16223+K12115+K12129
	Metabolism	Global and overview maps	Biosynthesis of secondary metabolites	369	1878	0.000509529	0.0116164	ko01110	PGSC0003DMG400000021(SDR2b);PGSC0003DMG400000025(CAC3);PGSC0003DMG400000046(GPAT4);PGSC0003DMG400000048(PCAS-2);PGSC0003DMG400000295(HXK2);PGSC0003DMG400000735(AGPS1);PGSC0003DMG400000785(SDC);PGSC0003DMG400000984(DET2);PGSC0003DMG400001048(TSB);PGSC0003DMG400001078(HPL);PGSC0003DMG400001117(PPXI);PGSC0003DMG400001144(CYP75B2);PGSC0003DMG400001149(AOS2);PGSC0003DMG400001247(ADK-B);PGSC0003DMG4000…	K15095+K01962+K13508+K13034+K00844+K00975+K01590+K10258+K01696+K10528+K00231+K20623+K01723+K00939+K09590+K03781+K00640+K01803+K00764+K02257+K00430+K12153+K09840+K04125+K02437+K14424+K05933+K00588+K05928+K00844+K15918+K01115+K00873+K00382+K05349+K17744+K01904+K09754+K11778+K01792+K12637+K01623+K00475+K01115+K13082+K00128+K08241+K10527+K00276+K09838+K00430+K22013+K01803+K13065+K00789+K00616+K20623+…
	Metabolism	Biosynthesis of other secondary metabolites	Isoquinoline alkaloid biosynthesis	17	44	0.000553162	0.0116164	ko00950	PGSC0003DMG400003936(At1g62810);PGSC0003DMG400006678(ASP1);PGSC0003DMG400013432(AO1);PGSC0003DMG400017203(At1g31672);PGSC0003DMG400018914(co-2);PGSC0003DMG400018917(co-2);PGSC0003DMG400018919(co-2);PGSC0003DMG400018925(co-2);PGSC0003DMG400021276(At5g53970);PGSC0003DMG400021866(At5g53970);PGSC0003DMG400022430(AS1);PGSC0003DMG400023173(maoII);PGSC0003DMG400026988(maoII);PGSC0003DMG400029575(co-2);P…	K00276+K14455+K00276+K00276+K00422+K00422+K00422+K00422+K00815+K00815+K00422+K00276+K00276+K00422+K00811+K00276+K00276
	Metabolism	Biosynthesis of other secondary metabolites	Tropane, piperidine and pyridine alkaloid biosynthesis	16	41	0.000703061	0.0126551	ko00960	PGSC0003DMG400003936(At1g62810);PGSC0003DMG400005974(TR2);PGSC0003DMG400006678(ASP1);PGSC0003DMG400013432(AO1);PGSC0003DMG400017203(At1g31672);PGSC0003DMG400020618(TR1);PGSC0003DMG400021276(At5g53970);PGSC0003DMG400021866(At5g53970);PGSC0003DMG400023173(maoII);PGSC0003DMG400026988(maoII);PGSC0003DMG400028221(TR1);PGSC0003DMG400029897(ASP5);PGSC0003DMG400030082(AO1);PGSC0003DMG400031836(AO1);MSTRG…	K00276+K05354+K14455+K00276+K00276+K08081+K00815+K00815+K00276+K00276+K08081+K00811+K00276+K00276+K08081+K08081
	Metabolism	Amino acid metabolism	Tyrosine metabolism	23	70	0.000962594	0.014511	ko00350	PGSC0003DMG400003936(At1g62810);PGSC0003DMG400006678(ASP1);PGSC0003DMG400007717(ADH2);PGSC0003DMG400013432(AO1);PGSC0003DMG400014870(ADHIII);PGSC0003DMG400017203(At1g31672);PGSC0003DMG400017707(HPD);PGSC0003DMG400018914(co-2);PGSC0003DMG400018917(co-2);PGSC0003DMG400018919(co-2);PGSC0003DMG400018925(co-2);PGSC0003DMG400021276(At5g53970);PGSC0003DMG400021866(At5g53970);PGSC0003DMG400022430(AS1);PG…	K00276+K14455+K00121+K00276+K00121+K00276+K00457+K00422+K00422+K00422+K00422+K00815+K00815+K00422+K00276+K01555+K18857+K00276+K00422+K00811+K00276+K00276+K00121
	Genetic Information Processing	Translation	Ribosome biogenesis in eukaryotes	34	118	0.0010365	0.014511	ko03008	PGSC0003DMG400000394(IMP4);PGSC0003DMG400000602(--);PGSC0003DMG400000654(At5g08180);PGSC0003DMG400005691(PWP2);PGSC0003DMG400006104(NOP5-2);PGSC0003DMG400006784(SPCC1672.07);PGSC0003DMG400007315(CBF5);PGSC0003DMG400008366(At5g18180);PGSC0003DMG400010119(MED36A);PGSC0003DMG400010751(HEATR1);PGSC0003DMG400013259(nmd3);PGSC0003DMG400016389(Imp4);PGSC0003DMG400017007(NOP5-2);PGSC0003DMG400018096(MPHO…	K14561+K14546+K11129+K14558+K14565+K14554+K11131+K11128+K14563+K14550+K07562+K14561+K14565+K14559+K14565+K12845+K11129+K14556+K12845+K01164+K14538+K07936+K03537+K14568+K03539+K14549+K14548+K14566+K06943+K14569+K14555+K14552+K07936+K14544
	Metabolism	Carbohydrate metabolism	Glycolysis / Gluconeogenesis	41	153	0.00161951	0.0204058	ko00010	PGSC0003DMG400000295(HXK2);PGSC0003DMG400001595(TPIP1);PGSC0003DMG400002525(HXK1);PGSC0003DMG400002690(OsI_35105);PGSC0003DMG400002777(LPD2);PGSC0003DMG400003513(--);PGSC0003DMG400003548(FBA2);PGSC0003DMG400003619(ALDH3F1);PGSC0003DMG400004436(TPIP1);PGSC0003DMG400006590(PKP2);PGSC0003DMG400007717(ADH2);PGSC0003DMG400009219(EMB3003);PGSC0003DMG400010007(PFP-ALPHA);PGSC0003DMG400011044(PGH1);PGSC0…	K00844+K01803+K00844+K00873+K00382+K01792+K01623+K00128+K01803+K00873+K00121+K00627+K00895+K01689+K00131+K00627+K00121+K00134+K00850+K01785+K03841+K01895+K03841+K00927+K01623+K03841+K00873+K00128+K18857+K00162+K00873+K00382+K00873+K00844+K01785+K00128+K00002+K00121+K01835+K00850+K01835
	Metabolism	Carbohydrate metabolism	Starch and sucrose metabolism	43	164	0.00200465	0.0223078	ko00500	PGSC0003DMG400000295(HXK2);PGSC0003DMG400000735(AGPS1);PGSC0003DMG400002525(HXK1);PGSC0003DMG400003013(BACOVA_02659);PGSC0003DMG400003124(At4g39010);PGSC0003DMG400005656(BGLU44);PGSC0003DMG400005943(BACOVA_02659);PGSC0003DMG400006319(BGLU12);PGSC0003DMG400006672(SUS2);PGSC0003DMG400007974(AMY1.1);PGSC0003DMG400008322(SS4);PGSC0003DMG400009026(AGPS3);PGSC0003DMG400009109(TPP2);PGSC0003DMG400009891…	K00844+K00975+K00844+K05349+K01179+K05350+K05349+K01188+K00695+K01176+K00703+K00975+K01087+K01176+K13679+K00695+K00695+K05350+K16055+K00847+K00696+K05349+K05349+K01193+K00688+K16055+K19893+K00844+K00975+K00688+K00696+K05349+K19891+K00696+K05349+K01835+K01193+K01193+K00700+K00705+K01176+K05350+K01835
	Metabolism	Carbohydrate metabolism	Galactose metabolism	23	74	0.00221991	0.0223078	ko00052	PGSC0003DMG400000295(HXK2);PGSC0003DMG400000513(RFS);PGSC0003DMG400002525(HXK1);PGSC0003DMG400003054(UGE1);PGSC0003DMG400003522(GOLS2);PGSC0003DMG400004881(BGAL17);PGSC0003DMG400005216(GOLS1);PGSC0003DMG400012274(UGE2);PGSC0003DMG400015273(AGAL2);PGSC0003DMG400017413(PFK3);PGSC0003DMG400018084(Galm);PGSC0003DMG400018109(RFS);PGSC0003DMG400022258(RFS1);PGSC0003DMG400023297(RFS2);PGSC0003DMG4000279…	K00844+K06617+K00844+K01784+K18819+K12309+K18819+K01784+K07407+K00850+K01785+K06617+K06617+K06617+K01193+K00844+K01785+K01835+K01193+K01193+K00850+K06617+K01835
	Metabolism	Global and overview maps	Fatty acid metabolism	30	105	0.0023016	0.0223078	ko01212	PGSC0003DMG400000025(CAC3);PGSC0003DMG400000329(LACS8);PGSC0003DMG400000984(DET2);PGSC0003DMG400002927(KAS2);PGSC0003DMG400003906(MFP);PGSC0003DMG400005498(AIM1);PGSC0003DMG400008311(KAS1);PGSC0003DMG400009052(LACS1);PGSC0003DMG400010900(AAT1);PGSC0003DMG400011436(MOD1);PGSC0003DMG400012564(fabZ);PGSC0003DMG400013579(KAS2);PGSC0003DMG400014461(FAD2);PGSC0003DMG400016247(ACPD);PGSC0003DMG400016395…	K01962+K01897+K10258+K09458+K10527+K10527+K09458+K01897+K00626+K00208+K02372+K09458+K10256+K03921+K01961+K00645+K10703+K10256+K10256+K01897+K10256+K09458+K00208+K10256+K00059+K02160+K07512+K10527+K01897+K01897
	Metabolism	Amino acid metabolism	Arginine and proline metabolism	23	75	0.00269436	0.0242492	ko00330	PGSC0003DMG400001626(At4g34880);PGSC0003DMG400003619(ALDH3F1);PGSC0003DMG400006678(ASP1);PGSC0003DMG400006899(P4H7);PGSC0003DMG400007518(SAMDC);PGSC0003DMG400010050(POX1);PGSC0003DMG400010051(SAMDC);PGSC0003DMG400015925(PAO2);PGSC0003DMG400017833(PAO5);PGSC0003DMG400018706(At4g34880);PGSC0003DMG400024452(ODC);PGSC0003DMG400024490(ALDH2B4);PGSC0003DMG400024941(P4H9);PGSC0003DMG400025628(ODC);PGSC0…	K01426+K00128+K14455+K00472+K01611+K00318+K01611+K17839+K12259+K01426+K01581+K00128+K00472+K01581+K01583+K17839+K00811+K01581+K00128+K12657+K01476+K01476+K01476
	Metabolism	Amino acid metabolism	Phenylalanine metabolism	27	93	0.00290859	0.0244321	ko00360	PGSC0003DMG400001626(At4g34880);PGSC0003DMG400002387(At4g26220);PGSC0003DMG400003155(4CL3);PGSC0003DMG400003936(At1g62810);PGSC0003DMG400006448(FAOMT);PGSC0003DMG400006678(ASP1);PGSC0003DMG400007489(HDC);PGSC0003DMG400007631(HDC);PGSC0003DMG400013432(AO1);PGSC0003DMG400014052(TYDC1);PGSC0003DMG400014863(TYDC1);PGSC0003DMG400017203(At1g31672);PGSC0003DMG400017707(HPD);PGSC0003DMG400018706(At4g3488…	K01426+K00588+K01904+K00276+K00588+K14455+K22427+K22427+K00276+K22328+K22328+K00276+K00457+K01426+K00815+K00815+K00276+K22328+K00276+K01904+K00811+K00276+K22427+K00276+K01904+K00487+K00588
	Metabolism	Global and overview maps	Biosynthesis of amino acids	64	274	0.00441651	0.0336708	ko01230	PGSC0003DMG400000048(PCAS-2);PGSC0003DMG400001048(TSB);PGSC0003DMG400001573(SAT2);PGSC0003DMG400001595(TPIP1);PGSC0003DMG400002690(OsI_35105);PGSC0003DMG400003548(FBA2);PGSC0003DMG400004355(GLN2);PGSC0003DMG400004436(TPIP1);PGSC0003DMG400004688(SAM2);PGSC0003DMG400004791(tal);PGSC0003DMG400005284(EMB3004);PGSC0003DMG400006506(PCAS-1);PGSC0003DMG400006590(PKP2);PGSC0003DMG400006678(ASP1);PGSC0003D…	K13034+K01696+K00640+K01803+K00873+K01623+K01915+K01803+K00789+K00616+K13832+K13034+K00873+K14455+K00800+K01681+K00620+K00058+K01689+K01696+K01915+K01609+K00134+K00600+K01653+K05359+K00826+K00850+K01807+K15227+K01807+K00815+K00815+K00615+K00927+K00640+K01623+K01738+K01915+K00873+K00873+K00873+K01754+K01681+K00811+K01079+K00052+K00766+K01738+K01696+K01626+K00891+K00826+K00948+K12657+K00264+K00826+…
	Metabolism	Global and overview maps	Carbon metabolism	74	325	0.00459237	0.0336708	ko01200	PGSC0003DMG400000025(CAC3);PGSC0003DMG400000048(PCAS-2);PGSC0003DMG400000295(HXK2);PGSC0003DMG400001570(CAT2);PGSC0003DMG400001573(SAT2);PGSC0003DMG400001595(TPIP1);PGSC0003DMG400002103(GDCSH);PGSC0003DMG400002525(HXK1);PGSC0003DMG400002559(GLYK);PGSC0003DMG400002581(GLYR2);PGSC0003DMG400002612(MODA);PGSC0003DMG400002690(OsI_35105);PGSC0003DMG400002777(LPD2);PGSC0003DMG400003548(FBA2);PGSC0003DMG…	K01962+K13034+K00844+K03781+K00640+K01803+K02437+K00844+K15918+K18121+K00029+K00873+K00382+K01623+K01803+K00616+K13034+K00873+K14455+K01595+K00121+K01681+K00058+K00627+K00626+K01689+K00131+K05298+K01602+K00627+K00121+K00134+K00600+K01961+K00605+K00850+K03841+K01807+K01895+K03841+K02437+K01807+K11517+K01595+K00615+K00927+K00640+K01623+K01738+K03841+K00873+K00162+K01637+K00873+K01602+K01100+K00382+…
	Metabolism	Metabolism of cofactors and vitamins	Biotin metabolism	9	21	0.00505755	0.0336708	ko00780	PGSC0003DMG400002927(KAS2);PGSC0003DMG400008311(KAS1);PGSC0003DMG400011436(MOD1);PGSC0003DMG400012564(fabZ);PGSC0003DMG400013579(KAS2);PGSC0003DMG400021582(BIOF);PGSC0003DMG400030158(KAS1);PGSC0003DMG400032152(MOD1);PGSC0003DMG400033099(At3g03980)	K09458+K09458+K00208+K02372+K09458+K00652+K09458+K00208+K00059
	Metabolism	Metabolism of other amino acids	Glutathione metabolism	34	129	0.00516014	0.0336708	ko00480	PGSC0003DMG400000886(GGCT2;3);PGSC0003DMG400000894(APXT);PGSC0003DMG400001801(GSTU7);PGSC0003DMG400001804(HSP26-A);PGSC0003DMG400002169(PRP1);PGSC0003DMG400002172(PRP1);PGSC0003DMG400003645(APX3);PGSC0003DMG400004977(GSTT1);PGSC0003DMG400007786(GSTU25);PGSC0003DMG400011012(PRP1);PGSC0003DMG400012199(MPA1);PGSC0003DMG400014627(APIC);PGSC0003DMG400014654(PARC);PGSC0003DMG400014657(PARC);PGSC0003DMG…	K22596+K00434+K00799+K00799+K00799+K00799+K00434+K00799+K00799+K00799+K01256+K00799+K00799+K00799+K21888+K00799+K00799+K00799+K10808+K10807+K01581+K01581+K00799+K00799+K00434+K18592+K00434+K01581+K00799+K00799+K00799+K00434+K00799+K00434
	Metabolism	Lipid metabolism	Fatty acid biosynthesis	18	57	0.00534457	0.0336708	ko00061	PGSC0003DMG400000025(CAC3);PGSC0003DMG400000329(LACS8);PGSC0003DMG400002927(KAS2);PGSC0003DMG400008311(KAS1);PGSC0003DMG400009052(LACS1);PGSC0003DMG400011436(MOD1);PGSC0003DMG400012564(fabZ);PGSC0003DMG400013579(KAS2);PGSC0003DMG400016247(ACPD);PGSC0003DMG400016395(POPTRDRAFT_831870);PGSC0003DMG400021362(fabD);PGSC0003DMG400025174(LACS2);PGSC0003DMG400030158(KAS1);PGSC0003DMG400032152(MOD1);PGSC0…	K01962+K01897+K09458+K09458+K01897+K00208+K02372+K09458+K03921+K01961+K00645+K01897+K09458+K00208+K00059+K02160+K01897+K01897
M96-vs-P96
	Metabolism	Global and overview maps	Biosynthesis of secondary metabolites	135	1878	6.10709e-22	5.37424e-20	ko01110	PGSC0003DMG400000037(Acot8);PGSC0003DMG400000193(ACS2);PGSC0003DMG400000785(SDC);PGSC0003DMG400001078(HPL);PGSC0003DMG400001149(AOS2);PGSC0003DMG400001438(CM1);PGSC0003DMG400001774(PER21);PGSC0003DMG400001932(At3g02360);PGSC0003DMG400001942(CYP79D3);PGSC0003DMG400002301(LKR/SDH);PGSC0003DMG400002302(LKR/SDH);PGSC0003DMG400002387(At4g26220);PGSC0003DMG400002720(FK);PGSC0003DMG400003605(DFRA);PGSC0…	K01068+K20772+K01590+K10528+K01723+K01850+K00430+K00033+K12153+K14157+K14157+K00588+K00222+K13082+K00276+K22013+K21026+K01648+K00232+K00430+K13832+K10527+K00213+K00588+K01188+K00588+K21026+K21026+K09754+K15397+K00454+K21374+K01581+K00318+K01723+K22013+K00134+K04125+K13066+K01696+K09699+K00430+K00430+K00083+K01754+K13065+K13065+K01648+K05933+K01590+K20623+K00430+K13065+K01904+K01590+K00430+K11820+…
	Metabolism	Biosynthesis of other secondary metabolites	Phenylpropanoid biosynthesis	40	344	5.21563e-12	2.29488e-10	ko00940	PGSC0003DMG400001774(PER21);PGSC0003DMG400002387(At4g26220);PGSC0003DMG400005062(TAP2);PGSC0003DMG400006214(CCOAOMT5);PGSC0003DMG400006319(BGLU12);PGSC0003DMG400006448(FAOMT);PGSC0003DMG400007178(CYP98A2);PGSC0003DMG400011266(HOMT1);PGSC0003DMG400011640(PER52);PGSC0003DMG400012589(poxN1);PGSC0003DMG400012919(CAD6);PGSC0003DMG400013168(BEAT);PGSC0003DMG400013169(BEAT);PGSC0003DMG400014055(GSVIVT00…	K00430+K00588+K00430+K00588+K01188+K00588+K09754+K13066+K00430+K00430+K00083+K13065+K13065+K00430+K13065+K01904+K00430+K00083+K00430+K13065+K13065+K00430+K10775+K00430+K00430+K00430+K00588+K01904+K22395+K10775+K10775+K00487+K06892+K00487+K00430+K00430+K00430+K00430+K00588+K00588
	Metabolism	Global and overview maps	Metabolic pathways	154	2954	1.03524e-11	3.03672e-10	ko01100	PGSC0003DMG400000037(Acot8);PGSC0003DMG400000193(ACS2);PGSC0003DMG400000608(At1g80170);PGSC0003DMG400000785(SDC);PGSC0003DMG400001149(AOS2);PGSC0003DMG400001438(CM1);PGSC0003DMG400001448(UGD2);PGSC0003DMG400001662(ADC2);PGSC0003DMG400001774(PER21);PGSC0003DMG400001932(At3g02360);PGSC0003DMG400002074(PME18);PGSC0003DMG400002085(PME18);PGSC0003DMG400002301(LKR/SDH);PGSC0003DMG400002302(LKR/SDH);PGS…	K01068+K20772+K01213+K01590+K01723+K01850+K00012+K01583+K00430+K00033+K01051+K01051+K14157+K14157+K03541+K00588+K00029+K00222+K13082+K00276+K01648+K01087+K00232+K00430+K13832+K10527+K00213+K00588+K01188+K00588+K13366+K09754+K15397+K01611+K00454+K00261+K01179+K21374+K01087+K01581+K00318+K01255+K01723+K07964+K00134+K13066+K01696+K09699+K00430+K16871+K01183+K00430+K00083+K01754+K13065+K13065+K01915+…
	Metabolism	Amino acid metabolism	Phenylalanine metabolism	20	93	2.75088e-11	6.05195e-10	ko00360	PGSC0003DMG400002387(At4g26220);PGSC0003DMG400003936(At1g62810);PGSC0003DMG400006214(CCOAOMT5);PGSC0003DMG400006448(FAOMT);PGSC0003DMG400014223(4CL2);PGSC0003DMG400014779(HDC);PGSC0003DMG400023458(PAL);PGSC0003DMG400024278(TYDC1);PGSC0003DMG400025882(CCOAOMT6);PGSC0003DMG400026280(HDC);PGSC0003DMG400026300(HDC);PGSC0003DMG400026988(maoII);PGSC0003DMG400028929(4CL2);PGSC0003DMG400030082(AO1);PGSC0…	K00588+K00276+K00588+K00588+K01904+K22427+K10775+K22328+K00588+K22427+K22427+K00276+K01904+K00276+K10775+K10775+K00487+K00487+K00588+K00588
	Metabolism	Lipid metabolism	alpha-Linolenic acid metabolism	12	65	1.63775e-06	2.88244e-05	ko00592	PGSC0003DMG400001078(HPL);PGSC0003DMG400001149(AOS2);PGSC0003DMG400004828(ACX1);PGSC0003DMG400005498(AIM1);PGSC0003DMG400007793(LOX2.1);PGSC0003DMG400010557(AOS3);PGSC0003DMG400016887(AOS1);PGSC0003DMG400022894(LOX3.1);PGSC0003DMG400029832(SDP1);PGSC0003DMG400030890(OPR3);PGSC0003DMG400032155(LOX2.1);PGSC0003DMG401012679(AOC)	K10528+K01723+K00232+K10527+K00454+K01723+K01723+K00454+K14674+K05894+K00454+K10525
	Metabolism	Biosynthesis of other secondary metabolites	Stilbenoid, diarylheptanoid and gingerol biosynthesis	15	110	4.51557e-06	6.62284e-05	ko00945	PGSC0003DMG400002387(At4g26220);PGSC0003DMG400006214(CCOAOMT5);PGSC0003DMG400006448(FAOMT);PGSC0003DMG400007178(CYP98A2);PGSC0003DMG400013168(BEAT);PGSC0003DMG400013169(BEAT);PGSC0003DMG400014152(HST);PGSC0003DMG400016095(BEAT);PGSC0003DMG400017983(ASAT3);PGSC0003DMG400025882(CCOAOMT6);PGSC0003DMG400029239(ROMT);PGSC0003DMG401030469(CYP73A14);PGSC0003DMG402030469(CYP73A4);MSTRG.8110(CCOAOMT);MSTR…	K00588+K00588+K00588+K09754+K13065+K13065+K13065+K13065+K13065+K00588+K16040+K00487+K00487+K00588+K00588
	Metabolism	Biosynthesis of other secondary metabolites	Flavonoid biosynthesis	15	114	7.07847e-06	8.89864e-05	ko00941	PGSC0003DMG400002387(At4g26220);PGSC0003DMG400003605(DFRA);PGSC0003DMG400006214(CCOAOMT5);PGSC0003DMG400006448(FAOMT);PGSC0003DMG400007178(CYP98A2);PGSC0003DMG400013168(BEAT);PGSC0003DMG400013169(BEAT);PGSC0003DMG400014152(HST);PGSC0003DMG400016095(BEAT);PGSC0003DMG400017983(ASAT3);PGSC0003DMG400025882(CCOAOMT6);PGSC0003DMG401030469(CYP73A14);PGSC0003DMG402030469(CYP73A4);MSTRG.8110(CCOAOMT);MSTR…	K00588+K13082+K00588+K00588+K09754+K13065+K13065+K13065+K13065+K13065+K00588+K00487+K00487+K00588+K00588
	Metabolism	Amino acid metabolism	Arginine and proline metabolism	11	75	4.36575e-05	0.000480232	ko00330	PGSC0003DMG400001662(ADC2);PGSC0003DMG400006854(PAO1);PGSC0003DMG400007518(SAMDC);PGSC0003DMG400009959(ODC);PGSC0003DMG400010050(POX1);PGSC0003DMG400015925(PAO2);PGSC0003DMG400022885(ALDH7B4);PGSC0003DMG400024452(ODC);PGSC0003DMG400025628(ODC);MSTRG.3825(ARGAH1);MSTRG.3827(ARGAH1)	K01583+K13366+K01611+K01581+K00318+K17839+K14085+K01581+K01581+K01476+K01476
	Metabolism	Energy metabolism	Nitrogen metabolism	8	43	8.78746e-05	0.000859218	ko00910	PGSC0003DMG400006956(BCA1);PGSC0003DMG400008262(NIR1);PGSC0003DMG400008356(GDH1);PGSC0003DMG400008827(BCA5);PGSC0003DMG400013235(GLN1);PGSC0003DMG400016996(NRT2.5);PGSC0003DMG400030212(NIA);MSTRG.10214(GLT1)	K01673+K00366+K00261+K01673+K01915+K02575+K10534+K00264
	Metabolism	Biosynthesis of other secondary metabolites	Glucosinolate biosynthesis	6	29	0.000375466	0.0033041	ko00966	PGSC0003DMG400001942(CYP79D3);PGSC0003DMG400015579(UGT74B1);PGSC0003DMG400015601(UGT74B1);PGSC0003DMG400017135(CYP79D2);PGSC0003DMG402001941(CYP79D1);MSTRG.12793(BCAT2)	K12153+K11820+K11820+K12153+K12153+K00826
	Metabolism	Global and overview maps	Biosynthesis of amino acids	21	274	0.000445805	0.00356644	ko01230	PGSC0003DMG400001438(CM1);PGSC0003DMG400005284(EMB3004);PGSC0003DMG400011246(GAPCP1);PGSC0003DMG400011282(TSB);PGSC0003DMG400012987(TD);PGSC0003DMG400013235(GLN1);PGSC0003DMG400017513(At4g17830);PGSC0003DMG400019758(DHPS1);PGSC0003DMG400020334(TYRAAT1);PGSC0003DMG400021414(NAGS1);PGSC0003DMG400025298(At4g26390);PGSC0003DMG400027321(Os12g0145700);PGSC0003DMG400028273(OMR1);PGSC0003DMG400030812(SHK…	K01850+K13832+K00134+K01696+K01754+K01915+K01438+K01714+K15227+K14682+K00873+K00873+K01754+K01626+K12524+K01626+K13832+K00264+K00826+K01476+K01476
	Metabolism	Lipid metabolism	Steroid biosynthesis	6	41	0.00251883	0.0166576	ko00100	PGSC0003DMG400002720(FK);PGSC0003DMG400005931(DWF5);PGSC0003DMG400021142(DIM);PGSC0003DMG400021157(CYP710A11);PGSC0003DMG400029832(SDP1);PGSC0003DMG400030422(SMO2-2)	K00222+K00213+K09828+K09832+K14674+K14424
	Metabolism	Amino acid metabolism	Tyrosine metabolism	8	70	0.0025757	0.0166576	ko00350	PGSC0003DMG400003936(At1g62810);PGSC0003DMG400015330(HGO);PGSC0003DMG400018914(co-2);PGSC0003DMG400018916(co-2);PGSC0003DMG400023608(FAH);PGSC0003DMG400026988(maoII);PGSC0003DMG400029575(co-2);PGSC0003DMG400030082(AO1)	K00276+K00451+K00422+K00422+K01555+K00276+K00422+K00276
	Metabolism	Amino acid metabolism	Histidine metabolism	5	29	0.00276096	0.0166576	ko00340	PGSC0003DMG400000785(SDC);PGSC0003DMG400013910(HDC);PGSC0003DMG400014731(HDC);PGSC0003DMG400022885(ALDH7B4);PGSC0003DMG400029122(SDC)	K01590+K01590+K01590+K14085+K01590
	Metabolism	Amino acid metabolism	Phenylalanine, tyrosine and tryptophan biosynthesis	7	56	0.00283937	0.0166576	ko00400	PGSC0003DMG400001438(CM1);PGSC0003DMG400005284(EMB3004);PGSC0003DMG400011282(TSB);PGSC0003DMG400020334(TYRAAT1);PGSC0003DMG400030812(SHKA);PGSC0003DMG402016226(SHKB);PGSC0003DMG402024041(EMB3004)	K01850+K13832+K01696+K15227+K01626+K01626+K13832
	Metabolism	Biosynthesis of other secondary metabolites	Isoquinoline alkaloid biosynthesis	6	44	0.00362979	0.0199639	ko00950	PGSC0003DMG400003936(At1g62810);PGSC0003DMG400018914(co-2);PGSC0003DMG400018916(co-2);PGSC0003DMG400026988(maoII);PGSC0003DMG400029575(co-2);PGSC0003DMG400030082(AO1)	K00276+K00422+K00422+K00276+K00422+K00276
	Metabolism	Amino acid metabolism	Arginine biosynthesis	6	45	0.00407048	0.0210707	ko00220	PGSC0003DMG400008356(GDH1);PGSC0003DMG400013235(GLN1);PGSC0003DMG400017513(At4g17830);PGSC0003DMG400021414(NAGS1);MSTRG.3825(ARGAH1);MSTRG.3827(ARGAH1)	K00261+K01915+K01438+K14682+K01476+K01476
	Metabolism	Metabolism of other amino acids	Glutathione metabolism	11	129	0.00464645	0.022716	ko00480	PGSC0003DMG400001932(At3g02360);PGSC0003DMG400009959(ODC);PGSC0003DMG400010257(LAP);PGSC0003DMG400014627(APIC);PGSC0003DMG400023416(DHAR1);PGSC0003DMG400024452(ODC);PGSC0003DMG400025628(ODC);PGSC0003DMG400031091(PARC);MSTRG.1703(LAP);MSTRG.31086(LAP);MSTRG.31087(LAP)	K00033+K01581+K01255+K00799+K21888+K01581+K01581+K00799+K01255+K01255+K01255
	Metabolism	Lipid metabolism	Cutin, suberine and wax biosynthesis	6	47	0.00506893	0.0234771	ko00073	PGSC0003DMG400010578(CYP86B1);PGSC0003DMG400018744(CYP94A1);PGSC0003DMG400031731(HHT1);PGSC0003DMG401007406(FAR1);PGSC0003DMG402023841(CER1);MSTRG.3646(CER1)	K15402+K20769+K15400+K13356+K15404+K15404
	Metabolism	Global and overview maps	2-Oxocarboxylic acid metabolism	8	79	0.00546619	0.0235836	ko01210	PGSC0003DMG400001942(CYP79D3);PGSC0003DMG400015579(UGT74B1);PGSC0003DMG400015601(UGT74B1);PGSC0003DMG400017135(CYP79D2);PGSC0003DMG400017513(At4g17830);PGSC0003DMG400021414(NAGS1);PGSC0003DMG402001941(CYP79D1);MSTRG.12793(BCAT2)	K12153+K11820+K11820+K12153+K01438+K14682+K12153+K00826
