# Supplementary material for: Comparative Transcriptome Analysis of Defense Response of Potato to Phthorimaea operculella Infestation
Source: Plants (Basel). 2023 Aug 29;12(17):3092. doi: 10.3390/plants12173092 (PMC10490199; doi:10.3390/plants12173092)
Supplement: Supplementary file 1 [file plants-12-03092-s001.zip › Table S5 DEGs involved in the phytohormones pathways.xlsx]

## Sheet: JA
K_ID	Symbol	Gene ID	Log2(Foldchange)									Gene annotation
			CK3-vs-M3	CK48-vs-M48	CK96-vs-M96	CK3-vs-P3	CK48-vs-P48	CK96-vs-P96	M3-vs-P3	M48-vs-P48	M96-vs-P96
JA biosynthesis
K00454	LOX2.1	PGSC0003DMG400032155	-	1.66999	-	2.08244	3.39244	3.33378	-	1.72245	1.93443	linoleate 13S-lipoxygenase 2-1, chloroplastic [Solanum tuberosum]
K00454	LOX2.1	PGSC0003DMG400032207	-	-	2.44087	-	1.30833	3.25967	-1.96714	-	-	LoxC-like, partial [Solanum pimpinellifolium]
K00454	LOX2.1	PGSC0003DMG400007793	-	-	-	-	2.10329	3.38339	5.43925	1.38904	2.92057	PREDICTED: linoleate 13S-lipoxygenase 2-1, chloroplastic-like [Solanum tuberosum]
K00454	LOX3.1	PGSC0003DMG400022894	-	-	-	-	-	-	-	-	1.92566	linoleate 13S-lipoxygenase 3-1, chloroplastic [Solanum tuberosum]
K00454	LOX6	PGSC0003DMG400013248	-	-	1.64902	-	1.10996	2.52963	-	-	-	PREDICTED: LOW QUALITY PROTEIN: lipoxygenase 6, chloroplastic-like [Solanum tuberosum]
K00454	LOX6	PGSC0003DMG400017465	-	-	-	-	1.52052	2.26828	-	-	-	PREDICTED: lipoxygenase 6, chloroplastic-like isoform X1 [Solanum tuberosum]
K01723	AOS1	PGSC0003DMG400016887	1.87223	-	-	-	-	-	-2.08423	-1.38143	1.18743	PREDICTED: allene oxide synthase, chloroplastic [Solanum tuberosum]
K01723	AOS2	PGSC0003DMG400001149	1.55224	-	-	-	2.28852	3.7689	-	2.30905	2.87411	PREDICTED: allene oxide synthase, chloroplastic [Solanum tuberosum]
K01723	AOS3	PGSC0003DMG400010557	-	-	-	-	11.7827	9.78681	-	4.37333	9.78681	9-divinyl ether synthase-like [Solanum tuberosum]
K01723	AOS3	PGSC0003DMG400025159	-	-	-	-	3.3322	-	-	-	-	PREDICTED: 9-divinyl ether synthase-like [Solanum tuberosum]
K10525	AOC	PGSC0003DMG401012679	2.0532	1.46137	-	-	-	1.79725	-1.25068	-	2.60414	allene oxide cyclase [Solanum tuberosum]
K05894	OPR3	PGSC0003DMG400030890	-	-	-	1.33426	-	2.69286	-	-	1.8842	PREDICTED: 12-oxophytodienoate reductase 3 [Solanum tuberosum]
K10526	4CLL5	PGSC0003DMG400029322	-	-	-	-	-	1.47495	-	-	-	PREDICTED: 4-coumarate--CoA ligase-like 5 [Solanum tuberosum]
K00232	ACX1	PGSC0003DMG400004827	-	-8.45121	-	-	-	-	-	-	-	PREDICTED: peroxisomal acyl-coenzyme A oxidase 1-like [Solanum tuberosum]
K00232	ACX1	PGSC0003DMG400004828	-	-	-	-	-	1.51146	-	-	1.0957	PREDICTED: peroxisomal acyl-coenzyme A oxidase 1-like [Solanum tuberosum]
K00232	ACX3	PGSC0003DMG400010548	-	-	1.5866	-	-	1.46404	-	-	-	PREDICTED: acyl-coenzyme A oxidase 3, peroxisomal isoform X2 [Solanum tuberosum]
K00232	ACX3	PGSC0003DMG400021853	-	-	2.07257	-	1.11062	1.64139	1.0385	-	-	PREDICTED: acyl-coenzyme A oxidase 3, peroxisomal-like isoform X1 [Solanum pennellii]
K00232	ACX4	PGSC0003DMG400011023	-	-	1.18478	-	-	1.43633	-	-	-	PREDICTED: acyl-coenzyme A oxidase 4, peroxisomal isoform X1 [Solanum lycopersicum]
K00232	ACX4	PGSC0003DMG401019176	-	-	1.73374	-	1.09245	1.94458	-	-	-	PREDICTED: acyl-coenzyme A oxidase 4, peroxisomal [Solanum tuberosum]
K10527	MFP	PGSC0003DMG400003906	-	-	-	-	-1.2052	1.02297	5.9629	-1.00792	-	PREDICTED: peroxisomal fatty acid beta-oxidation multifunctional protein AIM1-like [Solanum tuberosum]
K10527	MFP2	PGSC0003DMG400004630	-	-	1.50765	-	-	1.81151	-	-	-	PREDICTED: glyoxysomal fatty acid beta-oxidation multifunctional protein MFP-a-like [Solanum tuberosum]
K10527	AIM1	PGSC0003DMG400000376	-	-	-	-	-	1.63532	-	-	-	PREDICTED: peroxisomal fatty acid beta-oxidation multifunctional protein AIM1 [Solanum tuberosum]
K10527	AIM1	PGSC0003DMG400005498	-	-	-	-	-	-	-	-1.79188	1.05011	PREDICTED: peroxisomal fatty acid beta-oxidation multifunctional protein AIM1-like [Solanum tuberosum]
K07513	PED1	PGSC0003DMG400029618	-	-	-	-	-	1.43405	-	-	-	PREDICTED: 3-ketoacyl-CoA thiolase 2, peroxisomal [Solanum tuberosum]
K07513	PED1	PGSC0003DMG400015808	-	-	-	-	-	-	-1.31182	-	-	PREDICTED: 3-ketoacyl-CoA thiolase 2, peroxisomal-like [Solanum tuberosum]
K08241	JMT	PGSC0003DMG400003743	-	-	-12.1282	-	-4.49296	-4.5086	-	-3.77138	-	PREDICTED: jasmonate O-methyltransferase [Solanum tuberosum]
-	JMT	PGSC0003DMG400003607	-	-	1.86787	-	-	1.72472	-	-	-	PREDICTED: salicylate carboxymethyltransferase [Solanum tuberosum]
K14506	GH3.5	PGSC0003DMG400033879	-	-	2.07684	-	-	1.87197	-	-	-	PREDICTED: probable indole-3-acetic acid-amido synthetase GH3.5 [Solanum tuberosum]
K14506	GH3.5	PGSC0003DMG401000095	-	-	1.6822	-	-	1.47556	-	-	-	PREDICTED: probable indole-3-acetic acid-amido synthetase GH3.5 [Solanum tuberosum]
K14506	GH3.5	PGSC0003DMG400019881	-	-	3.34852	-	-	2.86836	-	-	-	PREDICTED: probable indole-3-acetic acid-amido synthetase GH3.5 isoform X2 [Solanum tuberosum]
-	CYP94C1	PGSC0003DMG400007118	-	-	9.32942	-	-	10.9537	2.63206	-	-	PREDICTED: cytochrome P450 94C1 [Solanum tuberosum]
-	CYP94C1	PGSC0003DMG400019471	-	-	-3.13124	-	-	-	-	-	-	PREDICTED: cytochrome P450 94C1-like [Solanum tuberosum]
-	CYP94B3	PGSC0003DMG400027898	-	-	-	-	-	-	2.73448	-	-	PREDICTED: cytochrome P450 94B3-like [Solanum tuberosum]
JA signal transduction
K13464	TIFY6B	PGSC0003DMG400032119	-	-	1.70011	1.68427	1.13448	4.29325	1.56278	-	2.59314	PREDICTED: protein TIFY 6B-like isoform X1 [Solanum tuberosum]
K13464	TIFY6B	PGSC0003DMG400014187	-	-	-	-	-1.47967	-	-	-1.33624	-	PREDICTED: protein TIFY 6B isoform X1 [Solanum lycopersicum]
K13464	TIFY9	PGSC0003DMG400006480	-	-	-	-	-	9.91687	-	-	-	PREDICTED: protein TIFY 9 [Solanum tuberosum]
K13464	TIFY10A	PGSC0003DMG400029237	-	-	-1.04675	-	-	1.40012	-	-	2.44687	PREDICTED: protein TIFY 10A-like [Solanum tuberosum]
K13464	TIFY10A	PGSC0003DMG400002930	2.11993	-	-	2.51484	1.51708	4.05081	-	1.41577	3.96604	PREDICTED: protein TIFY 10A [Solanum tuberosum]
K13464	TIFY10B	PGSC0003DMG400004367	-	-	-	-	-	12.3745	-	-	12.3745	PREDICTED: protein TIFY 10A-like isoform X1 [Solanum tuberosum]
K13464	TIFY10B	PGSC0003DMG400022888	-	-	-	1.87939	-	2.16709	1.09207	-	2.55845	PREDICTED: protein TIFY 10B-like [Solanum tuberosum]
K13464	---	PGSC0003DMG400015667	-	1.24629	-4.115	1.89391	-	1.26393	-	-	5.37893	PREDICTED: protein TIFY 4A-like [Solanum tuberosum]
K13422	MYC2	PGSC0003DMG400017535	-	-	-1.09899		-1.02953	-	-	-	1.13178	PREDICTED: transcription factor MYC2-like [Solanum tuberosum]
K13422	BHLH14	PGSC0003DMG400005528	-	-	-	1.62274	-	-	1.41413	-	1.69568	PREDICTED: transcription factor MYC2-like [Solanum tuberosum]

## Sheet: SA
K_ID	Symbol	Gene ID	Log2(Foldchange)									Gene annotation
			CK3-vs-M3	CK48-vs-M48	CK96-vs-M96	CK3-vs-P3	CK48-vs-P48	CK96-vs-P96	M3-vs-P3	M48-vs-P48	M96-vs-P96
SA biosynthesis
K10775	TPA1	PGSC0003DMG400019386	-	1.07965	2.9855	1.62601	-	2.71778	2.30387	-	-	PREDICTED: phenylalanine ammonia-lyase-like [Solanum tuberosum]
K10775	PAL5	PGSC0003DMG402021549	-	-1.2061	-2.14758	-	-	-	-	-	-	phenylalanine ammonia-lyase 3 [Solanum lycopersicum]
K10775	PAL	PGSC0003DMG400023458	-	-	-4.96669	-1.38929	-	-3.20522	-1.89352	-	1.76148	PREDICTED: phenylalanine ammonia-lyase-like [Solanum tuberosum]
K10775	PALA	PGSC0003DMG400031365	-	-	-4.76274	-	-	-1.77162	-	-	2.99112	PREDICTED: phenylalanine ammonia-lyase [Solanum pennellii]
K10775	PAL5	PGSC0003DMG401021549	-	-	-3.1262	-	-	-1.27536	-	-	1.85084	PREDICTED: phenylalanine ammonia-lyase-like [Solanum tuberosum]
K10775	PAL5	PGSC0003DMG402021564	-	-	-2.52894	-	-	-	-	-	-	PREDICTED: phenylalanine ammonia-lyase-like [Solanum tuberosum]
K01850	CM1	PGSC0003DMG400001438	-	-	-1.33962	-	-	-	-	-	1.15823	PREDICTED: chorismate mutase 1, chloroplastic [Solanum tuberosum]
K02552	ICS2	PGSC0003DMG400033038	-	-	-1.61324	-	-	-2.4809	-	-	-	PREDICTED: isochorismate synthase, chloroplastic-like isoform X1 [Solanum tuberosum]
K13430	PBS1	PGSC0003DMG400008506	-	-	-	-	-	-	-	-1.2603	-	PREDICTED: serine/threonine-protein kinase PBS1 [Solanum tuberosum]
-	EPS1	PGSC0003DMG400025842	-	-	-	-	-	2.35866	2.76641	-	-	PREDICTED: uncharacterized acetyltransferase At3g50280-like [Solanum tuberosum]
K18875	EDS1	PGSC0003DMG400033029	-	-	-	-	-1.18756	-	-	-1.43832	-	PREDICTED: protein EDS1-like [Solanum tuberosum]
SA signal transduction
K14508	NPR3	PGSC0003DMG401000923	-	-	2.02615	-	-	1.86855	-	-	-	PREDICTED: regulatory protein NPR3-like [Solanum tuberosum]
K14508	NPR5	PGSC0003DMG400029834	-	-	-	-	-1.97786	-	-	-	-	PREDICTED: regulatory protein NPR5 [Solanum tuberosum]
K14431	TGA21	PGSC0003DMG402023696	-	-	1.20389	-	-	1.14141	-	-	-	PREDICTED: TGACG-sequence-specific DNA-binding protein TGA-2.1 [Solanum tuberosum]
K14431	TGA1A	PGSC0003DMG400006345	-	-	2.10773	1.15463	-	1.38663	1.76553	-	-	mas-binding factor MBF3, partial [Solanum tuberosum]
K14431	TGA7	PGSC0003DMG400016951	-	-	-	-	-1.44418	-	-	-1.38092	-	PREDICTED: transcription factor TGA7 [Solanum tuberosum]
K14431	TGA1A	PGSC0003DMG400012792	-	-	-	-	-1.01076	-	-	-	-	TGACG-sequence-specific DNA-binding protein TGA-1A [Solanum tuberosum]
K14431	TGA1	PGSC0003DMG400027562	-	-	-	-	-	1.81105	-	-	1.305	PREDICTED: transcription factor TGA1-like isoform X2 [Solanum tuberosum]
K14431	PAN	PGSC0003DMG400012962	-	-	-	-1.59061	-	-	-	-	-	PREDICTED: transcription factor HBP-1b(c38)-like [Solanum tuberosum]
K13449	PR1B1	PGSC0003DMG400005112	-	-4.09954	-	-5.11894	-	2.65572	-4.93074	3.79998	-	PREDICTED: basic form of pathogenesis-related protein 1-like [Solanum tuberosum]
K13449	PR1B1	PGSC0003DMG400005111	-	-2.79272	-	-4.78225	-	-	-5.07808	2.89429	2.32056	PREDICTED: basic form of pathogenesis-related protein 1-like [Solanum tuberosum]
K13449	PR1B1	PGSC0003DMG400023921	-	-	2.09766	1.42112	-	1.76921	-	-	-	PREDICTED: pathogenesis-related leaf protein 4-like [Solanum tuberosum]
K13449	PR1B1	PGSC0003DMG400002028	-	-	-	-1.39011	-	-	-1.5052	-	-	pathogenesis-related protein 1b precursor [Solanum tuberosum]
K13449	PR1B1	PGSC0003DMG400023922	-	-	-	-	2.99738	-	-	2.59811	-	pathogenesis related protein isoform b2 [Solanum phureja]
K13449	At2g14610	PGSC0003DMG400005108	-	-	-	-	12.5257	12.2167	-	-	5.52558	PREDICTED: pathogenesis-related protein 1-like [Solanum tuberosum]
K13449	PRB1	PGSC0003DMG400005113	-	-	-	-	-	-	-13.5953	-	-	PREDICTED: basic form of pathogenesis-related protein 1-like [Solanum tuberosum]
							0

## Sheet: ETH
K_ID	Symbol	Gene ID	Log2(Foldchange)									Gene annotation
			CK3-vs-M3	CK48-vs-M48	CK96-vs-M96	CK3-vs-P3	CK48-vs-P48	CK96-vs-P96	M3-vs-P3	M48-vs-P48	M96-vs-P96
ETH biosynthesis
K00789	SAM2	PGSC0003DMG400004688	-	-	-1.27528	-	-2.61822	-1.25413	-	-2.70498	-	PREDICTED: S-adenosylmethionine synthase 2 [Solanum tuberosum]
K00789	SAM3	PGSC0003DMG400028287	-	-	-2.06102	-	-	-1.63156	-	-	-	PREDICTED: S-adenosylmethionine synthase 3-like [Solanum tuberosum]
K00789	METK1	PGSC0003DMG400018292	-	-	1.9008	1.58534	-	1.89621	1.75986	-	-	S-adenosylmethionine synthase 1 [Solanum tuberosum]
K00789	METK2	PGSC0003DMG400037250	-	-	-1.85616	-	-	-1.38212	-	-	-	PREDICTED: S-adenosylmethionine synthase 2 [Solanum tuberosum]
K20772	ACS1	PGSC0003DMG400012186	-	-	-2.67243	-	-	-	-	-1.86507	-	PREDICTED: 1-aminocyclopropane-1-carboxylate synthase-like [Solanum tuberosum]
K20772	ACS1	PGSC0003DMG400012321	-	-	-3.37255	-	-	-3.17991	-	-	-	PREDICTED: 1-aminocyclopropane-1-carboxylate synthase-like isoform X2 [Solanum tuberosum]
K20772	ACS1	PGSC0003DMG400005825	-	-	-	-	-1.69511	-	-1.03825	-1.11507	-	1-aminocyclopropane-1-carboxylate synthase [Solanum tuberosum]
K20772	ACS2	PGSC0003DMG400000193	-	-	-	-	-	-	-	-	9.05889	PREDICTED: 1-aminocyclopropane-1-carboxylate synthase 2 [Solanum tuberosum]
K01762	ACS3	PGSC0003DMG400021426	-	-	-	-	-	-	-2.83007	-	-	PREDICTED: 1-aminocyclopropane-1-carboxylate synthase 3 [Solanum tuberosum]
K01762	ACS4	PGSC0003DMG400033885	-	-4.09849	-	-	-	-	-	3.71484	-	PREDICTED: 1-aminocyclopropane-1-carboxylate synthase 4-like [Solanum tuberosum]
K05933	ACO2	PGSC0003DMG400013894	-	-	3.49404	-	2.29375	5.33242	-	2.7785	1.83838	PREDICTED: 1-aminocyclopropane-1-carboxylate oxidase 2 [Solanum tuberosum]
K05933	ACO	PGSC0003DMG400021476	-	-	1.19173	-	-	1.16835	-	-	-	1-aminocyclopropane-1-carboxylate oxidase [Solanum tuberosum]
K05933	ACO1	PGSC0003DMG400002321	-	-	-	-	-	-	-	5.45286	-	ACC oxidase [Solanum tuberosum]
ETH signal transduction
K14509	ETR2	PGSC0003DMG400017186	-	-	-1.71549	-	-	-	-	-	-	PREDICTED: ethylene receptor 2-like [Solanum tuberosum]
K14509	ETR2	PGSC0003DMG400027651	-	-	1.04798	-	-	-	-	-	-	PREDICTED: ethylene receptor 2 isoform X1 [Solanum tuberosum]
K14509	ETR1	PGSC0003DMG400007843	-	-	1.11357	-	-	1.03493	-	-	-	PREDICTED: ethylene receptor 1 isoform X1 [Solanum tuberosum]
K14509	EIN4	PGSC0003DMG400023402	-	-	1.23085	-	-	1.20179	1.16732	-	-	PREDICTED: protein EIN4-like [Solanum tuberosum]
K14509	EIN4	PGSC0003DMG400028694	-	-	1.4028	-	-	-	-	-	-	PREDICTED: protein EIN4 [Solanum tuberosum]
K14509	ETR2	PGSC0003DMG400016284	-	-	-	-	-	2.02466	1.37504	-	1.14028	PREDICTED: ethylene receptor 2-like [Solanum tuberosum]
K14509	ERS1	PGSC0003DMG400031819	-	-	-	-1.76142	-	-	-1.47482	-1.05977	-	PREDICTED: ethylene receptor homolog isoform X1 [Solanum tuberosum]
K14510	CTR1	PGSC0003DMG400008384	-	-	1.43606	-	-	1.70369	1.09714	-	-	PREDICTED: serine/threonine-protein kinase CTR1-like isoform X1 [Solanum tuberosum]
K14513	EIN2	PGSC0003DMG400021547	-	-	1.53517	-	-	1.27121	-	-	-	PREDICTED: ethylene-insensitive protein 2 [Solanum tuberosum]
K14514	EIN3	PGSC0003DMG400005914	-	-	1.82511	-	-	1.44954	-	-	-	PREDICTED: ETHYLENE INSENSITIVE 3-like 1 protein [Solanum tuberosum]
K14514	EIN3	PGSC0003DMG400008712	-	-	2.25065	-	-	2.095	-	-	-	PREDICTED: protein ETHYLENE INSENSITIVE 3-like [Solanum tuberosum]
K14514	EIN3	PGSC0003DMG400005915	-	-	2.50305	-	-	2.30648	-	-	-	PREDICTED: protein ETHYLENE INSENSITIVE 3-like [Solanum tuberosum]
K14514	EIN3	PGSC0003DMG400027507	-	-	3.08857	-	-	3.01365	-	1.14344	-	PREDICTED: ETHYLENE INSENSITIVE 3-like 1 protein [Solanum tuberosum]
K14514	EIL3	PGSC0003DMG400021381	-	-	-	-	-	-1.02716	-	-	-	PREDICTED: ETHYLENE INSENSITIVE 3-like 3 protein [Solanum tuberosum]
K14514	EIL3	PGSC0003DMG400016747	-	-	-	-	-	8.92679	-	-	-	PREDICTED: ETHYLENE INSENSITIVE 3-like 5 protein, partial [Nicotiana tabacum]
K14515	EBF2	PGSC0003DMG400030928	-	-	1.07666	-	-	-	2.14678	-	-	PREDICTED: EIN3-binding F-box protein 1-like [Solanum tuberosum]
K14515	EBF2	PGSC0003DMG400015853	-	-	1.4805	-	-	-	-	-	-	PREDICTED: EIN3-binding F-box protein 1-like [Solanum tuberosum]
K14515	EBF2	PGSC0003DMG400002914	-	-	2.09354	-	-1.0287	-	2.22196	-	-1.12229	PREDICTED: EIN3-binding F-box protein 1-like [Solanum tuberosum]
K14516	ERF1B	PGSC0003DMG400023619	-	-1.5904	-	-	-	-	-	-	-	PREDICTED: ethylene-responsive transcription factor 1B-like [Solanum tuberosum]
K14516	ERF1B	PGSC0003DMG400013255	-	-1.2028	-	-	-2.61626	-	-	-	-	PREDICTED: ethylene-responsive transcription factor 1B-like [Solanum tuberosum]
K14516	ERF1B	PGSC0003DMG400017231	-	-	3.68097	-	-3.10232	3.07379	1.56713	-	-	PREDICTED: ethylene-responsive transcription factor 1B-like [Solanum tuberosum]
K14516	ERF1B	PGSC0003DMG400010285	-	-	10.2368	-	-	10.8507	8.45121	-	-	PREDICTED: ethylene-responsive transcription factor 1B [Solanum tuberosum]
K14516	ERF1B	PGSC0003DMG400023619	-	-	-	-1.18442	-2.16925	-	-1.4802	-	-	PREDICTED: ethylene-responsive transcription factor 1B-like [Solanum tuberosum]
K14516	ERF1B	PGSC0003DMG400014594	-	-	-	-	-	3.5396	-	-	-	PREDICTED: ethylene-responsive transcription factor 1B-like [Solanum tuberosum]

## Sheet: ABA
K_ID	Symbol	Gene ID	Log2(Foldchange)									Gene annotation
			CK3-vs-M3	CK48-vs-M48	CK96-vs-M96	CK3-vs-P3	CK48-vs-P48	CK96-vs-P96	M3-vs-P3	M48-vs-P48	M96-vs-P96
ABA biosynthesis
K15746	CA2	PGSC0003DMG400028897	-	-	-2.76339	-1.43158	-2.18056	-2.063	-	-2.31456	-	PREDICTED: beta-carotene hydroxylase 2, chloroplastic [Solanum tuberosum]
K09838	ZEP	PGSC0003DMG400004020	-	-	-2.54741	-3.57255	-2.81422	-2.76563	-3.22301	-2.21691	-	zeaxanthin epoxidase [Solanum tuberosum]
K09840	NCED3	PGSC0003DMG400015100	-	-	-4.24793	-	-	-	-	-	-	9-cis-epoxy-carotenoid dioxygenase 2 [Solanum tuberosum]
K09840	NCED1	PGSC0003DMG400027633	-	-	-2.01777	-1.9888	-2.08558	-1.99184	-1.89993	-	-	9-cis-epoxy-carotenoid dioxygenase 1 [Solanum tuberosum]
K09840	CCD4	PGSC0003DMG400001969	-	-	-3.18743	-	-	-1.10099	-2.81312	-2.63318	-	PREDICTED: probable carotenoid cleavage dioxygenase 4, chloroplastic [Solanum tuberosum]
K09841	ABA2	PGSC0003DMG402025066	-	-	-2.09528	-	-	-1.78292	-	-	-	PREDICTED: xanthoxin dehydrogenase-like [Solanum tuberosum]
K09841	ZSD1	PGSC0003DMG400023193	-	-	-	-	-	-	-	2.5174	-	PREDICTED: secoisolariciresinol dehydrogenase-like [Solanum tuberosum]
K09842	AAO3	PGSC0003DMG402018708	-	-	1.10569	-	-	1.1422	-	-	-	PREDICTED: abscisic-aldehyde oxidase-like [Solanum tuberosum]
K09842	AAO1	PGSC0003DMG401018708	-	-	-	-	-1.01305	-	-	-	-	PREDICTED: abscisic-aldehyde oxidase-like [Solanum tuberosum]
K09842	AAO3	PGSC0003DMG402006826	-	-	-	-	-	-	-	-1.10479	-	aldehyde oxidase [Solanum lycopersicum]
ABA signal transduction
K14496	PYL4	PGSC0003DMG400015897	-	-4.18143	2.0377	-	-2.47372	-	-	1.70771	-	PREDICTED: abscisic acid receptor PYL4-like [Solanum tuberosum]
K14496	PYL8	PGSC0003DMG400009108	-	-	2.38661	-	1.28086	2.76278	-	1.08032	-	abscisic acid receptor PYL8-like [Solanum tuberosum]
K14497	PYL4	PGSC0003DMG400023949	-	-2.74935	2.42631	-	-1.48699	-	-	1.26236	-	PREDICTED: abscisic acid receptor PYL4-like [Solanum tuberosum]
K14496	PYL4	PGSC0003DMG400011033	-	-2.15644	2.64974	-	-	1.75451	-	-	-	PREDICTED: abscisic acid receptor PYL4 [Solanum tuberosum]
K14496	PYL3	PGSC0003DMG400005016	-	-1.04366	2.68299	-	-	2.14301	1.24612	1.86395	-	PREDICTED: abscisic acid receptor PYL8-like [Solanum tuberosum]
K14496	PYL4	PGSC0003DMG400029194	-	-3.71425	4.99678	-	-	3.92057	-	3.42626	-	PREDICTED: abscisic acid receptor PYL4-like [Solanum tuberosum]
K14497	PP2C06	PGSC0003DMG400029297	-	-	-1.11911	-	-1.73785	-1.445	-	-1.6287	-	PREDICTED: probable protein phosphatase 2C 53 [Solanum tuberosum]
K14497	PP2C51	PGSC0003DMG400009112	-	4.21568	3.25481	-	2.27202	3.03916	2.6635	-1.94366	-	PREDICTED: probable protein phosphatase 2C 51 [Solanum tuberosum]
K14498	SAPK1	PGSC0003DMG400016156	-	-	-1.71179	-	-2.57399	-3.75132	-	-2.96123	-	serine/threonine-protein kinase SAPK1-like [Solanum tuberosum]
K14498	SAPK3	PGSC0003DMG400026211	-	-	1.27902	-	-	1.58297	-	-	-	PREDICTED: serine/threonine-protein kinase SAPK3-like [Solanum pennellii]
K14498	SRK2H	PGSC0003DMG400023441	-	-	4.30518	-	-	4.34941	2.47003	-	-	serine/threonine-protein kinase SAPK7-like [Solanum tuberosum]
K14432	ABF4	PGSC0003DMG400025889	-	-	1.06956	-1.21752	-	1.10692	-1.68217	-	-	PREDICTED: ABSCISIC ACID-INSENSITIVE 5-like protein 7 isoform X2 [Solanum tuberosum]
K14432	GBF4	PGSC0003DMG400029774	-	-	1.35972	-	-	1.31437	-1.1042	-	-	PREDICTED: ABSCISIC ACID-INSENSITIVE 5-like protein 5 [Solanum tuberosum]
K14432	ABF4	PGSC0003DMG400022931	-	-	2.64453	-	1.13202	2.86289	-	-	-	PREDICTED: ABSCISIC ACID-INSENSITIVE 5-like protein 7 [Solanum tuberosum]
K14432	ABF4	PGSC0003DMG400006211	-	-	5.87541	2.24511	4.17937	5.4887	2.02801	5.76434	-	PREDICTED: ABSCISIC ACID-INSENSITIVE 5-like protein 4 [Solanum tuberosum]
K14496	PYL4	PGSC0003DMG400011033	-	-	-	1.94087	-	-	2.44093	1.18243	-	PREDICTED: abscisic acid receptor PYL4 [Solanum tuberosum]
K14497	PP2CA	PGSC0003DMG400030332	-	-	-	-2.59538	-1.01447	-	-2.77514	-1.97732	-	PREDICTED: probable protein phosphatase 2C 24 [Solanum tuberosum]
K14497	PP2C06	PGSC0003DMG400018004	-	-	-	-1.38255	-1.36109	-	-1.61053	-2.02425	-	PREDICTED: probable protein phosphatase 2C 50 isoform X1 [Solanum tuberosum]
K14496	PYL8	PGSC0003DMG400000215	-	-	-	-	-1.04404	-	-	-1.24241	-	abscisic acid receptor PYL8-like [Solanum tuberosum]
K14496	PYL2	PGSC0003DMG400029952	-	-	-	-	-	1.27948	-1.21065	-	-	PREDICTED: abscisic acid receptor PYL2-like [Solanum tuberosum]
K14498	SAPK2	PGSC0003DMG400017763	-	1.07703	-	-	-	1.85378	-1.54765	-1.70306	-	serine/threonine-protein kinase SAPK1-like [Solanum tuberosum]
K14496	PYL2	PGSC0003DMG400029300	-	-	-	-	-	-	-1.35908	-	-	PREDICTED: abscisic acid receptor PYL2-like [Solanum tuberosum]
K14496	PYL4	PGSC0003DMG400020599	-	-5.97346	-	-	-	-	-	6.02606	-	PREDICTED: abscisic acid receptor PYL4-like [Solanum tuberosum]
K14496	PYL4	PGSC0003DMG400020606	-	-5.97346	-	-	-	-	-	6.02606	-	PREDICTED: abscisic acid receptor PYL4-like [Solanum tuberosum]
K14496	PYL4	PGSC0003DMG400020607	-	-5.97346	-	-	-	-	-	6.02606	-	PREDICTED: abscisic acid receptor PYL4-like [Solanum tuberosum]
K14497	PP2CA	PGSC0003DMG400016742	-	2.90039	-	-	-	-	-	-3.38744	-	PREDICTED: protein phosphatase 2C 37-like [Solanum tuberosum]
K14497	PP2C51	PGSC0003DMG400019604	-	2.18587	-	-	-	-	-	-2.95321	-	PREDICTED: probable protein phosphatase 2C 51 isoform X1 [Solanum tuberosum]
K14498	SAPK10	MSTRG.8179	-	1.02325	5.92418	-	3.44221	5.71186	-	2.41896	-	PREDICTED: serine/threonine-protein kinase SRK2I-like [Solanum tuberosum]
K14432	GBF4	MSTRG.13838	-	-	1.20071	1.05613	-	-	1.14314	-	-	PREDICTED: G-box-binding factor 4-like isoform X1 [Solanum tuberosum]
