# Supplementary material for: Comparative Transcriptome Analysis of Defense Response of Potato to Phthorimaea operculella Infestation
Source: Plants (Basel). 2023 Aug 29;12(17):3092. doi: 10.3390/plants12173092 (PMC10490199; doi:10.3390/plants12173092)
Supplement: Supplementary file 1 [file plants-12-03092-s001.zip › Table S6 DEGs involved in the reactive oxygen species.xlsx]

## Sheet: ROS generating
K_ID	Symbol	Gene ID	Log2(Foldchange)									Gene annotation
			CK3-vs-M3	CK48-vs-M48	CK96-vs-M96	CK3-vs-P3	CK48-vs-P48	CK96-vs-P96	M3-vs-P3	M48-vs-P48	M96-vs-P96
ROS generating
Amine oxidase(AO)
K17839	PAO2	PGSC0003DMG400028810	-	1.41778	-	-	-	-	-	-1.49914	-	PREDICTED: probable polyamine oxidase 2 [Solanum tuberosum]
K12259	PAO5	PGSC0003DMG400017833	-	-	-2.8214	-1.51903	-2.49643	-3.5518	-1.37163	-1.8127	-	PREDICTED: probable polyamine oxidase 5 [Solanum tuberosum]
K12259	PAO5	PGSC0003DMG400021391	-	-	-1.80837	-	-	-1.11615	-	-	-	PREDICTED: probable polyamine oxidase 5 [Solanum tuberosum]
K00276	AO1	PGSC0003DMG400030082	-	-	-2.34013	-1.29546	2.69102	-	-2.0163	3.77222	3.32878	PREDICTED: primary amine oxidase-like [Solanum tuberosum]
K00276	At1g31672	PGSC0003DMG400017203	-	-	-2.55943	-	-	-	-2.86408	-2.1913	-	PREDICTED: primary amine oxidase-like [Solanum tuberosum]
K00276	At1g62810	PGSC0003DMG400019077	-	-	-	-2.03489	-	-	-2.28141	-	-	PREDICTED: primary amine oxidase-like [Solanum tuberosum]
K00276	LECRK1	PGSC0003DMG400031858	-	-	-	-3.77529	-	-	-3.81526	-	-	PREDICTED: primary amine oxidase-like [Solanum pennellii]
K00276	At1g62810	PGSC0003DMG400003936	-	-	-	-	-2.5047	-2.17308	-	-1.98189	-2.40512	PREDICTED: LOW QUALITY PROTEIN: primary amine oxidase-like [Solanum tuberosum]
K00276	maoII	PGSC0003DMG400026988	-	-	-	-	10.6499	-	-	4.26903	4.24793	PREDICTED: copper methylamine oxidase-like isoform X3 [Nicotiana tabacum]
K00276	AO1	PGSC0003DMG400013432	-	-	-	-	2.26765	-	-	3.04209	-	PREDICTED: primary amine oxidase [Solanum tuberosum]
K17839	PAO2	PGSC0003DMG400015925	-	-	-	-	-	1.66279	-	-1.06389	1.41504	PREDICTED: probable polyamine oxidase 2 [Solanum tuberosum]
K00276	maoII	PGSC0003DMG400023173	-	-	-	-	-	-	2.28213	1.09644	-	PREDICTED: copper methylamine oxidase-like [Solanum tuberosum]
K00276	AO1	PGSC0003DMG400031836	-	-	-	-	-	-	-1.75459	2.39689	-	PREDICTED: primary amine oxidase-like [Solanum tuberosum]
K13366	PAO1	PGSC0003DMG400006854	-	-	-	-	-	-	-	-	2.10148	PREDICTED: polyamine oxidase 1 [Solanum tuberosum]
K00276	maoII	MSTRG.15587	-	-	-	-	-	-	-1.01028	-	-	PREDICTED: copper methylamine oxidase-like [Solanum tuberosum]
Glycolate oxidase(GOX)
K11517	GLO1	PGSC0003DMG400021248	-	-1.26833	-	-1.34767	-	-	-1.28193	1.52047	-	PREDICTED: peroxisomal (S)-2-hydroxy-acid oxidase GLO1-like [Solanum tuberosum]
K11517	GLO4	PGSC0003DMG401022901	-	-	-	-	-	-	1.12645	-	-	PREDICTED: peroxisomal (S)-2-hydroxy-acid oxidase GLO4-like isoform X2 [Solanum tuberosum]
4-hydroxypheny lpyruvate dioxygenase(HPD)
K00457	HPD	PGSC0003DMG400017707	-	-	-	-2.0204	-1.85578	1.14776	-2.21979	-2.13634	-	PREDICTED: 4-hydroxyphenylpyruvate dioxygenase-like [Solanum tuberosum]
K00457	HPD	PGSC0003DMG400017420	-	-	-1.04512	-	-	-1.03626	-	-	-	PREDICTED: 4-hydroxyphenylpyruvate dioxygenase [Solanum tuberosum]
Gibberellin dioxygenase(GAOX)
K04125	GA2OX8	PGSC0003DMG400002068	-	1.50968	-4.1146	-	-3.3932	-4.46418	-	-4.90288	-	PREDICTED: gibberellin 2-beta-dioxygenase 8 [Solanum tuberosum]
K04125	GA2OX1	PGSC0003DMG400021292	-	2.97062	-4.45085	-	-	-10.7114	-	-10.6618	-	PREDICTED: gibberellin 2-beta-dioxygenase 1-like [Solanum tuberosum]
K04124	LE	PGSC0003DMG400005698	-	-2.78653	-2.76081	-	-3.73224	-5.63528	-	-	-	PREDICTED: gibberellin 3-beta-dioxygenase 1-like [Solanum tuberosum]
K04125	GA2OX8	PGSC0003DMG400030362	-	-	6.87173	4.1565	4.40561	5.8772	1.74147	3.44626	-	PREDICTED: gibberellin 2-beta-dioxygenase 8 [Solanum tuberosum]
K04125	GA2OX8	PGSC0003DMG400011254	-	-	-	2.88858	-	1.79594	2.32544	-	1.68619	PREDICTED: gibberellin 2-beta-dioxygenase 8-like [Solanum tuberosum]
K04125	GA2OX2	PGSC0003DMG400027206	-	-	-	-2.36177	-3.23799	-	-	-	-	PREDICTED: gibberellin 2-beta-dioxygenase 2-like [Solanum tuberosum]
K04125	GA2OX1	PGSC0003DMG400027631	-	-	-	-	-3.06362	-	1.41404	-2.87983	-	PREDICTED: gibberellin 2-beta-dioxygenase 1-like [Solanum tuberosum]
K04125	GA2OX1	PGSC0003DMG400027632	-	-	-	-	-	-	4.21686	-	-	PREDICTED: gibberellin 2-beta-dioxygenase 1-like [Solanum tuberosum]
K04125	GA2OX1	PGSC0003DMG400021095	-	-	-	-	-	3.71272	-	-	3.25815	gibberellin 2-oxidase 1 [Solanum tuberosum]
NADH dehydrogenase(ND)
K03950	At3g12260	PGSC0003DMG400004276	-	1.26138	-	1.92005	-	-	2.14648	-1.9024	-	PREDICTED: NADH dehydrogenase [ubiquinone] 1 alpha subcomplex subunit 6-like [Nicotiana tabacum]
-	NDB1	PGSC0003DMG400021670	-	-	-	1.04225	-	-	1.10245	-	-	RecName: Full=External alternative NAD(P)H-ubiquinone oxidoreductase B1, mitochondrial; AltName: Full=External alternative NADH dehydrogenase NDB1; AltName: Full=NADH:ubiquinone reductase (non-electrogenic) NDB1; Flags: Precursor
-	midA	PGSC0003DMG400001411	-	-	-	1.18934	-	-	-	1.13255	-	PREDICTED: NADH dehydrogenase [ubiquinone] complex I, assembly factor 7 [Solanum tuberosum]
K03935	NAD7	PGSC0003DMG400013204	-	-	-	1.70131	-	-	1.86982	-	-	RecName: Full=NADH dehydrogenase [ubiquinone] iron-sulfur protein 2; AltName: Full=NADH dehydrogenase subunit 7 (mitochondrion) [Nicotiana sylvestris]
K03950	At3g12260	PGSC0003DMG401025557	-	-	-	-	-	-	-1.11198	-	-	PREDICTED: NADH dehydrogenase [ubiquinone] 1 alpha subcomplex subunit 6-like [Solanum tuberosum]
-	NDA1	PGSC0003DMG400004168	-	-	-	-	-	-	-	1.56494	-	RecName: Full=Internal alternative NAD(P)H-ubiquinone oxidoreductase A1, mitochondrial; AltName: Full=Internal alternative NADH dehydrogenase NDA1; AltName: Full=Internal non-phosphorylating NAD(P)H dehydrogenase 1; Short=StNDI1; AltName: Full=NADH:ubiquinone reductase (non-electrogenic) NDA1; Flags: Precursor
-	-	MSTRG.32828	-	-	-	-	-1.66538	-1.08143	-	-	-	PREDICTED: NADH dehydrogenase [ubiquinone] complex I, assembly factor 7 homolog [Solanum tuberosum]
Cytochrome c oxidase subunit(COX)
K02267	COX6B-1	PGSC0003DMG401017754	-	1.18226	-	-	-	-	-	-1.90265	-	PREDICTED: cytochrome c oxidase subunit 6b-1-like [Solanum tuberosum]
K02260	COX17-1	PGSC0003DMG400012418	-	-	-1.65753	-	-3.2935	-1.60029	-	-3.08953	-	PREDICTED: cytochrome c oxidase copper chaperone 2-like [Solanum pennellii]
K02259	COX15	PGSC0003DMG400023975	-	-	-1.58715	-	-2.26628	-1.9058	-	-2.59514	-	PREDICTED: cytochrome c oxidase assembly protein COX15 [Solanum tuberosum]
-	COX5C	PGSC0003DMG400000480	-	-	-	-	-	-	-	-3.1369	-	PREDICTED: cytochrome c oxidase subunit 5C-like [Solanum tuberosum]
K02260	COX17-1	PGSC0003DMG400025038	-	-	-	-	-	-	-	-1.21826	-	PREDICTED: cytochrome c oxidase copper chaperone 2 [Solanum tuberosum]
Respiratory burst oxidase homolog(RBOH)
K13447	RBOHA	PGSC0003DMG400012316	-	-	-1.71656	-	-1.71779	-1.31885	-1.7017	-2.29905	-	respiratory burst oxidase homolog protein A [Solanum tuberosum]
K13447	RBOHE	PGSC0003DMG400013550	-	-	-	-1.55873	-	-	-	-	-	PREDICTED: respiratory burst oxidase homolog protein E-like isoform X2 [Solanum tuberosum]
K13447	RBOHB	PGSC0003DMG400024754	-	-	-	-	7.82443	-	-	7.82443	-	respiratory burst oxidase homolog protein B [Solanum tuberosum]
K13447	RBOHC	PGSC0003DMG400014168	-	-	-	-	1.18115	-	-	1.5459	-	respiratory burst oxidase homolog protein C [Solanum tuberosum]
-	RBOHF	PGSC0003DMG400030390	-	-	-	-	-	-2.52356	-	-	-	PREDICTED: putative respiratory burst oxidase homolog protein H [Solanum tuberosum]
K13447	RBOHE	MSTRG.15923	-	-	-	-1.05842	-1.99666	-	-1.42099	-	-	PREDICTED: respiratory burst oxidase homolog protein E-like [Solanum tuberosum]
K13447	RBOHD	MSTRG.18735	-	-1.06464	1.2341	-	-	-	-	1.40896	-	PREDICTED: respiratory burst oxidase homolog protein D [Solanum tuberosum]
K13447	RBOHD	MSTRG.18737	-	-	2.43343	-	1.24074	2.29759	-	1.81599	-	PREDICTED: respiratory burst oxidase homolog protein D [Solanum tuberosum]
superoxide dismutase(SOD)
K04564	SODB	PGSC0003DMG400027577	-	1.30879	-	-	-	-1.14386	-	-1.57708	-1.33422	PREDICTED: superoxide dismutase [Fe], chloroplastic isoform X1 [Solanum tuberosum]
K04564	FSD2	PGSC0003DMG400005247	-	-	-	2.26265	-	-	1.96299	1.13439	-	PREDICTED: superoxide dismutase [Fe], chloroplastic isoform X1 [Solanum tuberosum]
K04565	SODCP.2	PGSC0003DMG400000417	-	-	-	-	1.1928	-	-	1.59739	-	PREDICTED: superoxide dismutase [Cu-Zn], chloroplastic isoform X2 [Solanum tuberosum]
K04564	FSD3	PGSC0003DMG400017948	-	-	-	-	-	-	-	1.06859	-	PREDICTED: superoxide dismutase [Fe] 3, chloroplastic isoform X1 [Solanum tuberosum]
L-aspartate oxidase (FIN4)
K00278	AO	MSTRG.729	-	2.3437	-1.99653	-	-	-3.02454	5.08746	-2.22239	-	PREDICTED: L-aspartate oxidase, chloroplastic-like isoform X1 [Nicotiana tomentosiformis]
Sulfhydryl oxidase(QSOX)			-
-	ERV1	PGSC0003DMG400002983	-	-	-	1.21865	-	-	1.46268	-	-	PREDICTED: FAD-linked sulfhydryl oxidase ERV1 [Solanum tuberosum]
K09842	AAO1	MSTRG.30658	-	-	-	1.39735	-	-	-	-	-	PREDICTED: abscisic-aldehyde oxidase-like [Solanum tuberosum]
Acyl-CoA oxidase(ACX)
K00232	ACX3	PGSC0003DMG400021853	-	-	2.07257	-	1.11062	1.64139	1.0385	-	-	PREDICTED: acyl-coenzyme A oxidase 3, peroxisomal-like isoform X1 [Solanum pennellii]
K00232	ACX1	PGSC0003DMG400004828	-	-	-	-	-	1.51146	-	-	1.0957	PREDICTED: peroxisomal acyl-coenzyme A oxidase 1-like [Solanum tuberosum]
K00232	ACX4	PGSC0003DMG400011023	-	-	1.18478	-	-	1.43633	-	-	-	PREDICTED: acyl-coenzyme A oxidase 4, peroxisomal isoform X1 [Solanum lycopersicum]
K00232	ACX4	PGSC0003DMG401019176	-	-	1.73374	-	1.09245	1.94458	-	-	-	PREDICTED: acyl-coenzyme A oxidase 4, peroxisomal [Solanum tuberosum]
K00232	ACX3	PGSC0003DMG400010548	-	-	1.5866	-	-	1.46404	-	-	-	PREDICTED: acyl-coenzyme A oxidase 3, peroxisomal isoform X2 [Solanum tuberosum]
K00232	ACX1	PGSC0003DMG400004827	-	-8.45121	-	-	-	-	-	-	-	PREDICTED: peroxisomal acyl-coenzyme A oxidase 1-like [Solanum tuberosum]
Aldehyde oxidase(AAO)
K09842	AAO3	PGSC0003DMG402018708	-	-	1.10569	-	-1.01305	1.1422	-	-	-	PREDICTED: abscisic-aldehyde oxidase-like [Solanum tuberosum]
K09842	AAO3	PGSC0003DMG402006826	-	-	-	-	-	-	-	-1.10479	-	aldehyde oxidase [Solanum lycopersicum]
K09842	AAO1	MSTRG.30658	-	-	-	1.39735	1.5844	1.32503	1.22056	1.38968	2.26527	PREDICTED: abscisic-aldehyde oxidase-like [Solanum tuberosum]
ER oxidoreductin(ERO)
K10950	AERO1	PGSC0003DMG400031102	-	1.35405	-	-	-	-	-	-1.41255	-	PREDICTED: endoplasmic reticulum oxidoreductin-1 [Solanum tuberosum]
K10950	AERO1	PGSC0003DMG400004304	-	4.69349	-	-	-	-	-	-	-	PREDICTED: endoplasmic reticulum oxidoreductin-1-like [Solanum tuberosum]
flavin-containing monooxygenase(FMO)
-	FMO1	PGSC0003DMG400013577	-	-	-	-4.42626	-	-	-4.91886	-	-	PREDICTED: probable flavin-containing monooxygenase 1 [Solanum tuberosum]
-	FMO1	PGSC0003DMG400014673	-	-	-	1.99713	2.07413	-	1.92298	2.04899	-	PREDICTED: probable flavin-containing monooxygenase 1 [Solanum tuberosum]
-	FMO1	PGSC0003DMG400018659	-	-	-	-	-	-	1.70704	-	-	PREDICTED: probable flavin-containing monooxygenase 1 [Solanum tuberosum]
-	FMOGS-OX5	MSTRG.16331	-	-	-	-	-	-	-3.20014	-	-	PREDICTED: flavin-containing monooxygenase FMO GS-OX-like 2 isoform X2 [Solanum pennellii]

## Sheet: ROS scavenging
K_ID	Symbol	Gene ID	Log2(Foldchange)									Gene annotation
			CK3-vs-M3	CK48-vs-M48	CK96-vs-M96	CK3-vs-P3	CK48-vs-P48	CK96-vs-P96	M3-vs-P3	M48-vs-P48	M96-vs-P96
ROS scavening
Catalase isozyme(CAT)
K03781	CAT2	PGSC0003DMG400001570	-	-	-2.00449	-	-1.31216	-2.03201	-	-1.38151	-	PREDICTED: catalase isozyme 2 [Solanum tuberosum]
K03781	CAT2	PGSC0003DMG400029408	-	-	3.15833	-	-	2.57085	-	1.45989	-	catalase isozyme 1-like protein [Solanum tuberosum]
K03781	CAT3	PGSC0003DMG400009906	-	-	-	-	-	-	-1.27804	-	-	PREDICTED: catalase isozyme 3 [Solanum tuberosum]
Ascorbate peroxidase(APX)
K00434	APX2	PGSC0003DMG401001731	-	3.43899	-4.01967	-1.38205	-4.63291	-4.71452	-	-8.07191	-	PREDICTED: L-ascorbate peroxidase, cytosolic isoform X1 [Solanum tuberosum]
K00434	APX1	PGSC0003DMG400032777	-	-1.01362	-	-	-	-	-	-	-	PREDICTED: putative L-ascorbate peroxidase 6 [Solanum tuberosum]
K00434	APX3	PGSC0003DMG400003645	-	-	-2.91523	-1.05677	-	-	-1.62149	1.27718	-	PREDICTED: L-ascorbate peroxidase 3, peroxisomal-like [Solanum tuberosum]
K00434	APX3	PGSC0003DMG402003646	-	-	-1.47178	-1.44277	-	-	-1.55688	1.28481	-	PREDICTED: L-ascorbate peroxidase 3, peroxisomal-like [Solanum tuberosum]
K00434	APX1	PGSC0003DMG400030056	-	-	-	-	-1.95579	-	-	-1.56837	-	PREDICTED: L-ascorbate peroxidase 1, cytosolic [Solanum tuberosum]
K00434	APXT	PGSC0003DMG400000894	-	-	-	-	1.68303	-	-	1.82869	-	PREDICTED: probable L-ascorbate peroxidase 6, chloroplastic [Solanum tuberosum]
Peroxidase(POD)
K00430	PER53	PGSC0003DMG400032147	-	-	-1.40174	-	-	-1.10145	-	-	-	PREDICTED: lignin-forming anionic peroxidase-like [Solanum tuberosum]
K00430	PER45	PGSC0003DMG400029546	-	-	2.20267	-	2.99742	2.3633	-	2.85075	-	PREDICTED: peroxidase 45-like [Solanum tuberosum]
K00430	PER51	PGSC0003DMG400014867	-	-2.12867	-1.51012	-	-	-	-	2.90402	2.20297	peroxidase 51-like precursor [Solanum tuberosum]
-	OCP3	PGSC0003DMG400020785	-	-	1.19869	1.01672	-	1.30112	1.05394	-	-	PREDICTED: protein OVEREXPRESSOR OF CATIONIC PEROXIDASE 3 [Solanum tuberosum]
K00430	PNC1	PGSC0003DMG400026575	-	-	3.13609	-	5.4822	4.67953	-	4.46428	-	PREDICTED: cationic peroxidase 1-like [Solanum tuberosum]
K00430	TAP1	PGSC0003DMG400022342	-	-	1.00305	-	-	1.15056	-	-	-	PREDICTED: suberization-associated anionic peroxidase [Solanum tuberosum]
K00430	PER12	PGSC0003DMG401025083	-	-1.16011	3.15557	-	2.25902	4.2558	-	3.41913	-	PREDICTED: peroxidase 12-like [Solanum tuberosum]
K00430	PER19	PGSC0003DMG400010715	-	-	-3.03668	-	-	-4.79067	-	1.84239	-	PREDICTED: peroxidase 19 [Solanum tuberosum]
K00430	PER63	PGSC0003DMG400000511	-	-	-1.8835	-	-	-1.57552	-	-	-	PREDICTED: peroxidase 63 [Solanum tuberosum]
K00430	PER21	PGSC0003DMG400001774	-	-	3.66895	-	2.57187	5.06041	-	3.19202	1.39146	PREDICTED: peroxidase 21 [Solanum tuberosum]
K00430	PER19	PGSC0003DMG400022955	-	-	-5.29546	-	-	-2.94753	-	-	-	PREDICTED: peroxidase 19 [Solanum tuberosum]
K00430	PER51	PGSC0003DMG400024967	-	-	-	-1.43086	1.2578	3.31288	-1.63786	1.88548	1.8945	PREDICTED: peroxidase 51 [Solanum tuberosum]
K00430	PER52	PGSC0003DMG400011640	-	-	-	2.05077	3.70631	2.46202	-	-	2.90581	PREDICTED: peroxidase P7-like [Solanum tuberosum]
K00430	PER52	PGSC0003DMG400015801	-	1.59481	-	-	3.71406	2.7191	-2.06507	2.11925	2.86864	PREDICTED: peroxidase P7-like [Solanum tuberosum]
K00430	GSVIVT00023967001	PGSC0003DMG400014055	-	2.02208	-	-	2.2759	1.91231	-	-	1.27607	PREDICTED: peroxidase P7-like [Solanum tuberosum]
K00430	PER3	PGSC0003DMG400025492	-	-	-	-	2.67348	-	-	3.08894	-	PREDICTED: peroxidase 3-like [Solanum tuberosum]
K00430	PER3	PGSC0003DMG400005273	-	-	-	-	2.74024	-	-	6.05283	-	PREDICTED: peroxidase 3-like [Solanum tuberosum]
K00430	PER45	PGSC0003DMG400004090	-	-	-	-	10.5603	-	-	10.5603	-	PREDICTED: peroxidase 16 [Solanum tuberosum]
K00430	TAP2	PGSC0003DMG400005062	-	1.23672	-	-	1.91774	2.53525	-1.7617	-	2.54193	PREDICTED: suberization-associated anionic peroxidase 2-like [Solanum tuberosum]
K00430	PER44	PGSC0003DMG400024285	-	-	-	-	3.97775	3.34051	-	4.16619	11.8324	PREDICTED: peroxidase 44-like [Solanum tuberosum]
K00430	PER17	PGSC0003DMG400016223	-	-	-	-	-1.11821	-	-	-1.87534	-	PREDICTED: peroxidase 17 [Solanum tuberosum]
K00430	poxN1	PGSC0003DMG400012589	-	-	-	-	2.24891	4.74556	-1.19513	2.08971	3.4393	PREDICTED: peroxidase N1 [Solanum tuberosum]
K00430	PER3	PGSC0003DMG400005279	-	-	-	-	8.27612	8.49185	-	8.27612	-	PREDICTED: peroxidase 3-like [Solanum tuberosum]
K00430	TAP2	PGSC0003DMG400022341	-	-	-	-	1.86014	2.33628	-	-	3.95777	PREDICTED: suberization-associated anionic peroxidase 2-like [Solanum tuberosum]
K00430	PER12	PGSC0003DMG400025084	-	-	-	-	-	4.94798	-	3.19951	5.39544	PREDICTED: peroxidase 12-like [Solanum tuberosum]
K00430	PER19	PGSC0003DMG400010716	-	-	-	-	-	-8.88671	-	-	-	PREDICTED: peroxidase 19 [Solanum tuberosum]
K00430	PER51	PGSC0003DMG400020252	-	-	-	-	-	2.94753	-	-	-	PREDICTED: peroxidase 51 [Solanum tuberosum]
K00430	PER66	PGSC0003DMG400024253	-	-	-	-	-	-	-1.84881	-	-	PREDICTED: peroxidase 66 [Solanum tuberosum]
K00430	PER41	PGSC0003DMG400020494	-	-	-	-	-	-	-2.9558	-	-	PREDICTED: peroxidase 41-like [Solanum tuberosum]
K00430	PER21	PGSC0003DMG400010465	-	-	-	-	-	-	-2.87101	-	-	PREDICTED: peroxidase 21-like [Solanum tuberosum]
K00430	PER42	PGSC0003DMG400016453	-	-	-	-	-	-	-	1.38949	-	PREDICTED: peroxidase 42-like [Solanum tuberosum]
K00430	pod	PGSC0003DMG400032199	-	-	-	-	-	-	-	-1.72711	-	PREDICTED: lignin-forming anionic peroxidase-like [Solanum tuberosum]
K00430	PER5	PGSC0003DMG400015106	-	-	-	-	-	-	-	8.835	-	PREDICTED: lignin-forming anionic peroxidase-like [Solanum tuberosum]
K00430	PNC1	MSTRG.27804	-	-	-	-	10.6647	-	-	10.6647	-	PREDICTED: cationic peroxidase 1-like [Solanum tuberosum]
K00430	PER72	MSTRG.7740	-	-	-	-	9.75933	10.1799	-	3.06817	-	PREDICTED: peroxidase 49-like [Solanum tuberosum]
K00430	PNC1	MSTRG.27805	-	-	-	-	11.5571	6.68434	3.97728	7.23522	12.1217	PREDICTED: cationic peroxidase 1-like [Solanum tuberosum]
K00430	PER72	MSTRG.7742	-	-	-	-	5.14023	4.13477	-9.23681	3.34668	2.70181	PREDICTED: peroxidase 72-like [Solanum tuberosum]
K00430	PNC1	MSTRG.27808	-	-	-	10.3219	11.8918	6.33204	8.58496	11.8918	4.60412	PREDICTED: cationic peroxidase 1-like [Solanum tuberosum]
K00430	PER72	MSTRG.7743	-	-	-	-	11.2107	5.30639	-	5.01427	3.20685	PREDICTED: peroxidase 49-like isoform X1 [Solanum tuberosum]
K00430	PER5	MSTRG.29646	-	-	-	-	-	-	-2.21487	9.29921	-	PREDICTED: lignin-forming anionic peroxidase-like [Solanum tuberosum]
Ferredoxin(Fd)
K02639	FD3	PGSC0003DMG400023985	-	2.53349	-	-3.90345	-	-	-4.16562	-2.01287	3.88613	PREDICTED: ferredoxin, root R-B2-like [Solanum tuberosum]
K02639	AP1	PGSC0003DMG400004532	-	6.22087	-3.60621	-	-	-3.77424	-	-8.31668	-	PREDICTED: ferredoxin-like [Solanum tuberosum]
K00366	NIR1	PGSC0003DMG400025823	-	-	-3.48675	-1.80468	-1.47094	-3.20488	-1.8748	-	-	ferredoxin--nitrite reductase, chloroplastic [Solanum tuberosum]
K08101	HY2	PGSC0003DMG401022694	-	-	-1.0539	-	-1.4085	-	1.53773	-	-	PREDICTED: phytochromobilin:ferredoxin oxidoreductase, chloroplastic isoform X1 [Solanum tuberosum]
K02641	RFNR2	PGSC0003DMG400004095	-	-	1.37213	-	-	1.34406	1.66504	-	-	PREDICTED: ferredoxin--NADP reductase, root-type isozyme, chloroplastic isoform X1 [Solanum tuberosum]
K02639	FDC2	PGSC0003DMG400017532	-	-	-	-	1.15451	-	-	1.244	-	PREDICTED: ferredoxin-2 [Solanum tuberosum]
K02641	PETH	PGSC0003DMG402003567	-	-	-	-	1.23472	-	-	1.51353	-	PREDICTED: ferredoxin--NADP reductase, leaf-type isozyme, chloroplastic [Solanum tuberosum]
K02641	RFNR2	PGSC0003DMG400011811	-	-	-	-	1.13938	-	-	1.23411	-	PREDICTED: ferredoxin--NADP reductase, root-type isozyme, chloroplastic-like [Solanum tuberosum]
K02639	FDX3	PGSC0003DMG400026360	-	-	-	-	-1.10131	-	-	-1.21158	1.41983	PREDICTED: ferredoxin, root R-B1 [Solanum tuberosum]
K00366	NIR1	PGSC0003DMG400008262	-	-	-	-	-	-	-1.00012	-	1.45114	PREDICTED: ferredoxin--nitrite reductase, chloroplastic-like [Solanum tuberosum]
K02641	PETH	MSTRG.6111	-	1.15374	-	1.38838	1.09813	-	1.39047	-	-	PREDICTED: ferredoxin--NADP reductase, leaf-type isozyme, chloroplastic-like [Solanum tuberosum]
Thioredoxin(TRX)
-	WCRKC1	PGSC0003DMG400011420	-	-	5.12928	-	4.1154	5.27777	-	4.14483	-	PREDICTED: thioredoxin-like 3-1, chloroplastic [Solanum tuberosum]
-	At3g02730	PGSC0003DMG400023333	-	-	-3.03448	-3.07308	-2.61337	-2.75746	-2.72668	-2.12512	-	PREDICTED: thioredoxin F1, chloroplastic-like [Solanum tuberosum]
-	CDSP32	PGSC0003DMG400009956	-	-	-1.08467	-	-	-1.55129	-1.28234	-1.28614	-	PREDICTED: thioredoxin-like protein CDSP32, chloroplastic [Solanum lycopersicum]
K00384	NTRC	PGSC0003DMG400023691	-	-	-1.05463	-	-	-1.0798	-	-	-	PREDICTED: thioredoxin reductase NTRC-like [Solanum tuberosum]
-	TRX2	PGSC0003DMG400017632	-	-	-2.03167	-	-	-3.08664	-1.04407	-	-	PREDICTED: thioredoxin H2-like [Solanum lycopersicum]
-	ATHX	PGSC0003DMG400016361	-	-	-1.10104	-	-	-1.28113	-	-	-	PREDICTED: thioredoxin X, chloroplastic [Solanum tuberosum]
-	Os03g0326500	PGSC0003DMG400023659	-	-1.22092	-2.06701	-2.3824	-1.96683	-2.14692	-2.59458	-	-	PREDICTED: thioredoxin-like 1-1, chloroplastic isoform X1 [Solanum tuberosum]
-	CXXS1	PGSC0003DMG400021716	-	-	1.94403	1.24967	-	1.62933	1.28628	-	-	PREDICTED: thioredoxin-like protein CXXS1 [Solanum tuberosum]
-	TTL1	PGSC0003DMG400008554	-	-	1.3483	-	-	1.20832	1.19635	-	-	PREDICTED: inactive TPR repeat-containing thioredoxin TTL3-like [Nicotiana tabacum]
-	fam213a	PGSC0003DMG400019650	-	-	-3.41636	-	-	-3.11151	-	-	-	Thioredoxin-like protein [Corchorus olitorius]
-	Os07g0684100	PGSC0003DMG400033085	-	-	-1.24315	-	-1.54331	-	-	-2.11209	-	PREDICTED: thioredoxin-like 1-1, chloroplastic [Solanum tuberosum]
-	At1g08570	PGSC0003DMG400018819	-	-	1.64272	-	-	1.81833	-	-	-	PREDICTED: thioredoxin-like 1-1, chloroplastic [Solanum tuberosum]
-	Os03g0326500	PGSC0003DMG400019506	-	-2.23125	1.25197	-	-	1.87644	-	1.6651	-	PREDICTED: thioredoxin-like 1-2, chloroplastic [Solanum tuberosum]
K12859	YLS8	PGSC0003DMG400032544	-	1.49686	-	-	-	-	-	-2.01911	-	PREDICTED: thioredoxin-like protein YLS8 [Solanum tuberosum]
-	Os04g0560200	PGSC0003DMG400003891	-	-	-	1.49252	-	-	1.54072	-	-	PREDICTED: thioredoxin-like 3-3 [Solanum tuberosum]
-	-	PGSC0003DMG400000918	-	-	-	1.42053	-	-	1.32093	-	-	Thioredoxin superfamily protein isoform 3 [Theobroma cacao]
-	TXNL4B	PGSC0003DMG400020157	-	-	-	1.23962	-	-	-	-	-	PREDICTED: thioredoxin-like protein 4B [Solanum tuberosum]
-	At3g15360	PGSC0003DMG400015360	-	-	-	-	1.01648	-	-	1.14494	-	PREDICTED: thioredoxin-1-like [Solanum tuberosum]
-	CITRX	PGSC0003DMG400005407	-	-	-	-	-	-1.13271	-	-	-	PREDICTED: thioredoxin-like protein CITRX, chloroplastic [Solanum tuberosum]
-	At4g03520	PGSC0003DMG400021685	-	-	-	-	-	-	-1.32169	-	-	PREDICTED: thioredoxin-1-like [Solanum tuberosum]
-	-	PGSC0003DMG400001803	-	-	-	-	-	-	-2.52356	-2.02554	-	Thioredoxin-like protein [Corchorus olitorius]
-	TTL1	PGSC0003DMG400017715	-	-	-	-	-	-	-2.27436	-	-	PREDICTED: inactive TPR repeat-containing thioredoxin TTL3-like [Solanum tuberosum]
-	-	PGSC0003DMG400014433	-	-	-	-	-	-	1.21049	-	-	PREDICTED: thioredoxin-like protein HCF164, chloroplastic [Juglans regia]
-	TTL4	PGSC0003DMG400020614	-	-	-	-	-	-	-1.91427	-	-	PREDICTED: TPR repeat-containing thioredoxin TTL4-like isoform X1 [Solanum tuberosum]
-	TRX1	PGSC0003DMG400003755	-	-	-	-	-	-	-	-1.13585	-	PREDICTED: thioredoxin H-type 1 [Solanum tuberosum]
-	GAT1	PGSC0003DMG400025887	-	-	-	-	-	-	-	-	1.28326	PREDICTED: thioredoxin M3, chloroplastic-like isoform X1 [Solanum tuberosum]
-	TRX2	MSTRG.15339	-	-	-1.27093	-	-1.60164	-	-1.16942	-1.80673	1.23286	PREDICTED: thioredoxin H2-like isoform X1 [Solanum tuberosum]
-	TRX2	MSTRG.15338	-	-	-2.00236	-	-	-	-1.95576	-2.2534	-	PREDICTED: thioredoxin H2-like [Solanum pennellii]
Glutaredoxin(GRX)
-	GRXC6	PGSC0003DMG400019671	-	-	2.50931	-	-	-1.41533	-	-	-3.92463	PREDICTED: glutaredoxin-C6-like [Solanum tuberosum]
-	GRXS2	PGSC0003DMG400010767	-	-	2.61559	-	3.37297	4.87095	-	2.76364	2.25535	PREDICTED: monothiol glutaredoxin-S2-like [Solanum tuberosum]
-	GRXS1	PGSC0003DMG400010766	-	-	-	-2.86014	5.47131	3.54684	-2.75442	3.84327	6.58026	PREDICTED: monothiol glutaredoxin-S1-like [Solanum tuberosum]
-	GRXS2	PGSC0003DMG400010764	-	-	-10.1632	-2.35965	5.16887	-	-2.83172	2.30827	11.72	PREDICTED: monothiol glutaredoxin-S1-like [Solanum tuberosum]
-	GRXS1	PGSC0003DMG400010765	-	-	-	-4.02995	4.66631	2.33949	-4.81275	3.75377	4	PREDICTED: monothiol glutaredoxin-S1-like [Solanum pennellii]
-	GRXC13	PGSC0003DMG400005335	-	-	2.17789	-	-1.64874	-	-	-1.92536	-2.17288	glutaredoxin [Solanum tuberosum]
-	GRXS1	PGSC0003DMG400010770	-	-	-	-	5.87856	3.93029	-2.47032	4.25407	5.19878	PREDICTED: monothiol glutaredoxin-S1-like [Solanum tuberosum]
-	GRXC6	PGSC0003DMG400008224	-	-	-	-	-	-	-	-1.28129	-1.51082	PREDICTED: glutaredoxin-C6-like [Solanum tuberosum]
-	GRXS2	PGSC0003DMG400016031	-	-	-	-	3.96256	1.91829	-1.55855	-	2.72247	PREDICTED: monothiol glutaredoxin-S1-like [Solanum pennellii]
-	GRXS2	PGSC0003DMG400016032	-	-	-	-2.57868	2.14272	2.40734	-3.37489	1.57919	4.26149	PREDICTED: monothiol glutaredoxin-S2-like [Solanum tuberosum]
-	GRXS1	PGSC0003DMG400030105	-	-	-	-	5.79874	-	-	-	10.1293	PREDICTED: monothiol glutaredoxin-S1-like [Solanum tuberosum]
-	GRXS3	PGSC0003DMG400022674	-	-	1.40193	-	-	2.67771	-	-	1.27579	PREDICTED: monothiol glutaredoxin-S3 [Solanum tuberosum]
-	GRXCR1	PGSC0003DMG400012263	-	-	-5.44619	-2.87868	-4.10223	-5.74155	-2.76233	-4.01625	-	PREDICTED: glutaredoxin domain-containing cysteine-rich protein 1 [Solanum tuberosum]
-	GRXC2	PGSC0003DMG400019088	-	-	-	-	-	-	-1.13551	-1.03945	-	glutaredoxin [Solanum tuberosum]
-	GRXS1	PGSC0003DMG400010762	-	-	-	-6.10852	6.34774	-	-6.37311	6.19574	-	PREDICTED: monothiol glutaredoxin-S1-like [Solanum tuberosum]
-	GRXS3	PGSC0003DMG400030784	-	-	-	-2.80735	-	-	-3.16429	2.60712	-	PREDICTED: monothiol glutaredoxin-S3-like [Solanum tuberosum]
-	GRXS1	PGSC0003DMG400010768	-	-	2.33974	-	2.22846	3.09398	-	2.15437	-	PREDICTED: monothiol glutaredoxin-S1-like [Solanum lycopersicum]
-	GRXS2	PGSC0003DMG400016033	-	-	-	-	4.18763	4.93546	-9.03159	5.77259	-	PREDICTED: monothiol glutaredoxin-S2-like [Solanum tuberosum]
-	GRXS9	PGSC0003DMG400011406	-	-	-	-	1.75639	1.38379	-1.11605	1.82858	-	PREDICTED: monothiol glutaredoxin-S9-like [Solanum tuberosum]
-	GRXC9	PGSC0003DMG400009399	-	-1.72736	-1.21518	-2.28126	-2.02235	-	-2.62808	-	-	PREDICTED: glutaredoxin-C9-like [Solanum tuberosum]
-	GRXS1	PGSC0003DMG400016572	-	-	-	-	9.17991	-	-4.51833	-	-	PREDICTED: monothiol glutaredoxin-S1-like [Solanum tuberosum]
K00128	GRXS6	PGSC0003DMG400003617	-	-	1.18906	-	-	1.26109	-	-	-	PREDICTED: glutaredoxin-C3-like [Solanum tuberosum]
-	GRXC11	PGSC0003DMG400011380	-	-2.04233	-	-	-2.82394	3.34577	-	-	-	PREDICTED: glutaredoxin-C11 [Solanum tuberosum]
-	GRXS10	PGSC0003DMG400022653	-	-1.59361	-	-	-2.03989	2.63244	-	-	-	PREDICTED: monothiol glutaredoxin-S10-like [Solanum tuberosum]
-	GRXS2	PGSC0003DMG400011357	-	-	-	-	-	9.43741	-	-	-	PREDICTED: monothiol glutaredoxin-S2-like [Solanum tuberosum]
-	GRXS1	PGSC0003DMG400010763	-	-	-	-	3.822	-	-	-	-	PREDICTED: monothiol glutaredoxin-S1-like [Solanum tuberosum]
-	GRXS1	PGSC0003DMG400016034	-	-	-	-	9.40939	-	-	-	-	PREDICTED: monothiol glutaredoxin-S1-like [Solanum tuberosum]
-	GRXS1	PGSC0003DMG400016030	-	-	-4.88753	-	-	-	-	-	-	PREDICTED: monothiol glutaredoxin-S1-like [Solanum tuberosum]
Glutathione S-transferase(GST)
K00799	GSTT1	PGSC0003DMG400004977	-	1.24484	-	-	-	-	-	-1.94796	-	PREDICTED: glutathione S-transferase T1-like [Solanum tuberosum]
K00799	PARC	PGSC0003DMG400031093	-	2.3443	-1.01353	-1.56213	-2.2744	-	-2.14083	-4.6187	-	PREDICTED: probable glutathione S-transferase parC isoform X2 [Solanum tuberosum]
K00799	PARC	PGSC0003DMG400031091	-	1.27449	-2.73439	-	-	-	-	-1.95054	2.24443	PREDICTED: probable glutathione S-transferase [Solanum tuberosum]
K00799	PARC	PGSC0003DMG400014657	-	1.25606	-1.40642	-	-	-	-1.18777	-1.19295	-	PREDICTED: probable glutathione S-transferase [Solanum tuberosum]
K00799	PARA	PGSC0003DMG400027636	-	10.4209	-	-	-	-	-	-8.77703	-	PREDICTED: probable glutathione S-transferase parA [Solanum pennellii]
K00799	GSTF11	PGSC0003DMG400016722	-	-10.1336	-	-	-	-	-1.4107	9.01309	-	PREDICTED: glutathione S-transferase F11 [Solanum tuberosum]
K00799	PRP1	PGSC0003DMG402002164	-	-1.40371	-	-3.94781	-4.46452	-3.22324	-5.09103	-3.06082	-	PREDICTED: probable glutathione S-transferase [Solanum tuberosum]
K00799	GSTU17	PGSC0003DMG400015726	-	-	-5.73134	-1.41372	-1.92742	-4.6096	-2.15132	-1.84512	-	PREDICTED: glutathione S-transferase U17-like [Solanum tuberosum]
K00799	APIC	PGSC0003DMG400014627	-	-	-1.8859	-	-1.34963	-	-2.04757	-2.06479	1.0019	PREDICTED: glutathione S-transferase [Solanum tuberosum]
K00799	PARC	PGSC0003DMG400027637	-	-	-2.69847	-	-2.72764	-2.57436	-	-2.74781	-	PREDICTED: probable glutathione S-transferase [Solanum pennellii]
K00799	GSTL3	PGSC0003DMG400002018	-	-	-1.03966	-	-	-	-	-	-	PREDICTED: glutathione S-transferase L3-like [Solanum pennellii]
K00799	GSTU10	PGSC0003DMG400019956	-	-	-11.72	-	-	-6.98299	-3.54528	-	-	PREDICTED: glutathione S-transferase U10-like [Capsicum annuum]
K00799	PRP1	PGSC0003DMG400002172	-	-	-1.12492	-	-2.98499	-1.79259	-1.08023	-2.42441	-	PREDICTED: probable glutathione S-transferase [Solanum pennellii]
K00799	GSTU7	PGSC0003DMG400001801	-	-	-1.14785	-	-	-	-	-1.6	-	PREDICTED: glutathione transferase GST 23-like [Solanum tuberosum]
K00799	PRP1	PGSC0003DMG400011012	-	-	-	-1.8557	-1.21188	-	-2.47529	-1.94298	-	PREDICTED: probable glutathione S-transferase [Solanum tuberosum]
K00799	PRP1	PGSC0003DMG400002169	-	-	-	-1.64198	-1.55032	-	-2.57999	-1.54675	-	PREDICTED: probable glutathione S-transferase [Solanum tuberosum]
K00799	GSTU8	PGSC0003DMG400024752	-	-	-	1.65351	-	-	1.6426	-	-	PREDICTED: glutathione transferase GST 23-like [Solanum tuberosum]
K00799	PARC	PGSC0003DMG400031094	-	-	-	-1.30166	-	-	-1.41923	-	-	PREDICTED: probable glutathione S-transferase parC isoform X1 [Solanum tuberosum]
K00799	GSTU25	PGSC0003DMG400007786	-	-	-	-	-1.41516	-	-	-1.32411	-	PREDICTED: glutathione S-transferase U25-like isoform X2 [Solanum tuberosum]
K00799	PRP1	PGSC0003DMG400002174	-	-	-	-	-2.25881	-2.04375	-2.64166	-	-	PREDICTED: probable glutathione S-transferase [Solanum tuberosum]
K00799	PARC	PGSC0003DMG400014654	-	-	-	-	-	-2.4166	-	-1.97491	-	PREDICTED: probable glutathione S-transferase parC isoform X1 [Solanum tuberosum]
K00799	PARC	PGSC0003DMG400021247	-	-	-	-	-	1.43888	-1.06237	-	-	PREDICTED: probable glutathione S-transferase [Solanum tuberosum]
K00799	PRP1	PGSC0003DMG400002163	-	-	-	-	-	-	-3.18133	-	-	PREDICTED: probable glutathione S-transferase [Solanum tuberosum]
K00799	PARC	PGSC0003DMG400014672	-	-	-	-	-	-	-1.22847	-	-	PREDICTED: probable glutathione S-transferase [Solanum tuberosum]
K00799	Mgst3	PGSC0003DMG400019728	-	-	-	-	-	-	-1.11544	-1.23192	-	PREDICTED: microsomal glutathione S-transferase 3 [Solanum tuberosum]
K00799	PRP1	PGSC0003DMG400002181	-	-	-	-	-	-	-11.5539	-	-	PREDICTED: probable glutathione S-transferase [Nicotiana tabacum]
K00799	PRP1	PGSC0003DMG400002168	-	-	-	-	-	-	-10.4683	-	-	PREDICTED: probable glutathione S-transferase [Solanum tuberosum]
K00799	GSTL3	PGSC0003DMG400011049	-	-	-	-	-	-	-1.23609	-	-	PREDICTED: glutathione S-transferase L3-like [Solanum tuberosum]
K00799	PRP1	PGSC0003DMG400002167	-	-	-	-	-	-	-1.13066	-	-	PREDICTED: probable glutathione S-transferase [Solanum tuberosum]
K00799	GSTU8	PGSC0003DMG400011731	-	-	-	-	-	-	-1.33198	-	-	PREDICTED: probable glutathione S-transferase [Solanum tuberosum]
K00799	PRP1	PGSC0003DMG400002166	-	-	-	-	-	-	-3.36923	-	-	PREDICTED: probable glutathione S-transferase [Solanum tuberosum]
K00799	APIC	PGSC0003DMG402011367	-	-	-	-	-	-	-1.4658	-	-	PREDICTED: glutathione S-transferase APIC-like [Solanum tuberosum]
K00799	GSTL2	PGSC0003DMG400032537	-	-	-	-	-	-	-	1.80707	-	PREDICTED: protein IN2-1 homolog B-like isoform X1 [Solanum tuberosum]
K00799	HSP26-A	PGSC0003DMG400001804	-	-	-	-	-	-	-	-1.01998	-	PREDICTED: glutathione transferase GST 23-like [Solanum tuberosum]
K00799	APIC	MSTRG.16916	-	-	-	-	-	-	-10.0945	-	-	PREDICTED: glutathione S-transferase-like [Solanum tuberosum]
K00799	GSTT1	MSTRG.23996	-	-	-	1.08255	-	-	1.14627	-	-	PREDICTED: glutathione S-transferase T1-like [Solanum tuberosum]
Monodehydroascorbate reductase(MDHAR)
K08232	MDAR5	PGSC0003DMG400012322	-	-	-	-	1.27249	-	-	1.35395	-	PREDICTED: monodehydroascorbate reductase 5, mitochondrial [Solanum tuberosum]
Dehydroascorbate reductase(DHAR)
K21888	DHAR3	PGSC0003DMG400015691	-	-	-	1.00891	1.23381	-	-	1.27945	-	dehydroascorbate reductase [Solanum tuberosum]
K21888	DHAR1	PGSC0003DMG400023416	-	1.00186	-	1.12112	-	-	1.00766	-	1.46743	dehydroascorbate reductase-like protein [Solanum tuberosum]
Glutathione peroxidase(GPX)
K00432	GPX1	PGSC0003DMG400026281	-	-	-1.25939	-	-	-	-	-	-	PREDICTED: probable phospholipid hydroperoxide glutathione peroxidase [Solanum tuberosum]
K00432	GPX2	MSTRG.19097	-	-	2.90384	-	1.58597	3.26218	-	-	-	PREDICTED: probable glutathione peroxidase 2 [Solanum tuberosum]
Peroxiredoxin(PrxR)
-	PRXIIE-1	PGSC0003DMG401002721	-	-	-	3.31105	2.79974	-	2.36626	2.32379	-	PREDICTED: peroxiredoxin-2E-2, chloroplastic-like [Solanum tuberosum]
-	PRXQ	PGSC0003DMG400013551	-	-	-	-	1.58973	-1.07923	-	1.90099	-	PREDICTED: peroxiredoxin Q, chloroplastic [Solanum tuberosum]
-	At5g06290	PGSC0003DMG400028238	-	-	-	-	1.43702	-	-	1.82495	-	PREDICTED: 2-Cys peroxiredoxin BAS1, chloroplastic [Solanum tuberosum]
-	At5g06290	PGSC0003DMG400016387	-	-	-	-	1.42121	-	-	1.6014	-	PREDICTED: 2-Cys peroxiredoxin BAS1, chloroplastic [Solanum tuberosum]
-	PRXIIE-1	PGSC0003DMG400028266	-	-	-1.01539	-	-	-	-	1.02982	-	PREDICTED: peroxiredoxin-2E-2, chloroplastic-like [Solanum tuberosum]
-	PRXIIB	PGSC0003DMG400005097	-	-	-	-	-	1.10318	-	-	-	peroxiredoxin-2B-like [Solanum tuberosum]
Nucleoredoxin(NRX)
-	At1g60420	PGSC0003DMG400031000	-	-	-1.11986	-	-2.00245	-	-1.64368	-2.92896	-	PREDICTED: probable nucleoredoxin 1 [Solanum tuberosum]
