# Supplementary material for: Comparative Transcriptome Analysis of Defense Response of Potato to Phthorimaea operculella Infestation
Source: Plants (Basel). 2023 Aug 29;12(17):3092. doi: 10.3390/plants12173092 (PMC10490199; doi:10.3390/plants12173092)
Supplement: Supplementary file 1 [file plants-12-03092-s001.zip › Table S7 Number of DEGs involved in transcription factors.xlsx]

## Sheet: TFs Summary
Family	CK3-vs-M3		CK48-vs-M48		CK96-vs-M96		CK3-vs-P3		CK48-vs-P48		CK96-vs-P96		M3-vs-P3		M48-vs-P48		M96-vs-P96
	up	down	up	down	up	down	up	down	up	down	up	down	up	down	up	down	up	down
AP2/EREBP	1	0	1	7	15	13	10	3	7	13	17	22	12	6	10	14	3	2
WRKY	0	0	0	9	10	5	1	6	0	22	13	9	2	18	2	14	3	1
bZIP	0	0	3	0	5	1	1	1	0	5	6	2	1	0	1	8	2	0
bHLH(MYC/UNE10/BEE)	0	0	8	6	23	18	7	11	18	19	31	17	14	16	20	21	11	2
CCAAT(NFYA/B/C)	0	0	1	1	8	1	3	1	1	4	2	1	8	2	2	8	0	2
MYB	0	0	1	3	8	6	4	5	6	9	10	8	10	10	8	5	2	0
G2-like	0	0	0	1	4	3	2	1	4	2	5	3	2	1	4	2	0	0
TCP	0	0	0	4	6	1	2	0	4	3	6	1	2	1	4	2	0	0
HSF	0	0	3	0	5	0	2	2	5	1	6	3	2	2	1	1	0	3
RAV	0	0	0	1	1	0	0	0	0	0	1	0	2	0	0	0	0	0
GATA	0	0	3	0	3	7	4	0	3	8	4	5	5	0	3	6	0	0
S2P	0	0	0	1	0	0	0	0	0	0	0	0	0	0	0	0	0	0
NAC	0	0	0	1	2	0	0	3	0	2	1	1	0	4	0	1	0	1
MADS	0	0	1	0	0	0	0	1	0	0	0	1	0	2	0	1	0	1
E2F/DP	0	0	0	0	1	2	1	1	1	3	1	2	1	1	1	1	0	0
UPBEAT1	0	0	0	0	0	1	0	0	0	1	1	1	0	0	1	1	0	0
Trihelix	0	0	0	0	6	0	0	1	0	0	4	1	1	1	1	0	0	0
TFIIIB component B''	0	0	0	0	1	0	0	0	0	0	1	0	0	0	0	0	0	0
GTE	0	0	0	0	2	0	0	0	0	0	1	0	0	0	0	0	0	0
tau	0	0	0	0	1	0	0	0	0	0	0	0	1	0	0	0	0	0
TFIIF	0	0	0	0	0	1	0	0	0	0	0	1	0	0	0	0	0	0
TFIIH	0	0	0	0	3	0	1	0	0	0	1	0	2	1	0	0	0	0
VRN1(B3)	0	0	0	0	0	0	0	0	1	0	1	0	3	1	0	0	0	0
PAR1	0	0	0	0	0	0	0	0	2	0	0	0	1	0	0	0	0	0
FAMA	0	0	0	0	0	0	0	0	0	0	0	0	0	0	0	1	0	0
SUM	1	0	21	34	104	59	38	36	52	92	112	78	69	66	58	86	21	12

## Sheet: CK3-vs-M3
AP2-EREBP
id	CK48-1_count	CK48-2_count	CK48-3_count	M48-1_count	M48-2_count	M48-3_count	CK48-1_fpkm	CK48-2_fpkm	CK48-3_fpkm	M48-1_fpkm	M48-2_fpkm	M48-3_fpkm	CK48_mean	M48_mean	log2(fc)	PValue	FDR	Symbol	Description	KEGG_A_class	KEGG_B_class	Pathway	K_ID	GO Component	GO Function	GO Process
AP2-EREBP
PGSC0003DMG400006369	16	40	14	84	191	148	0.63	1.14	0.58	3.07	7.6	5.26	0.783333	5.31	2.76101	3.02576e-08	0.000177128	ERF110	PREDICTED: ethylene-responsive transcription factor ABR1-like [Solanum tuberosum]	-	-	-	-	-	-	-

## Sheet: CK48-vs-M48
id	CK48-1_count	CK48-2_count	CK48-3_count	M48-1_count	M48-2_count	M48-3_count	CK48-1_fpkm	CK48-2_fpkm	CK48-3_fpkm	M48-1_fpkm	M48-2_fpkm	M48-3_fpkm	CK48_mean	M48_mean	log2(fc)	PValue	FDR	Symbol	Description	KEGG_A_class	KEGG_B_class	Pathway	K_ID	GO Component	GO Function	GO Process
AP2-EREBP
PGSC0003DMG400016004	829	730	835	39	13	89	70.27	55.04	61.39	3.04	1.25	6.76	62.2333	3.68333	-4.0786	1.41e-17	4.78e-15	ERF106	PREDICTED: ethylene-responsive transcription factor ERF106-like [Solanum tuberosum]	-	-	-	-	GO:0043231//intracellular membrane-bounded organelle	GO:0001071//nucleic acid binding transcription factor activity	GO:0010468//regulation of gene expression;GO:0034645//cellular macromolecule biosynthetic process
PGSC0003DMG400016006	396	309	560	77	67	45	29.15	20.23	35.76	5.21	5.6	2.97	42.0167	4.59333	-2.62726	3.56e-15	8.54e-13	ERF2	PREDICTED: ethylene-responsive transcription factor 1-like [Solanum tuberosum]	-	-	-	-	-	-	-
PGSC0003DMG400012305	328	360	387	55	76	114	14.56	14.22	14.91	2.25	3.83	4.54	14.5633	3.54	-2.04052	7.02e-13	1.17e-10	CRF2	PREDICTED: ethylene-responsive transcription factor CRF2 [Solanum tuberosum]	-	-	-	-	-	-	-
PGSC0003DMG400005837	411	306	439	140	120	126	25.58	15.44	23.42	7.95	7.36	6.31	21.48	7.20667	-1.57559	7.76e-09	5.86e-07	ERF061	PREDICTED: ethylene-responsive transcription factor ERF061-like [Solanum tuberosum]	-	-	-	-	-	-	-
PGSC0003DMG400025989	6	8	5	34	38	82	0.57	0.68	0.41	2.97	4.1	6.98	0.553333	4.68333	3.08131	6.65e-08	4.04e-06	ERF2	PREDICTED: ethylene-responsive transcription factor 1-like isoform X2 [Solanum tuberosum]	-	-	-	-	-	-	-
PGSC0003DMG400023619	287	168	259	62	46	123	18.47	9.62	14.46	3.67	3.36	7.1	14.1833	4.71	-1.5904	0.000111421	0.00236119	ERF1B	PREDICTED: ethylene-responsive transcription factor 1B-like [Solanum tuberosum]	Environmental Information Processing;Environmental Information Processing	Signal transduction;Signal transduction	ko04075//Plant hormone signal transduction;ko04016//MAPK signaling pathway - plant	K14516;K14516	GO:0043231//intracellular membrane-bounded organelle	GO:0001071//nucleic acid binding transcription factor activity	GO:0000160//phosphorelay signal transduction system;GO:0003006//developmental process involved in reproduction;GO:0006950//response to stress;GO:0007275//multicellular organism development;GO:0010468//regulation of gene expression;GO:0010476//gibberellin mediated signaling pathway;GO:0034645//cellular macromolecule biosynthetic process
PGSC0003DMG400010750	230	157	460	65	137	82	16.12	9.79	27.96	4.19	10.91	5.15	17.9567	6.75	-1.41156	0.00171433	0.0195088	ERF1	ethylene-responsive transcription factor 1-like [Solanum tuberosum]	-	-	-	-	GO:0043231//intracellular membrane-bounded organelle	GO:0001071//nucleic acid binding transcription factor activity	GO:0010468//regulation of gene expression;GO:0034645//cellular macromolecule biosynthetic process
PGSC0003DMG400013255	66	49	55	24	21	25	8.8	5.81	6.36	2.94	3.18	2.99	6.99	3.03667	-1.2028	0.00390306	0.0356948	ERF1B	PREDICTED: ethylene-responsive transcription factor 1B-like [Solanum tuberosum]	Environmental Information Processing;Environmental Information Processing	Signal transduction;Signal transduction	ko04075//Plant hormone signal transduction;ko04016//MAPK signaling pathway - plant	K14516;K14516	-	-	-
WRKY
PGSC0003DMG400001434	919	915	1259	86	95	77	37.59	33.41	44.68	3.17	4.33	2.77	38.56	3.42333	-3.49363	8.84e-51	4.03e-47	WRKY3	probable WRKY transcription factor 3 [Solanum tuberosum]	-	-	-	-	-	-	-
PGSC0003DMG400023360	1100	1321	1251	224	247	217	23.74	25.32	23.61	3.84	5.92	3.69	24.2233	4.48333	-2.43375	2.89e-34	3.66e-31	WRKY24	PREDICTED: probable WRKY transcription factor 26 [Capsicum annuum]	Organismal Systems	Environmental adaptation	ko04626//Plant-pathogen interaction	K18835	-	-	-
PGSC0003DMG400027582	272	150	212	45	45	27	22.6	11.09	15.28	3.44	4.25	2.01	16.3233	3.23333	-2.33584	3.38e-09	2.88e-07	WRKY70	PREDICTED: probable WRKY transcription factor 70 [Solanum tuberosum]	-	-	-	-	-	-	-
PGSC0003DMG400022063	115	67	228	20	33	23	4.83	2.5	8.3	0.77	1.59	0.87	5.21	1.07667	-2.27471	4.31e-06	0.000159607	WRKY6	PREDICTED: WRKY transcription factor 6-like [Solanum tuberosum]	-	-	-	-	-	-	-
PGSC0003DMG400020608	2651	1287	1733	734	826	524	187.65	80.18	107.82	47.08	67.32	32.15	125.217	48.85	-1.358	0.000210728	0.00391566	WRKY70	PREDICTED: probable WRKY transcription factor 70 [Solanum tuberosum]	-	-	-	-	-	-	-
PGSC0003DMG400009103	18	14	46	3	4	2	0.88	0.61	1.96	0.14	0.22	0.09	1.15	0.15	-2.9386	0.00037482	0.006143	WRKY41	PREDICTED: probable WRKY transcription factor 30 [Solanum tuberosum]	-	-	-	-	-	-	-
PGSC0003DMG400008391	172	95	226	54	68	72	12.33	6.06	14.05	3.56	5.54	4.63	10.8133	4.57667	-1.24044	0.00134067	0.0162198	WRKY70	PREDICTED: probable WRKY transcription factor 70 [Capsicum annuum]	-	-	-	-	-	-	-
PGSC0003DMG402007388	422	45	308	43	88	40	25.08	2.38	15.89	2.37	5.93	2.13	14.45	3.47667	-2.05529	0.00210775	0.0226173	WRKY40	PREDICTED: probable WRKY transcription factor 40 [Solanum tuberosum]	-	-	-	-	-	-	-
PGSC0003DMG400029207	4396	1685	3247	1630	1347	1039	301.57	103.73	193.51	103.63	106.54	63.97	199.603	91.38	-1.12719	0.0040847	0.0369114	WRKY70	WRKY transcription factor 6 [Solanum tuberosum]	-	-	-	-	-	-	-
bZIP
PGSC0003DMG400010008	584	706	758	1629	1568	1390	34.63	37.23	38.98	88.81	105.63	73.9	36.9467	89.4467	1.27558	9.92e-14	1.93e-11	BZIP60	PREDICTED: bZIP transcription factor 60 [Solanum tuberosum]	-	-	-	-	-	-	-
PGSC0003DMG400030946	190	269	318	529	867	823	10.1	12.71	14.66	25.85	52.34	39.21	12.49	39.1333	1.64762	2.31e-10	2.46e-08	BZIP44	PREDICTED: bZIP transcription factor 53-like [Solanum tuberosum]	-	-	-	-	-	GO:0003677//DNA binding	GO:0010468//regulation of gene expression
PGSC0003DMG401020784	154	379	162	692	307	625	7.85	17.17	7.17	35.09	17.86	29.35	10.73	27.4333	1.35428	0.000589759	0.00871333	HY5	PREDICTED: transcription factor HY5 [Solanum tuberosum]	Organismal Systems	Environmental adaptation	ko04712//Circadian rhythm - plant	K16241	GO:0043231//intracellular membrane-bounded organelle	GO:0001071//nucleic acid binding transcription factor activity;GO:0043566//structure-specific DNA binding	GO:0006355//regulation of transcription, DNA-templated;GO:0006405//RNA export from nucleus;GO:0006464//cellular protein modification process;GO:0006996//organelle organization;GO:0007602//phototransduction;GO:0009411//response to UV;GO:0009893//positive regulation of metabolic process;GO:0010476//gibberellin mediated signaling pathway;GO:0019827//stem cell population maintenance;GO:0019932//secon…
bHLH
PGSC0003DMG400000711	1380	946	1602	116	237	83	41.65	25.12	41.48	3.24	8.17	2.24	36.0833	4.55	-2.98739	2.65e-13	4.83e-11	BHLH63	PREDICTED: transcription factor HBI1-like [Solanum tuberosum]	-	-	-	-	-	-	-
PGSC0003DMG401010822	39	66	47	235	93	391	2.13	3.41	2.84	14.12	6.93	23.64	2.79333	14.8967	2.41493	1.89e-07	1.02e-05	BHLH14	PREDICTED: transcription factor MYC4-like [Solanum tuberosum]	-	-	-	-	-	-	-
PGSC0003DMG400006569	289	341	471	180	151	120	14.5	15.21	20.52	8.27	8.59	5.39	16.7433	7.41667	-1.17474	3.8e-05	0.000985026	BHLH128	PREDICTED: transcription factor bHLH128-like isoform X3 [Solanum tuberosum]	-	-	-	-	-	-	-
PGSC0003DMG400022058	134	117	168	181	249	446	4.54	3.53	4.95	5.62	9.55	13.59	4.34	9.58667	1.14333	0.000359326	0.00593175	BHLH130	PREDICTED: transcription factor bHLH122-like [Solanum tuberosum]	-	-	-	-	-	-	-
PGSC0003DMG400004875	40	23	58	305	38	886	1.87	0.96	2.35	13.12	2.02	37.17	1.72667	17.4367	3.33606	0.0013684	0.016497	BHLH87	PREDICTED: transcription factor bHLH87-like [Solanum tuberosum]	-	-	-	-	-	-	-
PGSC0003DMG400005525	2	0	15	47	30	28	0.26	0	0.61	2.29	2.09	2.83	0.29	2.40333	3.05091	0.00167246	0.0192328	BHLH14	PREDICTED: transcription factor MYC4-like [Solanum tuberosum]	-	-	-	-	-	-	-
PGSC0003DMG400004087	128	90	222	482	185	269	8.3	5.19	12.53	28.78	13.62	15.68	8.67333	19.36	1.15842	0.00246673	0.0254735	BHLH35	PREDICTED: transcription factor bHLH35 [Solanum tuberosum]	-	-	-	-	-	-	-
PGSC0003DMG400003746	170	232	168	77	116	61	12.47	14.9	9.8	4.33	9.97	3.13	12.39	5.81	-1.09257	0.00418896	0.037672	BHLH110	PREDICTED: transcription factor bHLH110 [Solanum tuberosum]	-	-	-	-	-	-	-
PGSC0003DMG400033087	45	68	71	22	27	9	2.49	3.35	3.41	1.12	1.7	0.45	3.08333	1.09	-1.50016	0.00281864	0.0279788	UNE10	PREDICTED: transcription factor UNE10-like isoform X2 [Solanum tuberosum]	-	-	-	-	-	-	-
PGSC0003DMG400002859	73	113	91	6	13	9	6.86	9.45	7.42	0.52	1.39	0.76	7.91	0.89	-3.1518	3.56e-12	5.24e-10	PRE6	PREDICTED: transcription factor PRE6-like [Solanum tuberosum]	-	-	-	-	-	-	-
PGSC0003DMG400001418	37	47	37	6	3	10	3.48	3.93	3.02	0.52	0.32	0.84	3.47667	0.56	-2.63421	1.02e-05	0.000334797	PRE1	transcription factor style2.1 [Solanum lycopersicum]	-	-	-	-	-	-	-
PGSC0003DMG400018280	924	831	791	2012	1392	1951	24.35	19.43	18.18	48.9	42.1	45.54	20.6533	45.5133	1.13991	1.4e-08	1.01e-06	PIL15	PREDICTED: transcription factor PIF3-like [Solanum tuberosum]	Environmental Information Processing;Organismal Systems	Signal transduction;Environmental adaptation	ko04075//Plant hormone signal transduction;ko04712//Circadian rhythm - plant	K12126;K12126	-	-	-
PGSC0003DMG400014705	41	50	82	119	113	119	1.09	1.21	1.95	2.96	3.42	2.89	1.41667	3.09	1.12511	0.000112696	0.00237715	PIF1	PREDICTED: transcription factor PIF1-like [Solanum tuberosum]	-	-	-	-	-	-	-
PGSC0003DMG400005998	1	1	0	11	25	14	0.11	0.07	0	0.75	2.73	0.93	0.06	1.47	4.61471	0.000143404	0.00287072	PIL15	PREDICTED: transcription factor PIF5-like isoform X4 [Solanum tuberosum]	Environmental Information Processing;Organismal Systems	Signal transduction;Environmental adaptation	ko04075//Plant hormone signal transduction;ko04712//Circadian rhythm - plant	K12126;K12126	-	-	-
CCAAT
PGSC0003DMG401021124	824	755	745	276	281	323	38.1	31.07	30.25	9.56	13.81	10.19	33.14	11.1867	-1.56679	1.18e-10	1.31e-08	NFYA7	PREDICTED: nuclear transcription factor Y subunit A-7 isoform X1 [Solanum tuberosum]	-	-	-	-	-	-	-
PGSC0003DMG400001733	373	413	432	928	650	1431	22.15	21.88	22.36	51.05	44.15	76.71	22.13	57.3033	1.37262	4.61e-08	2.96e-06	NFYB8	PREDICTED: nuclear transcription factor Y subunit B-10-like isoform X1 [Nicotiana tabacum]	-	-	-	-	-	-	-
MYB
PGSC0003DMG400003316	382	330	482	824	761	888	18.75	14.41	20.52	37.19	42.44	39.09	17.8933	39.5733	1.14511	5.8e-10	5.77e-08	MYB73	PREDICTED: transcription factor MYB44-like [Solanum tuberosum]	Organismal Systems	Environmental adaptation	ko04626//Plant-pathogen interaction	K09422	-	-	-
PGSC0003DMG400030397	108	98	95	36	29	56	5.73	4.65	4.42	1.78	1.74	2.65	4.93333	2.05667	-1.26225	0.000560834	0.00836149	MYB48	PREDICTED: transcription factor MYB48-like [Solanum tuberosum]	Organismal Systems	Environmental adaptation	ko04626//Plant-pathogen interaction	K09422	-	-	-
PGSC0003DMG400008834	302	670	457	183	280	138	13.28	25.91	17.43	7.58	14.32	5.3	18.8733	9.06667	-1.05771	0.00448208	0.0394995	AS1	PREDICTED: transcription factor AS1 [Solanum tuberosum]	Organismal Systems	Environmental adaptation	ko04626//Plant-pathogen interaction	K09422	-	GO:0005488//binding	-
PGSC0003DMG400000709	9	8	19	2	0	0	1.52	1.2	2.78	0.31	0	0	1.83333	0.103333	-4.14909	0.0039881	0.0362686	RAD	PREDICTED: transcription factor RADIALIS [Solanum tuberosum]	-	-	-	-	-	-	-
G2-like
PGSC0003DMG400010067	61	46	55	15	18	22	3.07	2.06	2.4	0.69	1.03	0.99	2.51	0.903333	-1.47436	0.000729439	0.0101573	NHO1	PREDICTED: myb family transcription factor EFM-like [Solanum lycopersicum]	-	-	-	-	-	-	-
TCP
PGSC0003DMG400009276	772	1063	906	416	352	377	35.47	43.44	36.11	17.57	18.37	15.53	38.34	17.1567	-1.16008	4.15e-09	3.42e-07	TCP22	PREDICTED: transcription factor TCP23-like [Solanum tuberosum]	-	-	-	-	-	-	-
PGSC0003DMG400026105	272	400	410	120	145	72	11.97	15.66	15.66	4.86	7.25	2.84	14.43	4.98333	-1.53389	4.67e-06	0.000170335	TCP8	PREDICTED: transcription factor TCP8-like [Solanum tuberosum]	-	-	-	-	-	-	-
PGSC0003DMG400000597	526	441	634	233	180	332	21.14	15.76	22.1	8.61	8.2	11.94	19.6667	9.58333	-1.03715	0.000183543	0.00350486	TCP14	PREDICTED: transcription factor TCP14 [Solanum tuberosum]	-	-	-	-	GO:0043231//intracellular membrane-bounded organelle	GO:0001071//nucleic acid binding transcription factor activity	GO:0001101//response to acid chemical;GO:0006952//defense response;GO:0009725//response to hormone;GO:0010468//regulation of gene expression;GO:0034645//cellular macromolecule biosynthetic process;GO:0090567//reproductive shoot system development
PGSC0003DMG400020247	101	90	107	39	36	53	3.49	2.72	3.17	1.22	1.47	1.61	3.12667	1.43333	-1.12525	0.000486317	0.00750087	TCP20	PREDICTED: transcription factor TCP20 [Solanum tuberosum]	-	-	-	-	-	-	-
HSF
PGSC0003DMG401002683	300	287	381	583	471	785	9.94	7.95	11.26	18.06	18.42	23.08	9.71667	19.8533	1.03085	1.41e-06	5.97e-05	HSFA3	PREDICTED: heat stress transcription factor A-3 [Solanum tuberosum]	-	-	-	-	GO:0043231//intracellular membrane-bounded organelle	GO:0001071//nucleic acid binding transcription factor activity;GO:0003677//DNA binding	GO:0006950//response to stress;GO:0010468//regulation of gene expression;GO:0034645//cellular macromolecule biosynthetic process
PGSC0003DMG400003160	190	280	236	434	331	1913	5.75	7.62	6.27	11.87	11.37	50.75	6.54667	24.6633	1.91354	9.59e-05	0.00212578	HSFA1	PREDICTED: heat stress transcription factor A-1 [Solanum tuberosum]	-	-	-	-	-	-	-
PGSC0003DMG400012105	69	59	37	209	60	449	3.17	2.41	1.45	8.75	3.11	18.34	2.34333	10.0667	2.10295	0.000121418	0.00251	HSFB2B	PREDICTED: heat stress transcription factor B-2b [Solanum tuberosum]	-	-	-	-	-	-	-
RAV
PGSC0003DMG400000811	1503	335	1621	198	302	261	71.01	14.08	66.43	8.6	16.21	11.06	50.5067	11.9567	-2.07866	3.17e-05	0.000850886	RAV1	PREDICTED: AP2/ERF and B3 domain-containing transcription factor RAV1 [Solanum tuberosum]	-	-	-	-	-	-	-
GATA
PGSC0003DMG403025785	114	91	202	340	241	294	1.54	1.1	2.44	4.32	3.85	3.57	1.69333	3.91333	1.20853	4.9e-05	0.0012235	--	PREDICTED: GATA transcription factor 26-like [Solanum lycopersicum]	-	-	-	-	-	-	-
PGSC0003DMG400027264	83	81	92	174	275	114	3.53	3.05	3.48	6.78	13.48	4.35	3.35333	8.20333	1.29061	0.000560055	0.00835534	GATA8	PREDICTED: GATA transcription factor 8-like [Solanum tuberosum]	-	-	-	-	-	-	-
PGSC0003DMG400004493	34	59	24	98	99	55	2.83	4.37	1.73	7.5	9.36	4.1	2.97667	6.98667	1.23091	0.00526184	0.0444457	GATA21	PREDICTED: GATA transcription factor 21 [Solanum tuberosum]	-	-	-	-	-	-	-
S2P
PGSC0003DMG402016926	69	72	68	36	27	29	3.92	3.64	3.35	1.88	1.74	1.48	3.63667	1.7	-1.09708	0.00282826	0.0280499	S2P	PREDICTED: membrane-bound transcription factor site-2 protease homolog isoform X1 [Solanum tuberosum]	Genetic Information Processing	Folding, sorting and degradation	ko04141//Protein processing in endoplasmic reticulum	K07765	-	-	-
NAC
PGSC0003DMG400018435	158	82	157	30	10	74	8.53	3.94	7.41	1.49	0.61	3.58	6.62667	1.89333	-1.80735	0.00328625	0.0313895	NAC029	NAC transcription factor 29-like [Solanum tuberosum]	-	-	-	-	GO:0043231//intracellular membrane-bounded organelle	-	GO:0010468//regulation of gene expression;GO:0034645//cellular macromolecule biosynthetic process
MADS
PGSC0003DMG400009349	0	3	4	19	11	12	0	0.18	0.44	1.17	0.87	0.73	0.206667	0.923333	2.15955	0.00339716	0.0321123	MADS27	PREDICTED: MADS-box transcription factor 23-like isoform X1 [Solanum tuberosum]	-	-	-	-	-	-	-

## Sheet: CK96-vs-M96
id	CK96-1_count	CK96-2_count	CK96-3_count	P96-1_count	P96-2_count	P96-3_count	CK96-1_fpkm	CK96-2_fpkm	CK96-3_fpkm	P96-1_fpkm	P96-2_fpkm	P96-3_fpkm	CK96_mean	P96_mean	log2(fc)	PValue	FDR	Symbol	Description	KEGG_A_class	KEGG_B_class	Pathway	K_ID	GO Component	GO Function	GO Process
AP2-EREBP
PGSC0003DMG400016004	22	17	14	680	1038	883	1.92	1.13	1.07	115.97	144.11	178.95	1.37333	146.343	6.73553	1e-93	1.64e-90	ERF106	PREDICTED: ethylene-responsive transcription factor ERF106-like [Solanum tuberosum]	-	-	-	-	GO:0043231//intracellular membrane-bounded organelle	GO:0001071//nucleic acid binding transcription factor activity	GO:0010468//regulation of gene expression;GO:0034645//cellular macromolecule biosynthetic process
PGSC0003DMG400011046	51	66	58	587	632	443	1.6	1.92	1.92	38.88	34.87	32.92	1.81333	35.5567	4.2934	1.33e-57	4.55e-55	AP2	PREDICTED: ethylene-responsive transcription factor RAP2-7-like [Solanum tuberosum]	-	-	-	-	-	-	-
PGSC0003DMG400029713	2	8	10	102	88	41	0.19	0.57	0.82	18.68	13.12	8.92	0.526667	13.5733	4.68774	1.23e-12	2.89e-11	ERF12	PREDICTED: ethylene-responsive transcription factor 12 [Solanum tuberosum]	-	-	-	-	-	-	-
PGSC0003DMG400015880	268	264	246	324	499	464	9.18	6.86	7.35	21.68	27.18	36.89	7.79667	28.5833	1.87424	1.07e-09	1.71e-08	ERF119	PREDICTED: ethylene-responsive transcription factor ERF119-like [Solanum tuberosum]	-	-	-	-	-	-	-
PGSC0003DMG400016006	76	142	59	164	251	230	5.76	8.16	3.9	24.29	30.26	40.48	5.94	31.6767	2.41489	1.36e-09	2.15e-08	ERF2	PREDICTED: ethylene-responsive transcription factor 1-like [Solanum tuberosum]	-	-	-	-	-	-	-
PGSC0003DMG400007036	1	3	1	23	49	20	0.08	0.19	0.07	3.74	6.48	3.86	0.113333	4.69333	5.37197	6.44e-09	9.13e-08	ERF023	PREDICTED: ethylene-responsive transcription factor ERF023 [Solanum tuberosum]	-	-	-	-	-	-	-
PGSC0003DMG400030228	147	226	214	9	21	0	10.54	12.28	13.38	1.26	2.39	0	12.0667	1.21667	-3.31002	2.08e-08	2.73e-07	SHN3	ethylene-responsive transcription factor SHINE3 [Solanum lycopersicum]	-	-	-	-	-	-	-
PGSC0003DMG400017231	31	41	6	81	92	241	2.33	2.33	0.39	11.86	10.97	41.94	1.68333	21.59	3.68097	6.12e-07	6.11e-06	ERF1B	PREDICTED: ethylene-responsive transcription factor 1B-like [Solanum tuberosum]	Environmental Information Processing;Environmental Information Processing	Signal transduction;Signal transduction	ko04075//Plant hormone signal transduction;ko04016//MAPK signaling pathway - plant	K14516;K14516	GO:0043231//intracellular membrane-bounded organelle	GO:0001071//nucleic acid binding transcription factor activity	GO:0000160//phosphorelay signal transduction system;GO:0006950//response to stress;GO:0009755//hormone-mediated signaling pathway;GO:0010468//regulation of gene expression;GO:0034645//cellular macromolecule biosynthetic process
PGSC0003DMG400012305	56	400	309	22	9	9	2.56	13.87	12.32	1.97	0.65	0.96	9.58333	1.19333	-3.00553	6.88e-07	6.82e-06	CRF2	PREDICTED: ethylene-responsive transcription factor CRF2 [Solanum tuberosum]	-	-	-	-	-	-	-
PGSC0003DMG400000365	37	46	51	1	2	2	2.98	2.81	3.59	0.16	0.26	0.37	3.12667	0.263333	-3.56966	1e-06	9.61e-06	DREB3	PREDICTED: ethylene-responsive transcription factor ERF037-like [Solanum tuberosum]	-	-	-	-	GO:0043231//intracellular membrane-bounded organelle	GO:0001071//nucleic acid binding transcription factor activity	GO:0010468//regulation of gene expression;GO:0034645//cellular macromolecule biosynthetic process
PGSC0003DMG400002620	11	3	10	38	41	23	0.8	0.17	0.63	5.4	4.74	3.88	0.533333	4.67333	3.13134	7.32e-06	5.9e-05	DREB3	PREDICTED: ethylene-responsive transcription factor TINY [Solanum tuberosum]	-	-	-	-	-	-	-
PGSC0003DMG400007951	176	138	166	203	241	236	16.4	9.75	13.48	36.94	35.7	51.03	13.21	41.2233	1.64183	1.06e-05	8.2e-05	ERF010	PREDICTED: ethylene-responsive transcription factor ERF010-like [Solanum tuberosum]	-	-	-	-	GO:0043231//intracellular membrane-bounded organelle	GO:0001071//nucleic acid binding transcription factor activity	GO:0000160//phosphorelay signal transduction system;GO:0006355//regulation of transcription, DNA-templated;GO:0006950//response to stress
PGSC0003DMG400026035	31	57	69	0	7	1	2.35	3.27	4.55	0	0.84	0.18	3.39	0.34	-3.31768	1.99e-05	0.000145486	ERF034	PREDICTED: ethylene-responsive transcription factor ERF034-like [Solanum tuberosum]	-	-	-	-	-	-	-
PGSC0003DMG400016812	778	752	386	779	956	1054	51.22	37.52	22.15	100.14	100.05	161.01	36.9633	120.4	1.70367	2.4e-05	0.000171773	RAP2-3	ethylene-responsive transcription factor RAP2-3 [Solanum tuberosum]	-	-	-	-	GO:0016020//membrane;GO:0043231//intracellular membrane-bounded organelle	GO:0001071//nucleic acid binding transcription factor activity	GO:0000160//phosphorelay signal transduction system;GO:0006355//regulation of transcription, DNA-templated;GO:0009408//response to heat;GO:0016265//death
PGSC0003DMG400004898	929	1901	818	1583	1758	1480	46.33	71.84	35.55	154.13	139.35	171.25	51.24	154.91	1.59609	3.58e-05	0.000245466	RAP2-2	ethylene-responsive transcription factor RAP2-12-like [Solanum tuberosum]	-	-	-	-	GO:0043231//intracellular membrane-bounded organelle	GO:0001071//nucleic acid binding transcription factor activity	GO:0010468//regulation of gene expression;GO:0034645//cellular macromolecule biosynthetic process
PGSC0003DMG400004005	70	130	84	95	164	140	2.14	3.01	2.24	5.66	7.96	9.92	2.46333	7.84667	1.67147	4.87e-05	0.000322149	ERF008	PREDICTED: ethylene-responsive transcription factor RAP2-10-like [Solanum tuberosum]	-	-	-	-	-	-	-
PGSC0003DMG400010135	0	0	0	7	9	8	0	0	0	2.21	2.32	3	0.001	2.51	11.2935	5.43e-05	0.000355419	ERF084	PREDICTED: ethylene-responsive transcription factor ERF084-like [Solanum tuberosum]	-	-	-	-	-	-	GO:0010467//gene expression;GO:0034645//cellular macromolecule biosynthetic process;GO:0050794//regulation of cellular process
PGSC0003DMG400010285	0	0	0	8	8	7	0	0	0	1.27	1.03	1.32	0.001	1.20667	10.2368	7.29e-05	0.000462537	ERF1B	PREDICTED: ethylene-responsive transcription factor 1B [Solanum tuberosum]	Environmental Information Processing;Environmental Information Processing	Signal transduction;Signal transduction	ko04075//Plant hormone signal transduction;ko04016//MAPK signaling pathway - plant	K14516;K14516	-	-	-
PGSC0003DMG400014417	1072	862	1095	119	136	312	49.98	30.46	44.49	10.83	10.08	33.75	41.6433	18.22	-1.19256	0.000274185	0.00148833	ERF3	ethylene-responsive transcription factor 3-like [Solanum tuberosum]	-	-	-	-	-	-	-
PGSC0003DMG400007025	15	22	26	1	1	1	1.16	1.29	1.76	0.15	0.12	0.18	1.40333	0.15	-3.22582	0.00072611	0.00348979	ERF035	PREDICTED: ethylene-responsive transcription factor ERF038-like [Solanum tuberosum]	-	-	-	-	-	-	-
PGSC0003DMG400026821	439	1262	528	96	90	211	35.64	77.65	37.36	15.22	11.62	39.75	50.2167	22.1967	-1.17782	0.00093489	0.00435039	ERF4	PREDICTED: ethylene-responsive transcription factor 4-like [Solanum tuberosum]	-	-	-	-	-	-	-
PGSC0003DMG400018352	33	137	53	14	11	6	1.15	3.6	1.6	0.95	0.61	0.48	2.11667	0.68	-1.63819	0.00131989	0.00583703	ERF053	PREDICTED: ethylene-responsive transcription factor ERF054 [Solanum tuberosum]	-	-	-	-	-	-	-
PGSC0003DMG400028913	6	4	6	25	14	10	0.55	0.28	0.48	4.44	2.03	2.11	0.436667	2.86	2.71141	0.00146492	0.00637775	At1g16060	PREDICTED: AP2-like ethylene-responsive transcription factor At1g16060 [Solanum tuberosum]	-	-	-	-	-	-	-
PGSC0003DMG400025797	19	58	16	0	1	5	1.38	3.2	1.02	0	0.12	0.85	1.86667	0.323333	-2.52937	0.00299937	0.0117576	ERF109	PREDICTED: ethylene-responsive transcription factor ERF109-like [Solanum tuberosum]	-	-	-	-	-	-	-
PGSC0003DMG400025797	19	58	16	0	1	5	1.38	3.2	1.02	0	0.12	0.85	1.86667	0.323333	-2.52937	0.00299937	0.0117576	ERF109	PREDICTED: ethylene-responsive transcription factor ERF109-like [Solanum tuberosum]	-	-	-	-	-	-	-
PGSC0003DMG400013744	504	1274	491	42	49	251	30.69	58.79	26.06	4.99	4.74	35.46	38.5133	15.0633	-1.35432	0.00680257	0.0235661	ERF4	PREDICTED: ethylene-responsive transcription factor 4-like [Solanum tuberosum]	-	-	-	-	GO:0005622//intracellular	GO:0001071//nucleic acid binding transcription factor activity;GO:0003676//nucleic acid binding	GO:0000160//phosphorelay signal transduction system;GO:0006355//regulation of transcription, DNA-templated;GO:0015833//peptide transport
PGSC0003DMG400025989	10	49	50	0	0	0	0.98	3.63	4.27	0	0	0	2.96	0.001	-11.5314	2.46e-06	2.18e-05	ERF2	PREDICTED: ethylene-responsive transcription factor 1-like isoform X2 [Solanum tuberosum]	-	-	-	-	-	-	-
PGSC0003DMG400016527	9	10	10	0	1	0	0.98	0.82	0.94	0	0.17	0	0.913333	0.0566667	-4.01057	0.00992597	0.0321127	DREB3	PREDICTED: ethylene-responsive transcription factor TINY-like [Solanum tuberosum]	-	-	-	-	-	-	-
WRKY
PGSC0003DMG400010987	437	561	441	23	24	19	15.89	15.38	13.91	1.62	1.38	1.59	15.06	1.53	-3.29912	1.57e-38	2.39e-36	WRKY44	PREDICTED: WRKY transcription factor 44 [Solanum tuberosum]	-	-	-	-	-	-	-
PGSC0003DMG400022290	297	400	263	684	702	528	10.03	10.25	7.74	45.11	37.7	41.41	9.34	41.4067	2.14837	2.51e-15	8.14e-14	WRKY20	probable WRKY transcription factor 20 [Solanum tuberosum]	-	-	-	-	-	-	-
PGSC0003DMG400023360	216	243	135	425	768	384	4.5	4.03	2.51	18.11	25.32	18.71	3.68	20.7133	2.49278	2.18e-14	6.36e-13	WRKY24	PREDICTED: probable WRKY transcription factor 26 [Capsicum annuum]	Organismal Systems	Environmental adaptation	ko04626//Plant-pathogen interaction	K18835	-	-	-
PGSC0003DMG400022143	523	641	416	926	943	867	13.88	12.87	9.56	47.83	39.56	53.06	12.1033	46.8167	1.95162	6.67e-13	1.63e-11	WRKY2	PREDICTED: probable WRKY transcription factor 2 isoform X1 [Solanum tuberosum]	Organismal Systems	Environmental adaptation	ko04626//Plant-pathogen interaction	K18835	-	GO:0003677//DNA binding	GO:0010468//regulation of gene expression
PGSC0003DMG400001434	74	221	99	528	632	327	3.06	6.92	3.57	42.63	41.54	31.37	4.51667	38.5133	3.09203	1.03e-12	2.46e-11	WRKY3	probable WRKY transcription factor 3 [Solanum tuberosum]	-	-	-	-	-	-	-
PGSC0003DMG401005575	679	649	548	744	1109	663	24.41	17.7	17.19	52.28	63.43	55.42	19.7667	57.0433	1.52899	2.23e-08	2.91e-07	WRKY4	PREDICTED: probable WRKY transcription factor 4 isoform X1 [Solanum tuberosum]	-	-	-	-	-	-	-
PGSC0003DMG400025481	23	15	5	26	89	91	1.3	0.64	0.25	2.86	7.98	11.91	0.73	7.58333	3.37686	2.51e-06	2.22e-05	WRKY7	PREDICTED: probable WRKY transcription factor 15 [Solanum tuberosum]	-	-	-	-	-	-	-
PGSC0003DMG400008391	57	76	32	68	151	212	4.21	4.26	2.06	9.81	17.73	36.34	3.51	21.2933	2.60086	5.17e-06	4.3e-05	WRKY70	PREDICTED: probable WRKY transcription factor 70 [Capsicum annuum]	-	-	-	-	-	-	-
PGSC0003DMG400020608	840	3740	952	95	116	283	61.63	200.34	59.41	12.95	13.24	46.22	107.127	24.1367	-2.15002	1.21e-05	9.27e-05	WRKY70	PREDICTED: probable WRKY transcription factor 70 [Solanum tuberosum]	-	-	-	-	-	-	-
PGSC0003DMG400000064	57	209	42	7	14	13	2.79	8.45	2.18	0.76	1.09	1.47	4.47333	1.10667	-2.01513	0.000257335	0.00140952	WRKY22	PREDICTED: WRKY transcription factor 22 [Solanum tuberosum]	Organismal Systems;Environmental Information Processing	Environmental adaptation;Signal transduction	ko04626//Plant-pathogen interaction;ko04016//MAPK signaling pathway - plant	K13425;K13425	-	-	GO:0009987//cellular process
PGSC0003DMG402007388	63	426	28	5	3	24	3.88	19.74	1.49	0.6	0.29	3.37	8.37	1.42	-2.55934	0.00176812	0.00748235	WRKY40	PREDICTED: probable WRKY transcription factor 40 [Solanum tuberosum]	-	-	-	-	-	-	-
PGSC0003DMG400007788	3	5	2	5	12	14	0.15	0.33	0.09	0.48	1.82	1.59	0.19	1.29667	2.77074	0.0064444	0.0225436	WRKY28	PREDICTED: probable WRKY transcription factor 71 [Solanum tuberosum]	-	-	-	-	-	-	-
PGSC0003DMG400009530	532	1374	230	53	95	222	26.56	52.26	9.91	5.2	7.58	25.65	29.5767	12.81	-1.20719	0.00971241	0.0315369	WRKY11	PREDICTED: probable WRKY transcription factor 11 [Solanum tuberosum]	-	-	-	-	-	-	-
PGSC0003DMG400028469	41	51	27	38	56	42	2.12	2	1.22	4.36	4.85	5.05	1.78	4.75333	1.41706	0.0103419	0.0332151	WRKY65	PREDICTED: WRKY transcription factor 5 isoform X1 [Solanum tuberosum]	-	-	-	-	-	-	-
PGSC0003DMG400044842	0	0	0	4	6	1	0	0	0	0.74	0.9	0.22	0.001	0.62	9.27612	0.0120541	0.0375647	WRKY56	PREDICTED: WRKY transcription factor 22-like [Solanum tuberosum]	Organismal Systems;Environmental Information Processing	Environmental adaptation;Signal transduction	ko04626//Plant-pathogen interaction;ko04016//MAPK signaling pathway - plant	K13425;K13425	-	-	-
bZIP
PGSC0003DMG401020784	894	884	496	18	18	11	46.97	35.22	23.09	3.33	2.07	1.34	35.0933	2.24667	-3.96534	3.54e-39	5.54e-37	HY5	PREDICTED: transcription factor HY5 [Solanum tuberosum]	Organismal Systems	Environmental adaptation	ko04712//Circadian rhythm - plant	K16241	GO:0043231//intracellular membrane-bounded organelle	GO:0001071//nucleic acid binding transcription factor activity;GO:0043566//structure-specific DNA binding	GO:0006355//regulation of transcription, DNA-templated;GO:0006405//RNA export from nucleus;GO:0006464//cellular protein modification process;GO:0006996//organelle organization;GO:0007602//phototransduction;GO:0009411//response to UV;GO:0009893//positive regulation of metabolic process;GO:0010476//gibberellin mediated signaling pathway;GO:0019827//stem cell population maintenance;GO:0019932//secon…
PGSC0003DMG400037737	224	223	160	287	184	199	38.01	28.67	23.66	95.08	49.62	78.34	30.1133	74.3467	1.30387	0.00532401	0.019128	BZIP53	PREDICTED: bZIP transcription factor 53-like [Solanum tuberosum]	-	-	-	-	-	GO:0001071//nucleic acid binding transcription factor activity;GO:0003677//DNA binding	GO:0010468//regulation of gene expression
PGSC0003DMG400015494	6	16	0	30	14	17	0.43	0.86	0	4.17	1.58	2.81	0.43	2.85333	2.73024	0.0122874	0.0381623	BZIP53	PREDICTED: bZIP transcription factor 53-like [Solanum tuberosum]	-	-	-	-	-	GO:0003677//DNA binding;GO:0046983//protein dimerization activity	GO:0007165//signal transduction;GO:0032055//negative regulation of translation in response to stress;GO:0042221//response to chemical
PGSC0003DMG400016651	66	49	73	86	157	108	2.21	1.24	2.17	5.7	8.36	8.39	1.87333	7.48333	1.99807	3.33e-06	2.88e-05	RF2b	PREDICTED: transcription factor RF2b-like [Solanum tuberosum]	-	-	-	-	-	-	-
PGSC0003DMG400017577	569	513	381	434	466	444	31.48	21.51	18.37	46.88	40.98	57	23.7867	48.2867	1.02147	0.00962862	0.0313182	VIP1	PREDICTED: transcription factor VIP1-like [Solanum tuberosum]	Environmental Information Processing	Signal transduction	ko04016//MAPK signaling pathway - plant	K20557	-	-	-
PGSC0003DMG400000799	200	211	127	154	193	148	10.44	8.38	5.81	15.74	16.08	17.93	8.21	16.5833	1.01428	0.0144267	0.0435244	VIP1	PREDICTED: transcription factor VIP1 [Solanum tuberosum]	Environmental Information Processing	Signal transduction	ko04016//MAPK signaling pathway - plant	K20557	-	-	-
bHLH
PGSC0003DMG400025263	461	536	321	829	1057	1142	20.37	17.95	12.36	71.53	74.25	117.11	16.8933	87.63	2.37497	1.64e-14	4.84e-13	BHLH130	PREDICTED: transcription factor bHLH130-like [Solanum lycopersicum]	-	-	-	-	-	-	-
PGSC0003DMG400008818	592	745	498	677	1302	853	13.42	12.79	9.83	29.97	47.07	44.95	12.0133	40.6633	1.75909	7.75e-10	1.26e-08	EMB1444	PREDICTED: transcription factor bHLH157-like [Solanum tuberosum]	-	-	-	-	-	-	-
PGSC0003DMG400025020	74	115	70	7	6	3	3.32	4.01	3.15	0.67	0.53	0.31	3.49333	0.503333	-2.79502	1.06e-09	1.71e-08	BHLH123	PREDICTED: transcription factor bHLH123-like isoform X1 [Solanum tuberosum]	-	-	-	-	-	-	-
PGSC0003DMG400006569	90	158	118	321	260	204	4.63	6.18	5.33	32.44	21.4	24.52	5.38	26.12	2.27948	2.24e-09	3.4e-08	BHLH128	PREDICTED: transcription factor bHLH128-like isoform X3 [Solanum tuberosum]	-	-	-	-	-	-	-
PGSC0003DMG400008805	131	203	151	296	411	195	3.49	4.12	3.5	15.87	17.68	12.07	3.70333	15.2067	2.03781	3.42e-09	5.04e-08	BHLH49	PREDICTED: transcription factor bHLH49-like [Solanum tuberosum]	-	-	-	-	-	-	-
PGSC0003DMG401022600	1055	1149	1003	71	87	5	46.65	38.54	38.63	6.14	6.11	0.51	41.2733	4.25333	-3.27854	9.87e-09	1.36e-07	BHLH094	PREDICTED: transcription factor bHLH79 isoform X1 [Solanum tuberosum]	-	-	-	-	-	-	-
PGSC0003DMG400027725	27	63	54	0	0	0	2.42	4.18	4.13	0	0	0	3.57667	0.001	-11.8044	4.61e-08	5.67e-07	BHLH51	PREDICTED: transcription factor bHLH51-like [Solanum tuberosum]	-	-	-	-	-	-	GO:0010467//gene expression;GO:0034645//cellular macromolecule biosynthetic process
PGSC0003DMG400000711	533	642	461	717	1549	621	16.29	15.13	12.54	43.55	75.43	44.55	14.6533	54.51	1.89529	9.01e-08	1.05e-06	BHLH63	PREDICTED: transcription factor HBI1-like [Solanum tuberosum]	-	-	-	-	-	-	-
PGSC0003DMG400000232	92	119	75	128	168	122	2.54	2.49	1.81	6.91	7.38	7.84	2.28	7.37667	1.69394	2.16e-07	2.34e-06	BHLH13	PREDICTED: transcription factor bHLH13-like [Solanum tuberosum]	-	-	-	-	-	-	-
PGSC0003DMG400004875	46	39	87	237	157	134	2.22	1.42	3.66	22.31	12.03	14.99	2.43333	16.4433	2.7565	3.6e-07	3.75e-06	BHLH87	PREDICTED: transcription factor bHLH87-like [Solanum tuberosum]	-	-	-	-	-	-	-
PGSC0003DMG400018332	99	134	173	355	359	177	4.18	4.29	6.37	29.28	24.11	17.35	4.94667	23.58	2.25304	3.65e-07	3.79e-06	BHLH14	PREDICTED: transcription factor MYC2-like [Solanum tuberosum]	-	-	-	-	-	-	-
PGSC0003DMG400022058	113	90	65	108	175	163	3.93	2.43	1.97	7.49	9.71	13.15	2.77667	10.1167	1.86531	7.21e-06	5.82e-05	BHLH130	PREDICTED: transcription factor bHLH122-like [Solanum tuberosum]	-	-	-	-	-	-	-
PGSC0003DMG401025764	28	10	31	0	0	0	1.9	0.52	1.84	0	0	0	1.42	0.001	-10.4717	2.44e-05	0.000174061	BHLH113	PREDICTED: transcription factor bHLH113 [Solanum tuberosum]	-	-	-	-	-	-	-
PGSC0003DMG401024463	153	252	174	49	48	21	7.2	9.1	7.21	4.52	3.64	2.27	7.83667	3.47667	-1.17254	3.68e-05	0.000251381	BHLH094	PREDICTED: transcription factor bHLH79-like [Solanum tuberosum]	-	-	-	-	-	-	-
PGSC0003DMG400000824	77	123	120	14	36	12	2.62	3.17	3.57	0.93	1.99	0.95	3.12	1.29	-1.27417	0.000173087	0.000995512	BHLH30	PREDICTED: transcription factor bHLH30 [Solanum tuberosum]	-	-	-	-	-	-	-
PGSC0003DMG400019236	69	114	55	3	19	1	2.16	2.7	1.5	0.18	0.94	0.07	2.12	0.396667	-2.41807	0.000188015	0.00107145	BHLH123	PREDICTED: transcription factor bHLH123-like [Solanum tuberosum]	-	-	-	-	-	-	-
MSTRG.26494	14	10	22	44	30	38	1.15	0.62	1.49	6.81	3.73	6.93	1.08667	5.82333	2.42194	0.000207767	0.00116894	BHLH128	PREDICTED: transcription factor bHLH128-like isoform X2 [Solanum tuberosum]	-	-	-	-	-	-	-
PGSC0003DMG400017535	528	1145	649	89	131	230	15.22	25.02	16.31	5.01	6	15.39	18.85	8.8	-1.09899	0.00027561	0.00149536	MYC2	PREDICTED: transcription factor MYC2-like [Solanum tuberosum]	Environmental Information Processing;Environmental Information Processing	Signal transduction;Signal transduction	ko04075//Plant hormone signal transduction;ko04016//MAPK signaling pathway - plant	K13422;K13422	-	-	-
PGSC0003DMG400013875	181	244	134	20	26	55	7.06	7.2	4.54	1.52	1.59	4.94	6.26667	2.68333	-1.22367	0.000398282	0.00206444	BHLH112	PREDICTED: transcription factor bHLH112 [Solanum lycopersicum]	-	-	-	-	-	-	GO:0009987//cellular process
PGSC0003DMG400020427	63	77	57	73	83	86	3.22	2.98	2.66	7.29	6.75	10.21	2.95333	8.08333	1.45261	0.000416566	0.00214662	BHLH30	PREDICTED: transcription factor bHLH30-like [Solanum tuberosum]	-	-	-	-	-	-	-
PGSC0003DMG400008295	259	610	239	370	490	440	9.74	17.39	7.84	27.18	29.3	38.4	11.6567	31.6267	1.43999	0.00189124	0.00792891	BHLH144	PREDICTED: transcription factor bHLH144-like [Solanum tuberosum]	-	-	-	-	-	-	-
PGSC0003DMG400026576	4	8	13	0	0	0	0.56	0.84	1.57	0	0	0	0.99	0.001	-9.95128	0.00666832	0.0231718	--	PREDICTED: transcription factor bHLH61-like [Solanum tuberosum]	-	-	-	-	-	-	-
PGSC0003DMG400020174	22	45	51	3	15	2	0.94	1.46	1.91	0.25	1.02	0.2	1.43667	0.49	-1.55187	0.0109987	0.0349015	BHLH62	PREDICTED: transcription factor bHLH62 [Solanum tuberosum]	-	-	-	-	-	-	-
PGSC0003DMG400024554	427	279	325	4	9	0	19.34	9.67	12.94	0.36	0.65	0	13.9833	0.336667	-5.37624	9.71e-23	6.16e-21	BHLH72	PREDICTED: transcription factor UNE10 [Solanum tuberosum]	-	-	-	-	-	-	-
PGSC0003DMG400025976	1514	1346	964	261	258	288	60.42	40.08	33.66	20.05	16.05	26.25	44.72	20.7833	-1.10549	1.15e-07	1.32e-06	UNE10	PREDICTED: transcription factor UNE10 [Solanum tuberosum]	-	-	-	-	-	-	-
PGSC0003DMG400033087	59	57	32	1	2	5	3.36	2.46	1.59	0.11	0.18	0.66	2.47	0.316667	-2.96347	4.51e-06	3.81e-05	UNE10	PREDICTED: transcription factor UNE10-like isoform X2 [Solanum tuberosum]	-	-	-	-	-	-	-
PGSC0003DMG400022578	10	6	9	32	82	23	0.52	0.25	0.37	3.28	6.74	2.66	0.38	4.22667	3.47545	2.13e-07	2.31e-06	BHLH63	PREDICTED: transcription factor BEE 2-like [Solanum pennellii]	-	-	-	-	-	-	-
PGSC0003DMG400005725	101	59	10	68	123	295	7.08	3.13	0.61	9.31	13.7	47.98	3.60667	23.6633	2.71392	0.00166872	0.0071247	BEE3	PREDICTED: transcription factor BEE 3 [Solanum tuberosum]	-	-	-	-	-	-	-
PGSC0003DMG400014705	46	53	32	348	396	358	1.31	1.14	0.75	19.29	17.83	23.37	1.06667	20.1633	4.24055	3.36e-47	6.84e-45	PIF1	PREDICTED: transcription factor PIF1-like [Solanum tuberosum]	-	-	-	-	-	-	-
PGSC0003DMG400018280	1704	1422	1240	320	227	188	45.63	28.96	29.08	17.12	9.82	11.51	34.5567	12.8167	-1.43094	1.93e-08	2.56e-07	PIL15	PREDICTED: transcription factor PIF3-like [Solanum tuberosum]	Environmental Information Processing;Organismal Systems	Signal transduction;Environmental adaptation	ko04075//Plant hormone signal transduction;ko04712//Circadian rhythm - plant	K12126;K12126	-	-	-
PGSC0003DMG400018950	793	805	752	848	820	688	20.08	15.5	16.61	41.92	32.95	40.2	17.3967	38.3567	1.14067	0.000581026	0.00287982	PIF1	PREDICTED: transcription factor PIF1-like [Solanum tuberosum]	-	-	-	-	-	-	-
PGSC0003DMG400004061	239	555	213	5	11	10	7.15	11.88	5.29	0.3	0.44	0.56	8.10667	0.433333	-4.22556	2.73e-20	1.42e-18	BIM1	PREDICTED: transcription factor BIM1-like isoform X1 [Solanum tuberosum]	-	-	-	-	-	-	-
PGSC0003DMG400019654	87	100	80	64	127	88	4.39	3.94	3.67	6.03	9.93	10.39	4	8.78333	1.13477	0.00662301	0.0230422	BIM2	PREDICTED: transcription factor BIM2-like isoform X1 [Solanum tuberosum]	-	-	-	-	-	-	-
PGSC0003DMG400021717	2398	2820	2328	293	649	345	136.29	124.86	116.21	39.73	55.21	47.68	125.787	47.54	-1.40377	2.07e-14	6.05e-13	ILR3	PREDICTED: transcription factor ILR3-like [Solanum tuberosum]	-	-	-	-	-	-	-
PGSC0003DMG400019624	503	433	444	512	604	458	9.67	6.2	7.3	18.94	18.11	20.34	7.72333	19.13	1.30854	3.37e-05	0.000233012	LHW	PREDICTED: transcription factor LHW-like [Solanum tuberosum]	-	-	-	-	-	-	-
PGSC0003DMG400013473	15	12	20	30	28	26	0.7	0.4	0.8	2.62	2.07	2.86	0.633333	2.51667	1.99048	0.00195072	0.00814559	LHW	PREDICTED: transcription factor LHW-like [Solanum tuberosum]	-	-	-	-	-	-	-
PGSC0003DMG400001418	26	38	24	0	3	1	2.52	2.79	2.03	0	0.46	0.22	2.44667	0.226667	-3.43217	0.000100048	0.000617771	PRE1	transcription factor style2.1 [Solanum lycopersicum]	-	-	-	-	-	-	-
PGSC0003DMG401012339	186	259	238	193	355	214	4.83	5.11	5.43	9.79	14.69	12.91	5.12333	12.4633	1.28254	0.000382964	0.00199811	GL3	PREDICTED: transcription factor GLABRA 3-like isoform X1 [Solanum tuberosum]	-	-	-	-	-	-	-
PGSC0003DMG401007955	206	310	303	322	391	200	10.58	12.85	12.96	34.48	33.92	23.86	12.13	30.7533	1.34216	0.00224852	0.00918614	SPT	PREDICTED: transcription factor SPATULA-like [Solanum tuberosum]	-	-	-	-	-	-	-
PGSC0003DMG400005560	50	16	9	33	126	59	4.06	0.99	0.64	5.24	16.28	11.13	1.89667	10.8833	2.52058	0.0011445	0.0051749	IBH1	PREDICTED: transcription factor IBH1-like [Solanum pennellii]	-	-	-	-	-	-	-
PGSC0003DMG400011171	2	2	7	4	41	9	0.17	0.13	0.53	0.67	5.61	1.8	0.276667	2.69333	3.28317	0.0049286	0.017892	IBL1	PREDICTED: transcription factor IBH1-like [Nicotiana tomentosiformis]	-	-	-	-	-	-	-
CCAAT
PGSC0003DMG401021124	777	963	800	34	49	71	35.61	34.31	32.64	2.96	2.76	5.41	34.1867	3.71	-3.20394	5.95e-24	4.11e-22	NFYA7	PREDICTED: nuclear transcription factor Y subunit A-7 isoform X1 [Solanum tuberosum]	-	-	-	-	-	-	-
PGSC0003DMG400022172	314	440	535	943	1551	835	19.32	20.37	28.52	112.87	150.57	118.74	22.7367	127.393	2.4862	4.78e-13	1.18e-11	NFYB3	PREDICTED: nuclear transcription factor Y subunit B-3-like [Solanum tuberosum]	-	-	-	-	-	GO:0005488//binding	-
PGSC0003DMG400021365	84	68	42	102	88	146	4.19	2.57	1.83	9.94	6.98	16.9	2.86333	11.2733	1.97715	0.000153832	0.000897358	NFYA2	PREDICTED: nuclear transcription factor Y subunit A-10 isoform X2 [Solanum tuberosum]	-	-	-	-	-	-	-
PGSC0003DMG400002484	6	1	5	13	19	19	0.4	0.07	0.32	1.68	2.07	2.77	0.263333	2.17333	3.04495	0.000376565	0.00196874	NFYA3	PREDICTED: nuclear transcription factor Y subunit A-3-like [Solanum tuberosum]	-	-	-	-	-	-	-
PGSC0003DMG400021747	25	25	20	60	31	38	2.87	2.19	1.98	13.26	5.55	9.95	2.34667	9.58667	2.03042	0.000605566	0.00298472	NFYA3	PREDICTED: nuclear transcription factor Y subunit A-8-like [Solanum tuberosum]	-	-	-	-	GO:0043231//intracellular membrane-bounded organelle	-	GO:0010468//regulation of gene expression
PGSC0003DMG400028144	17	13	7	17	30	33	1.17	0.68	0.42	2.52	3.27	5.25	0.756667	3.68	2.28198	0.00110472	0.0050128	NFYA10	PREDICTED: nuclear transcription factor Y subunit A-10-like isoform X1 [Solanum tuberosum]	-	-	-	-	-	-	-
PGSC0003DMG400000272	74	47	20	76	90	74	4.02	2.21	0.82	9.54	7.79	8.33	2.35	8.55333	1.86383	0.00130591	0.00578188	NFYA3	PREDICTED: nuclear transcription factor Y subunit A-7-like [Solanum tuberosum]	-	-	-	-	-	-	-
MSTRG.18969	349	709	420	573	549	336	34.53	53.16	36.21	110.69	86.33	77.13	41.3	91.3833	1.14579	0.01357	0.0413961	NFYC1	PREDICTED: nuclear transcription factor Y subunit C-1-like [Solanum tuberosum]	-	-	-	-	GO:0090575//RNA polymerase II transcription factor complex	GO:0001071//nucleic acid binding transcription factor activity;GO:0003677//DNA binding;GO:0046983//protein dimerization activity	GO:0006355//regulation of transcription, DNA-templated
MSTRG.13283	72	78	82	82	77	75	5.61	4.6	5.56	12.46	9.53	13.55	5.25667	11.8467	1.17226	0.0138694	0.0420971	NFYB8	transcription factor NF-Y CCAAT-binding-like protein-like [Solanum tuberosum]	-	-	-	-	-	-	-
MYB
PGSC0003DMG400001913	541	794	442	21	47	45	32.3	35.93	23	2.45	4.46	6.23	30.41	4.38	-2.79554	4.97e-22	2.95e-20	KUA1	PREDICTED: transcription factor MYB1R1 [Solanum tuberosum]	-	-	-	-	-	-	-
PGSC0003DMG400024572	444	422	497	842	1051	1312	24.24	17.46	23.64	89.75	91.19	166.18	21.78	115.707	2.4094	1.37e-11	2.82e-10	KUA1	PREDICTED: transcription factor MYB1R1-like [Solanum tuberosum]	-	-	-	-	-	-	-
PGSC0003DMG400005848	20	46	28	0	0	0	1.52	2.65	1.85	0	0	0	2.00667	0.001	-10.9706	1.26e-06	1.18e-05	MYB5	PREDICTED: transcription factor MYB90-like [Solanum tuberosum]	Organismal Systems	Environmental adaptation	ko04626//Plant-pathogen interaction	K09422	-	-	-
PGSC0003DMG400009033	27	64	54	0	2	1	1.8	3.48	4	0	0.19	0.23	3.09333	0.14	-4.46566	1.9e-06	1.72e-05	P	PREDICTED: transcription factor MYB12 [Solanum tuberosum]	Organismal Systems	Environmental adaptation	ko04626//Plant-pathogen interaction	K09422	-	GO:0005488//binding	-
MSTRG.27946	10	139	97	2	2	0	0.74	7.77	6.23	0.29	0.23	0	4.91333	0.173333	-4.82508	3.26e-06	2.82e-05	MYB113	PREDICTED: transcription factor MYB113-like [Solanum tuberosum]	Organismal Systems	Environmental adaptation	ko04626//Plant-pathogen interaction	K09422	-	-	-
PGSC0003DMG400004948	4	8	3	19	18	18	0.25	0.37	0.16	2.28	1.76	2.57	0.26	2.20333	3.0831	8.15e-05	0.00051226	RAX3	PREDICTED: transcription factor RAX1-like [Solanum tuberosum]	Organismal Systems	Environmental adaptation	ko04626//Plant-pathogen interaction	K09422	-	-	-
PGSC0003DMG400013752	0	0	0	6	4	14	0	0	0	1.24	0.67	3.44	0.001	1.78333	10.8004	0.000126674	0.000756785	MYB14	PREDICTED: transcription factor MYB114-like [Solanum tuberosum]	Organismal Systems	Environmental adaptation	ko04626//Plant-pathogen interaction	K09422	-	-	-
PGSC0003DMG401026177	9	50	6	0	0	0	0.89	3.77	0.52	0	0	0	1.72667	0.001	-10.7538	0.000233176	0.00129415	MYB4	PREDICTED: transcription factor WER-like [Solanum tuberosum]	Organismal Systems	Environmental adaptation	ko04626//Plant-pathogen interaction	K09422	-	-	-
PGSC0003DMG400024983	281	158	305	235	329	406	12.23	5.21	11.57	19.97	22.76	40.99	9.67	27.9067	1.52902	0.00542219	0.0194397	MYB73	transcription factor MYB44-like [Solanum tuberosum]	Organismal Systems	Environmental adaptation	ko04626//Plant-pathogen interaction	K09422	-	-	-
MSTRG.27954	2	12	113	5	1	0	0.13	0.61	6.62	0.66	0.11	0	2.45333	0.256667	-3.25678	0.00970124	0.0315113	MYB113	PREDICTED: transcription factor MYB113-like [Solanum tuberosum]	Organismal Systems	Environmental adaptation	ko04626//Plant-pathogen interaction	K09422	-	GO:0005488//binding	-
PGSC0003DMG400027126	72	35	32	164	261	176	3.84	1.41	1.49	16.63	21.36	21.43	2.24667	19.8067	3.14013	4.3e-13	1.07e-11	DIVARICATA	PREDICTED: transcription factor DIVARICATA-like [Solanum tuberosum]	-	-	-	-	-	-	-
PGSC0003DMG400023495	146	146	144	282	312	212	9.89	7.49	8.5	37.28	33.58	33.31	8.62667	34.7233	2.00903	3e-11	5.88e-10	DIVARICATA	PREDICTED: transcription factor DIVARICATA-like [Solanum tuberosum]	-	-	-	-	-	-	-
PGSC0003DMG400030348	227	294	236	252	354	305	7.57	7.43	6.86	16.4	18.76	23.59	7.28667	19.5833	1.4263	8.43e-07	8.23e-06	DIVARICATA	PREDICTED: transcription factor DIVARICATA-like [Solanum tuberosum]	-	-	-	-	GO:0043231//intracellular membrane-bounded organelle	GO:0001071//nucleic acid binding transcription factor activity;GO:0005488//binding	GO:0010468//regulation of gene expression
PGSC0003DMG400025303	24	22	27	29	49	34	1.09	0.76	1.07	2.57	3.53	3.58	0.973333	3.22667	1.72904	0.00137564	0.00605331	SRM1	PREDICTED: transcription factor DIVARICATA-like [Solanum tuberosum]	-	-	-	-	GO:0043231//intracellular membrane-bounded organelle	GO:0005488//binding	-
G2-like
PGSC0003DMG400031299	149	166	203	35	52	24	9.06	7.65	10.76	4.15	5.02	3.39	9.15667	4.18667	-1.12902	1.62e-05	0.000121316	PHL2	PREDICTED: myb family transcription factor APL-like [Solanum tuberosum]	-	-	-	-	-	-	-
PGSC0003DMG400025801	396	260	368	504	405	467	18.26	9.12	14.87	45.32	29.67	50.16	14.0833	41.7167	1.56664	0.000455153	0.00232358	HHO6	PREDICTED: myb family transcription factor isoform X1 [Solanum lycopersicum]	-	-	-	-	-	-	-
PGSC0003DMG400009304	6	44	11	3	0	0	0.5	2.21	0.61	0.49	0	0	1.10667	0.163333	-2.76033	0.0133985	0.04102	PHL11	PREDICTED: myb family transcription factor APL isoform X1 [Solanum tuberosum]	-	-	-	-	-	-	-
PGSC0003DMG400002144	0	0	1	312	481	293	0	0	0.04	30.59	38.39	34.13	0.0133333	34.37	11.3319	6.57e-19	2.98e-17	LUX	PREDICTED: transcription factor LUX [Solanum tuberosum]	-	-	-	-	-	-	-
PGSC0003DMG400016767	267	264	195	27	44	58	10.4	7.8	6.62	2.05	2.73	5.24	8.27333	3.34	-1.30862	1.91e-06	1.73e-05	KAN2	PREDICTED: probable transcription factor KAN2 isoform X1 [Solanum tuberosum]	-	-	-	-	-	-	-
PGSC0003DMG400030328	1	9	4	338	385	314	0.06	0.3	0.17	36.35	32.51	39.23	0.176667	36.03	7.67202	6.41e-49	1.44e-46	BOA	PREDICTED: transcription factor PCL1-like [Solanum tuberosum]	-	-	-	-	-	-	-
PGSC0003DMG400028100	59	50	42	81	68	57	3.41	2.19	2.12	9.14	6.25	7.64	2.57333	7.67667	1.57684	0.000872788	0.00410295	MYBC1	PREDICTED: transcription factor PCL1-like [Solanum tuberosum]	-	-	-	-	-	-	-
TCP
PGSC0003DMG400000597	266	247	213	319	355	266	11.01	7.75	7.69	25.75	23.36	25.56	8.81667	24.89	1.49726	1.13e-06	1.07e-05	TCP14	PREDICTED: transcription factor TCP14 [Solanum tuberosum]	-	-	-	-	GO:0043231//intracellular membrane-bounded organelle	GO:0001071//nucleic acid binding transcription factor activity	GO:0001101//response to acid chemical;GO:0006952//defense response;GO:0009725//response to hormone;GO:0010468//regulation of gene expression;GO:0034645//cellular macromolecule biosynthetic process;GO:0090567//reproductive shoot system development
PGSC0003DMG400009276	563	281	613	995	1136	889	26.65	10.08	25.29	91.97	85.48	97.65	20.6733	91.7	2.14915	2.52e-06	2.23e-05	TCP22	PREDICTED: transcription factor TCP23-like [Solanum tuberosum]	-	-	-	-	-	-	-
PGSC0003DMG400020247	29	51	37	58	77	65	1.05	1.32	1.09	4.18	4.37	5.45	1.15333	4.66667	2.01658	5.86e-06	4.83e-05	TCP20	PREDICTED: transcription factor TCP20 [Solanum tuberosum]	-	-	-	-	-	-	-
MSTRG.12256	215	251	240	225	352	179	4.73	4.18	4.6	9.66	12.31	9.14	4.50333	10.37	1.20335	0.000955997	0.00443514	TCP7	PREDICTED: transcription factor TCP7-like isoform X2 [Solanum tuberosum]	Organismal Systems	Environmental adaptation	ko04712//Circadian rhythm - plant	K16221	-	-	-
PGSC0003DMG400021568	95	104	53	114	93	138	6.92	5.74	3.37	16.22	10.77	23.33	5.34333	16.7733	1.65036	0.000991193	0.00457901	TCP11	PREDICTED: transcription factor TCP11 [Solanum tuberosum]	-	-	-	-	-	-	-
PGSC0003DMG400022964	7	5	10	9	24	15	0.43	0.23	0.53	1.07	2.33	2.13	0.396667	1.84333	2.21632	0.00875165	0.0289701	TCP4	PREDICTED: transcription factor TCP10-like [Solanum pennellii]	-	-	-	-	-	-	-
PGSC0003DMG400004082	52	32	41	5	17	5	3.12	1.41	2.04	0.61	1.47	0.77	2.19	0.95	-1.20493	0.0115763	0.0363965	TCP5	PREDICTED: transcription factor TCP5-like [Solanum tuberosum]	-	-	-	-	-	-	-
HSF
PGSC0003DMG400004662	226	217	173	642	717	746	9.81	7.14	6.55	54.42	49.48	75.15	7.83333	59.6833	2.92963	7.4e-26	5.99e-24	HSFA5	PREDICTED: heat stress transcription factor A-5 [Solanum tuberosum]	-	-	-	-	-	-	-
PGSC0003DMG400014323	229	140	205	728	585	485	21.59	10	16.84	133.98	87.65	106.07	16.1433	109.233	2.7584	6.88e-12	1.46e-10	HSFB2A	PREDICTED: heat stress transcription factor B-2a-like [Solanum tuberosum]	-	-	-	-	-	-	-
PGSC0003DMG400000380	114	101	56	282	284	190	5.41	3.63	2.31	26.12	21.41	20.91	3.78333	22.8133	2.59215	1.83e-11	3.66e-10	HSFC1	PREDICTED: heat stress transcription factor C-1 [Solanum tuberosum]	-	-	-	-	-	-	-
PGSC0003DMG400016270	0	1	0	7	21	21	0	0.04	0	0.95	2.11	3.01	0.0133333	2.02333	7.24555	9.78e-06	7.66e-05	HSFA6b	PREDICTED: heat stress transcription factor A-6b-like [Solanum tuberosum]	-	-	-	-	-	-	-
PGSC0003DMG401002683	209	337	200	206	371	251	7.56	8.4	5.33	14.57	20.43	18.04	7.09667	17.68	1.3169	0.000333406	0.001766	HSFA3	PREDICTED: heat stress transcription factor A-3 [Solanum tuberosum]	-	-	-	-	GO:0043231//intracellular membrane-bounded organelle	GO:0001071//nucleic acid binding transcription factor activity;GO:0003677//DNA binding	GO:0006950//response to stress;GO:0010468//regulation of gene expression;GO:0034645//cellular macromolecule biosynthetic process
RAV
PGSC0003DMG400007458	1	0	3	194	150	171	0.05	0	0.13	19.21	12.09	20.13	0.06	17.1433	8.15847	5.6e-22	3.29e-20	RAV1	PREDICTED: AP2/ERF and B3 domain-containing transcription factor RAV1 [Solanum tuberosum]	-	-	-	-	-	-	-
GATA
PGSC0003DMG400026025	9	34	37	665	696	146	0.59	1.68	2.11	84.88	72.32	22.15	1.46	59.7833	5.3557	1.21e-16	4.44e-15	GATA4	PREDICTED: GATA transcription factor 4 [Solanum tuberosum]	-	-	-	-	-	-	-
PGSC0003DMG400000280	407	269	367	29	38	28	24.96	12.06	19.64	5.31	3.57	4.04	18.8867	4.30667	-2.13272	4.47e-15	1.41e-13	GATA21	PREDICTED: GATA transcription factor 21-like [Capsicum annuum]	-	-	-	-	-	-	-
PGSC0003DMG400009353	531	541	462	578	687	505	23.19	17.98	17.53	49.19	47.59	51.24	19.5667	49.34	1.33436	6.77e-07	6.72e-06	GATA18	PREDICTED: GATA transcription factor 24-like isoform X1 [Solanum tuberosum]	-	-	-	-	-	-	-
PGSC0003DMG400027264	88	175	117	8	28	13	3.84	5.79	4.46	0.74	1.95	1.31	4.69667	1.33333	-1.8166	8.8e-07	8.54e-06	GATA8	PREDICTED: GATA transcription factor 8-like [Solanum tuberosum]	-	-	-	-	-	-	-
PGSC0003DMG400024319	37	42	35	3	1	0	2.28	1.96	1.88	0.36	0.1	0	2.04	0.153333	-3.73383	8.68e-06	6.89e-05	GATA10	PREDICTED: GATA transcription factor 10-like isoform X1 [Solanum tuberosum]	-	-	-	-	-	-	-
PGSC0003DMG400010684	18	46	29	52	52	67	1.13	1.8	1.49	5.54	4.12	9.66	1.47333	6.44	2.12798	0.000132134	0.000784511	GATA24	PREDICTED: GATA transcription factor 28-like isoform X2 [Solanum tuberosum]	-	-	-	-	-	-	-
PGSC0003DMG400023341	366	480	793	41	162	16	17.42	17.3	32.86	3.81	12.25	1.77	22.5267	5.94333	-1.92229	0.000169611	0.000978458	GATA8	PREDICTED: GATA transcription factor 8-like [Solanum tuberosum]	-	-	-	-	-	-	-
PGSC0003DMG400012014	53	99	96	16	19	14	3.48	4.93	5.49	2.05	1.98	2.13	4.63333	2.05333	-1.17408	0.000309689	0.00165525	GATA5	PREDICTED: GATA transcription factor 5-like [Solanum tuberosum]	-	-	-	-	-	-	-
PGSC0003DMG400023434	102	103	189	12	39	28	7.33	5.57	11.8	1.67	4.42	4.64	8.23333	3.57667	-1.20286	0.000934202	0.00434895	GATA17	PREDICTED: GATA transcription factor 15-like isoform X1 [Solanum tuberosum]	-	-	-	-	-	-	-
PGSC0003DMG400031828	8	19	16	1	3	0	1.06	1.91	1.85	0.26	0.63	0	1.60667	0.296667	-2.43716	0.0164306	0.0483576	GATA15	PREDICTED: GATA transcription factor 23-like [Solanum tuberosum]	-	-	-	-	-	-	-
NAC
PGSC0003DMG400018435	27	21	8	46	66	128	1.5	0.89	0.39	5	5.84	16.66	0.926667	9.16667	3.30627	6.91e-07	6.84e-06	NAC029	NAC transcription factor 29-like [Solanum tuberosum]	-	-	-	-	GO:0043231//intracellular membrane-bounded organelle	-	GO:0010468//regulation of gene expression;GO:0034645//cellular macromolecule biosynthetic process
PGSC0003DMG400002824	23	7	3	23	11	66	0.92	0.21	0.1	1.79	0.7	6.11	0.41	2.86667	2.80568	0.00727587	0.0249175	NAC029	PREDICTED: NAC transcription factor 29-like [Solanum tuberosum]	-	-	-	-	GO:0043231//intracellular membrane-bounded organelle	-	GO:0010468//regulation of gene expression;GO:0034645//cellular macromolecule biosynthetic process
E2F/DP
PGSC0003DMG400016418	179	183	199	28	39	32	7	5.93	7.12	2.07	2.42	2.8	6.68333	2.43	-1.45961	1.03e-08	1.42e-07	E2FA	PREDICTED: transcription factor E2FA isoform X1 [Solanum tuberosum]	-	-	-	-	-	-	-
PGSC0003DMG401005482	168	229	155	164	233	207	5.51	5.68	4.53	10.54	11.71	14.79	5.24	12.3467	1.23648	0.000136028	0.000805546	E2FA	PREDICTED: transcription factor E2FA isoform X3 [Solanum pennellii]	-	-	-	-	-	-	-
PGSC0003DMG402024469	2	14	116	2	2	1	0.11	0.52	4.95	0.19	0.16	0.13	1.86	0.16	-3.53916	0.00192842	0.00806713	E2FE	PREDICTED: E2F transcription factor-like E2FE isoform X1 [Solanum tuberosum]	-	-	-	-	-	-	-
UPBEAT1
PGSC0003DMG401007298	30	73	53	0	0	0	4.82	8.9	7.43	0	0	0	7.05	0.001	-12.7834	2.31e-08	3e-07	UPB1	PREDICTED: transcription factor UPBEAT1 [Solanum tuberosum]	-	-	-	-	GO:0043231//intracellular membrane-bounded organelle	GO:0001071//nucleic acid binding transcription factor activity;GO:0005515//protein binding	GO:0010468//regulation of gene expression;GO:0034645//cellular macromolecule biosynthetic process;GO:0048364//root development;GO:0048869//cellular developmental process
Trihelix
PGSC0003DMG400010197	143	196	133	202	231	192	6.7	6.31	5	16.77	15.54	19.62	6.00333	17.31	1.52777	2.62e-07	2.79e-06	ASIL2	PREDICTED: trihelix transcription factor ASIL2-like [Solanum tuberosum]	-	-	-	-	-	-	-
PGSC0003DMG400007806	67	136	104	239	185	175	2.41	3.79	3.31	17.9	11.13	14.73	3.17	14.5867	2.2021	2.69e-07	2.86e-06	ASIL2	PREDICTED: trihelix transcription factor ASIL1-like [Solanum tuberosum]	-	-	-	-	-	-	-
MSTRG.13143	125	121	109	137	171	125	6.35	4.66	4.83	13.59	13.81	14.73	5.28	14.0433	1.41128	2.68e-05	0.00018933	ASR3	PREDICTED: trihelix transcription factor ASR3-like isoform X1 [Solanum tuberosum]	-	-	-	-	-	-	-
PGSC0003DMG400030023	306	295	245	282	367	232	15.34	11.21	10.7	27.61	29.25	26.99	12.4167	27.95	1.17057	0.000349414	0.00184061	ASIL2	PREDICTED: trihelix transcription factor ASIL2 [Solanum tuberosum]	-	-	-	-	-	-	-
PGSC0003DMG400037972	96	95	53	101	105	95	6.31	4.74	3.04	12.97	10.98	14.5	4.69667	12.8167	1.44831	0.00101477	0.00467011	ASIL2	PREDICTED: trihelix transcription factor ASIL2 [Solanum tuberosum]	-	-	-	-	-	-	-
PGSC0003DMG400001696	97	111	67	106	101	70	3.26	2.82	1.96	6.95	5.39	5.45	2.68	5.93	1.1458	0.0148448	0.044546	ASIL2	PREDICTED: trihelix transcription factor ASIL2 [Solanum tuberosum]	-	-	-	-	-	-	-
TFIIIB component B''
PGSC0003DMG402017733	192	243	196	238	258	247	5.45	5.2	4.8	13.05	11.62	16.25	5.15	13.64	1.4052	8.51e-06	6.76e-05	bdp1	PREDICTED: transcription factor TFIIIB component B'' isoform X2 [Solanum tuberosum]	-	-	-	-	-	-	-
GTE
PGSC0003DMG400007228	592	700	464	550	574	706	19.09	17.09	13.03	34.7	29.43	52.92	16.4033	39.0167	1.2501	0.0012293	0.00549465	GTE9	PREDICTED: transcription factor GTE12-like [Solanum tuberosum]	-	-	-	-	-	-	-
PGSC0003DMG400010560	300	341	374	252	392	310	9.14	7.85	9.86	14.89	19.1	22.03	8.95	18.6733	1.06102	0.00662459	0.0230442	GTE4	PREDICTED: transcription factor GTE4 isoform X2 [Solanum tuberosum]	-	-	-	-	-	-	-
tau
PGSC0003DMG400033134	163	162	122	116	195	191	5.28	3.81	3.62	7.59	10.22	14.42	4.23667	10.7433	1.34244	0.00171821	0.00729938	--	PREDICTED: transcription factor tau subunit sfc4 isoform X2 [Solanum tuberosum]	-	-	-	-	-	-	-
TFIIF
PGSC0003DMG400026670	34	43	26	4	12	6	2.52	2.42	1.68	0.58	1.42	1.1	2.20667	1.03333	-1.09456	0.0105221	0.0336999	gtf2f2	PREDICTED: general transcription factor IIF subunit 2-like [Solanum tuberosum]	Genetic Information Processing	Transcription	ko03022//Basal transcription factors	K03139	-	-	-
TFIIH
MSTRG.13401	276	339	255	342	326	276	8.08	7.53	6.49	19.53	15.16	18.73	7.36667	17.8067	1.27333	0.000115482	0.00069919	GTF2H2	PREDICTED: general transcription factor IIH subunit 2-like isoform X2 [Solanum tuberosum]	Genetic Information Processing;Genetic Information Processing	Replication and repair;Transcription	ko03420//Nucleotide excision repair;ko03022//Basal transcription factors	K03142;K03142	-	GO:0046914//transition metal ion binding	GO:0006281//DNA repair;GO:0034645//cellular macromolecule biosynthetic process
PGSC0003DMG401027913	46	47	51	66	68	50	3.58	2.76	3.5	10.09	8.51	9.12	3.28	9.24	1.4942	0.00126662	0.00563835	GTF2H2	PREDICTED: general transcription factor IIH subunit 2-like [Solanum tuberosum]	Genetic Information Processing;Genetic Information Processing	Replication and repair;Transcription	ko03420//Nucleotide excision repair;ko03022//Basal transcription factors	K03142;K03142	-	GO:0046914//transition metal ion binding	GO:0006281//DNA repair;GO:0034645//cellular macromolecule biosynthetic process
PGSC0003DMG400022441	146	174	150	120	169	133	8	6.35	7.01	10.67	13.56	19.83	7.12	14.6867	1.04456	0.00930841	0.0304319	TFB2	PREDICTED: general transcription factor IIH subunit 4 [Solanum tuberosum]	Genetic Information Processing;Genetic Information Processing	Replication and repair;Transcription	ko03420//Nucleotide excision repair;ko03022//Basal transcription factors	K03144;K03144	-	-	-

## Sheet: CK3-vs-P3
id	CK96-1_count	CK96-2_count	CK96-3_count	P96-1_count	P96-2_count	P96-3_count	CK96-1_fpkm	CK96-2_fpkm	CK96-3_fpkm	P96-1_fpkm	P96-2_fpkm	P96-3_fpkm	CK96_mean	P96_mean	log2(fc)	PValue	FDR	Symbol	Description	KEGG_A_class	KEGG_B_class	Pathway	K_ID	GO Component	GO Function	GO Process
AP2-EREBP
PGSC0003DMG400025390	80	103	44	318	520	301	3.11	2.93	1.82	11.3	18.53	10.45	2.62	13.4267	2.35746	6.79e-09	2.32e-07	RAP2-7	PREDICTED: ethylene-responsive transcription factor RAP2-7-like isoform X1 [Solanum tuberosum]	-	-	-	-	GO:0043231//intracellular membrane-bounded organelle	GO:0001071//nucleic acid binding transcription factor activity	GO:0010468//regulation of gene expression;GO:0034645//cellular macromolecule biosynthetic process
PGSC0003DMG400010135	11	14	7	72	70	51	1.7	1.56	1.12	10.06	9.75	7.01	1.46	8.94	2.61431	2.93e-06	5.36e-05	ERF084	PREDICTED: ethylene-responsive transcription factor ERF084-like [Solanum tuberosum]	-	-	-	-	-	-	GO:0010467//gene expression;GO:0034645//cellular macromolecule biosynthetic process;GO:0050794//regulation of cellular process
PGSC0003DMG400015880	299	361	355	695	770	850	9.77	8.52	12.07	20.55	22.71	24.74	10.12	22.6667	1.16336	7.21e-06	0.000116247	ERF119	PREDICTED: ethylene-responsive transcription factor ERF119-like [Solanum tuberosum]	-	-	-	-	-	-	-
PGSC0003DMG400006604	161	197	90	472	644	339	8.58	7.56	5.01	22.45	30.56	15.88	7.05	22.9633	1.70364	3.57e-05	0.000458509	AP2	AP2 transcription factor SlAP2e [Solanum lycopersicum]	-	-	-	-	GO:0043231//intracellular membrane-bounded organelle	GO:0001071//nucleic acid binding transcription factor activity	GO:0010468//regulation of gene expression;GO:0034645//cellular macromolecule biosynthetic process
PGSC0003DMG400007036	14	20	3	106	64	55	1.11	1.15	0.25	7.61	4.58	3.89	0.836667	5.36	2.67951	0.000138037	0.00142707	ERF023	PREDICTED: ethylene-responsive transcription factor ERF023 [Solanum tuberosum]	-	-	-	-	-	-	-
PGSC0003DMG400023619	105	92	67	48	23	47	6.64	4.2	4.41	2.75	1.31	2.65	5.08333	2.23667	-1.18442	0.000278628	0.0025347	ERF1B	PREDICTED: ethylene-responsive transcription factor 1B-like [Solanum tuberosum]	Environmental Information Processing;Environmental Information Processing	Signal transduction;Signal transduction	ko04075//Plant hormone signal transduction;ko04016//MAPK signaling pathway - plant	K14516;K14516	GO:0043231//intracellular membrane-bounded organelle	GO:0001071//nucleic acid binding transcription factor activity	GO:0000160//phosphorelay signal transduction system;GO:0003006//developmental process involved in reproduction;GO:0006950//response to stress;GO:0007275//multicellular organism development;GO:0010468//regulation of gene expression;GO:0010476//gibberellin mediated signaling pathway;GO:0034645//cellular macromolecule biosynthetic process
PGSC0003DMG400029713	36	79	33	162	164	124	3.22	5.1	3.07	13.11	13.24	9.88	3.79667	12.0767	1.66942	0.000453047	0.00377576	ERF12	PREDICTED: ethylene-responsive transcription factor 12 [Solanum tuberosum]	-	-	-	-	-	-	-
PGSC0003DMG400005837	577	456	112	137	147	173	34.32	24.47	5.45	7.89	8.63	8.1	21.4133	8.20667	-1.38364	0.000574526	0.00457557	ERF061	PREDICTED: ethylene-responsive transcription factor ERF061-like [Solanum tuberosum]	-	-	-	-	-	-	-
PGSC0003DMG400026821	305	813	291	133	334	113	23.62	45.46	23.45	9.32	23.35	7.79	30.8433	13.4867	-1.19342	0.000859298	0.00636557	ERF4	PREDICTED: ethylene-responsive transcription factor 4-like [Solanum tuberosum]	-	-	-	-	-	-	-
PGSC0003DMG400006369	16	40	14	120	106	47	0.63	1.14	0.58	4.25	3.78	1.64	0.783333	3.22333	2.04086	0.00185339	0.0118108	ERF110	PREDICTED: ethylene-responsive transcription factor ABR1-like [Solanum tuberosum]	-	-	-	-	-	-	-
PGSC0003DMG400010750	57	82	131	220	221	272	3.93	4.08	9.39	13.71	13.74	16.69	5.8	14.7133	1.343	0.00437467	0.0234613	ERF1	ethylene-responsive transcription factor 1-like [Solanum tuberosum]	-	-	-	-	GO:0043231//intracellular membrane-bounded organelle	GO:0001071//nucleic acid binding transcription factor activity	GO:0010468//regulation of gene expression;GO:0034645//cellular macromolecule biosynthetic process
PGSC0003DMG400002899	1	1	2	6	41	4	0.07	0.05	0.15	0.38	2.6	0.25	0.09	1.07667	3.5805	0.0111433	0.0483997	ERF017	PREDICTED: ethylene-responsive transcription factor ERF017 [Solanum tuberosum]	-	-	-	-	-	-	-
PGSC0003DMG400012497	0	1	0	6	18	4	0	0.08	0	0.6	1.78	0.39	0.0266667	0.923333	5.11374	0.0107858	0.0471994	ERF026	PREDICTED: ethylene-responsive transcription factor ERF027-like [Solanum tuberosum]	-	-	-	-	-	-	-
WRKY
PGSC0003DMG400011271	166	240	130	39	58	86	4.42	4.62	3.6	0.94	1.39	2.04	4.21333	1.45667	-1.53229	1.21e-07	3.23e-06	WRKY2	PREDICTED: probable WRKY transcription factor 2 [Solanum tuberosum]	Organismal Systems	Environmental adaptation	ko04626//Plant-pathogen interaction	K18835	-	-	-
PGSC0003DMG400008188	52	47	24	9	6	4	6.52	4.26	3.13	1.02	0.68	0.45	4.63667	0.716667	-2.69371	1.16e-06	2.37e-05	WRKY50	PREDICTED: probable WRKY transcription factor 51 [Solanum tuberosum]	-	-	-	-	-	-	-
PGSC0003DMG400011633	87	158	74	37	41	18	3.9	5.2	3.38	1.53	1.63	0.68	4.16	1.28	-1.70044	3.03e-06	5.51e-05	WRKY24	PREDICTED: probable WRKY transcription factor 26 [Solanum tuberosum]	Organismal Systems;Environmental Information Processing	Environmental adaptation;Signal transduction	ko04626//Plant-pathogen interaction;ko04016//MAPK signaling pathway - plant	K13424;K13424	-	-	-
PGSC0003DMG400031140	95	49	25	3	13	7	7.35	2.74	2.01	0.21	0.91	0.48	4.03333	0.533333	-2.91886	4.18e-06	7.31e-05	WRKY51	PREDICTED: probable WRKY transcription factor 51 [Solanum tuberosum]	-	-	-	-	-	-	-
PGSC0003DMG400005835	110	139	59	20	49	31	4.75	4.39	2.63	0.79	1.9	1.17	3.92333	1.28667	-1.60844	1.39e-05	0.000204815	WRKY53	PREDICTED: probable WRKY transcription factor 53 [Solanum tuberosum]	-	-	-	-	-	-	-
PGSC0003DMG400022143	861	1119	562	1679	1588	1917	21.83	20.62	14.73	38.15	36.12	42.8	19.06	39.0233	1.03379	0.00207071	0.0129159	WRKY2	PREDICTED: probable WRKY transcription factor 2 isoform X1 [Solanum tuberosum]	Organismal Systems	Environmental adaptation	ko04626//Plant-pathogen interaction	K18835	-	GO:0003677//DNA binding	GO:0010468//regulation of gene expression
PGSC0003DMG400019884	38	63	10	10	16	8	1.07	1.27	0.3	0.25	0.4	0.2	0.88	0.283333	-1.635	0.00492484	0.0257436	WRKY30	PREDICTED: probable WRKY transcription factor 30 [Solanum tuberosum]	-	-	-	-	-	-	-
bZIP
PGSC0003DMG400028441	19	26	12	56	71	72	0.8	0.79	0.53	2.14	2.7	2.7	0.706667	2.51333	1.8305	0.000512198	0.00416986	DOGL3	PREDICTED: transcription factor TGA1-like [Solanum tuberosum]	-	-	-	-	-	-	-
PGSC0003DMG400012962	18	39	13	9	6	4	0.59	1.37	0.6	0.48	0.19	0.18	0.853333	0.283333	-1.59061	0.00282794	0.0166271	PAN	PREDICTED: transcription factor HBP-1b(c38)-like [Solanum tuberosum]	Environmental Information Processing	Signal transduction	ko04075//Plant hormone signal transduction	K14431	GO:0043231//intracellular membrane-bounded organelle	GO:0003677//DNA binding	GO:0007165//signal transduction;GO:0010468//regulation of gene expression;GO:0034645//cellular macromolecule biosynthetic process;GO:0042221//response to chemical;GO:0048449//floral organ formation;GO:0048580//regulation of post-embryonic development
bHLH
PGSC0003DMG400018332	152	247	336	1232	1246	909	6.12	7.19	14.09	44.91	45.32	32.62	9.13333	40.95	2.16465	1.21e-08	3.9e-07	BHLH14	PREDICTED: transcription factor MYC2-like [Solanum tuberosum]	-	-	-	-	-	-	-
PGSC0003DMG400015659	146	183	91	58	60	34	11.72	11.29	8.27	4.91	4.86	2.38	10.4267	4.05	-1.36428	1.3e-06	2.59e-05	BHLH51	PREDICTED: transcription factor bHLH51-like [Solanum tuberosum]	-	-	-	-	-	-	-
PGSC0003DMG400006394	94	87	88	411	217	354	4.26	2.81	4.06	16.76	8.75	14.25	3.71	13.2533	1.83686	1.88e-06	3.6e-05	BHLH93	PREDICTED: transcription factor bHLH93-like [Solanum tuberosum]	-	-	-	-	-	-	-
PGSC0003DMG400005528	107	103	136	384	430	290	4.58	3.18	6.06	14.88	16.62	11.06	4.60667	14.1867	1.62274	4.57e-06	7.89e-05	BHLH14	PREDICTED: transcription factor MYC2-like [Solanum tuberosum]	Environmental Information Processing;Environmental Information Processing	Signal transduction;Signal transduction	ko04075//Plant hormone signal transduction;ko04016//MAPK signaling pathway - plant	K13422;K13422	-	-	-
PGSC0003DMG400027042	24	89	31	0	12	3	1.46	3.9	1.83	0	0.66	0.16	2.39667	0.273333	-3.1323	9.57e-05	0.00105189	BHLH137	PREDICTED: transcription factor bHLH137, partial [Solanum tuberosum]	-	-	-	-	-	-	-
PGSC0003DMG400004087	61	22	26	233	179	91	3.89	1.01	1.72	13.43	10.29	5.16	2.20667	9.62667	2.12517	0.000428274	0.0036132	BHLH35	PREDICTED: transcription factor bHLH35 [Solanum tuberosum]	-	-	-	-	-	-	-
PGSC0003DMG400008295	421	415	283	759	732	808	15.1	10.75	10.56	24.64	23.71	25.82	12.1367	24.7233	1.0265	0.000551999	0.00444301	BHLH144	PREDICTED: transcription factor bHLH144-like [Solanum tuberosum]	-	-	-	-	-	-	-
PGSC0003DMG400006569	364	549	417	716	967	1057	17.93	19.52	21.4	31.98	43.06	46.44	19.6167	40.4933	1.0456	0.00105554	0.00750399	BHLH128	PREDICTED: transcription factor bHLH128-like isoform X3 [Solanum tuberosum]	-	-	-	-	-	-	-
PGSC0003DMG400019236	45	54	23	19	14	17	1.34	1.16	0.71	0.51	0.38	0.45	1.07	0.446667	-1.26034	0.00154922	0.0102172	BHLH123	PREDICTED: transcription factor bHLH123-like [Solanum tuberosum]	-	-	-	-	-	-	-
PGSC0003DMG400004875	104	550	2407	45	149	113	4.78	18.26	115.14	1.87	6.18	4.63	46.06	4.22667	-3.44592	0.00168206	0.0109117	BHLH87	PREDICTED: transcription factor bHLH87-like [Solanum tuberosum]	-	-	-	-	-	-	-
PGSC0003DMG400025020	12	37	22	12	5	4	0.51	1.71	0.98	0.46	0.28	0.15	1.06667	0.296667	-1.84619	0.00620525	0.0308045	BHLH123	PREDICTED: transcription factor bHLH123-like isoform X1 [Solanum tuberosum]	-	-	-	-	-	-	-
PGSC0003DMG400019861	42	76	218	32	70	44	1.74	2.27	9.38	1.2	2.61	1.62	4.46333	1.81	-1.30213	0.00969446	0.0435953	BHLH137	PREDICTED: transcription factor bHLH137-like [Solanum tuberosum]	-	-	-	-	-	-	-
PGSC0003DMG400024554	156	233	322	9	11	10	6.81	7.13	14.47	0.36	0.43	0.39	9.47	0.393333	-4.58954	2.07e-28	5.7e-26	BHLH72	PREDICTED: transcription factor UNE10 [Solanum tuberosum]	-	-	-	-	-	-	-
PGSC0003DMG400025976	1117	1879	617	145	183	189	42.17	51.41	24.37	4.9	6.17	6.32	39.3167	5.79667	-2.76185	8.13e-21	1.36e-18	UNE10	PREDICTED: transcription factor UNE10 [Solanum tuberosum]	-	-	-	-	-	-	-
PGSC0003DMG400033087	96	96	85	7	12	2	5.22	3.77	4.81	0.34	0.59	0.1	4.6	0.343333	-3.74395	8.3e-15	7.72e-13	UNE10	PREDICTED: transcription factor UNE10-like isoform X2 [Solanum tuberosum]	-	-	-	-	-	-	-
PGSC0003DMG400004061	102	106	201	78	47	36	2.94	1.99	4.98	1.8	1.25	0.97	3.30333	1.34	-1.30169	0.000215309	0.0020473	BIM1	PREDICTED: transcription factor BIM1-like isoform X1 [Solanum tuberosum]	-	-	-	-	-	-	-
PGSC0003DMG400005998	38	53	26	1	1	0	2.78	2.79	1.97	0.07	0.1	0	2.51333	0.0566667	-5.47096	9.22e-08	2.5e-06	PIL15	PREDICTED: transcription factor PIF5-like isoform X4 [Solanum tuberosum]	Environmental Information Processing;Organismal Systems	Signal transduction;Environmental adaptation	ko04075//Plant hormone signal transduction;ko04712//Circadian rhythm - plant	K12126;K12126	-	-	-
PGSC0003DMG400005894	103	161	104	213	322	331	2.54	4.23	3.03	4.8	9.1	8.3	3.26667	7.4	1.17971	0.000860065	0.00636557	LHW	PREDICTED: transcription factor LHW-like [Solanum tuberosum]	-	-	-	-	-	-	-
CCAAT
PGSC0003DMG401021124	161	243	206	95	139	115	7.78	8.76	9.45	3.29	5.25	4.16	8.66333	4.23333	-1.03313	1.64e-05	0.000235952	NFYA7	PREDICTED: nuclear transcription factor Y subunit A-7 isoform X1 [Solanum tuberosum]	-	-	-	-	-	-	-
MSTRG.7902	29	25	77	204	193	181	1.22	0.62	2.44	6.45	5.47	5.37	1.42667	5.76333	2.01426	0.000230323	0.00216031	NFYC2	PREDICTED: nuclear transcription factor Y subunit gamma-like isoform X4 [Solanum tuberosum]	-	-	-	-	-	-	-
MSTRG.10704	3	3	6	31	45	21	0.2	0.14	0.41	1.83	2.65	1.22	0.25	1.9	2.926	0.000320452	0.00285081	NFYC1	PREDICTED: nuclear transcription factor Y subunit C-1-like [Solanum tuberosum]	-	-	-	-	GO:0005622//intracellular	-	GO:0006351//transcription, DNA-templated
PGSC0003DMG400008148	2	0	4	20	17	27	0.08	0	0.14	0.61	0.54	0.83	0.0733333	0.66	3.16993	0.00207048	0.0129159	NFYA1	PREDICTED: nuclear transcription factor Y subunit A-7-like [Solanum tuberosum]	-	-	-	-	-	-	-
MYB
PGSC0003DMG400015536	110	82	113	14	10	23	6.15	3.34	6.77	0.71	0.51	1.14	5.42	0.786667	-2.78447	8.06e-12	4.91e-10	MYB48	PREDICTED: transcription factor MYB48 [Solanum tuberosum]	Organismal Systems	Environmental adaptation	ko04626//Plant-pathogen interaction	K09422	-	-	-
PGSC0003DMG400030548	70	63	85	20	18	12	9.24	6.21	11.43	2.56	1.93	1.45	8.96	1.98	-2.178	1.7e-08	5.34e-07	MYB3	PREDICTED: transcription factor MYB3-like [Solanum tuberosum]	Organismal Systems	Environmental adaptation	ko04626//Plant-pathogen interaction	K09422	-	-	-
PGSC0003DMG402010883	192	155	29	48	14	32	12.54	7.3	1.97	2.84	0.81	1.86	7.27	1.83667	-1.98487	0.000457395	0.00380444	MYB48	PREDICTED: transcription factor MYB48-like [Solanum tuberosum]	Organismal Systems	Environmental adaptation	ko04626//Plant-pathogen interaction	K09422	-	-	-
PGSC0003DMG400008834	166	197	300	461	666	620	7.23	6.28	13.48	17.74	25.89	23.33	8.99667	22.32	1.31087	0.000839958	0.00627593	AS1	PREDICTED: transcription factor AS1 [Solanum tuberosum]	Organismal Systems	Environmental adaptation	ko04626//Plant-pathogen interaction	K09422	-	GO:0005488//binding	-
PGSC0003DMG401010883	388	330	16	34	13	26	20.29	12.37	0.84	1.61	0.61	1.2	11.1667	1.14	-3.29209	0.00120338	0.00835559	MYB48	PREDICTED: transcription factor MYB48-like [Solanum tuberosum]	Organismal Systems	Environmental adaptation	ko04626//Plant-pathogen interaction	K09422	-	-	-
PGSC0003DMG400030397	102	69	35	36	15	28	5.06	2.64	1.91	1.61	0.7	1.29	3.20333	1.2	-1.41654	0.00142256	0.00958323	MYB48	PREDICTED: transcription factor MYB48-like [Solanum tuberosum]	Organismal Systems	Environmental adaptation	ko04626//Plant-pathogen interaction	K09422	-	-	-
PGSC0003DMG400025303	19	37	46	89	140	120	0.82	1.16	2.07	3.48	5.47	4.62	1.35	4.52333	1.74443	0.000651094	0.0050774	SRM1	PREDICTED: transcription factor DIVARICATA-like [Solanum tuberosum]	-	-	-	-	GO:0043231//intracellular membrane-bounded organelle	GO:0005488//binding	-
PGSC0003DMG400001749	39	73	61	138	129	194	1.24	1.74	2.33	3.97	3.7	6.7	1.77	4.79	1.43628	0.00130785	0.00892689	SRM1	PREDICTED: transcription factor DIVARICATA-like [Solanum tuberosum]	-	-	-	-	-	-	-
PGSC0003DMG400027126	134	155	166	341	278	412	6.79	5.67	8.67	15.36	12.41	18.18	7.04333	15.3167	1.12077	0.00116704	0.00816454	DIVARICATA	PREDICTED: transcription factor DIVARICATA-like [Solanum tuberosum]	-	-	-	-	-	-	-
G2-like
PGSC0003DMG400004567	165	192	65	42	73	53	9.78	8.16	4.35	2.19	4.01	3.12	7.43	3.10667	-1.25799	0.000114715	0.00122689	PHL3	PREDICTED: myb family transcription factor APL-like isoform X1 [Solanum tuberosum]	-	-	-	-	-	-	-
PGSC0003DMG400030328	27	41	2	668	613	790	1.54	1.23	0.12	30.9	28.21	36.28	0.963333	31.7967	5.0447	4.32e-17	5.41e-15	BOA	PREDICTED: transcription factor PCL1-like [Solanum tuberosum]	-	-	-	-	-	-	-
PGSC0003DMG400002144	36	52	3	709	710	955	1.72	1.8	0.15	30.72	30.69	40.73	1.22333	34.0467	4.79862	5.25e-07	1.19e-05	LUX	PREDICTED: transcription factor LUX [Solanum tuberosum]	-	-	-	-	-	-	-
TCP
PGSC0003DMG400021568	31	78	43	246	257	246	2.15	3.91	3.11	15.47	16.12	15.23	3.05667	15.6067	2.35213	9.37e-10	3.88e-08	TCP11	PREDICTED: transcription factor TCP11 [Solanum tuberosum]	-	-	-	-	-	-	-
PGSC0003DMG400026105	66	92	99	205	278	378	2.86	2.87	4.46	8.02	10.86	14.57	3.39667	11.15	1.71485	1.18e-05	0.000178769	TCP8	PREDICTED: transcription factor TCP8-like [Solanum tuberosum]	-	-	-	-	-	-	-
HSF
PGSC0003DMG400000380	69	144	73	278	359	330	3.12	4.7	3.44	11.38	14.66	13.3	3.75333	13.1133	1.80479	9.4e-07	1.97e-05	HSFC1	PREDICTED: heat stress transcription factor C-1 [Solanum tuberosum]	-	-	-	-	-	-	-
PGSC0003DMG400016270	3	5	4	32	42	30	0.15	0.32	0.26	1.88	2.37	1.38	0.243333	1.87667	2.94717	3.39e-05	0.00043943	HSFA6b	PREDICTED: heat stress transcription factor A-6b-like [Solanum tuberosum]	-	-	-	-	-	-	-
PGSC0003DMG401019343	100	92	201	15	49	59	3.73	2.43	7.78	0.49	1.74	2.04	4.64667	1.42333	-1.70692	0.000148662	0.0015157	HSFA6b	PREDICTED: heat stress transcription factor A-7a-like isoform X1 [Solanum tuberosum]	-	-	-	-	-	-	-
PGSC0003DMG402019343	134	97	535	60	132	135	5.13	2.72	21.4	2.14	4.72	4.82	9.75	3.89333	-1.3244	0.00798689	0.0373985	HSFA6b	PREDICTED: heat stress transcription factor A-7a-like isoform X1 [Solanum tuberosum]	-	-	-	-	-	-	-
GATA
PGSC0003DMG400026025	337	350	360	908	1731	2448	21.01	15.76	23.35	51.22	97.42	135.94	20.04	94.86	2.24292	6.47e-09	2.23e-07	GATA4	PREDICTED: GATA transcription factor 4 [Solanum tuberosum]	-	-	-	-	-	-	-
PGSC0003DMG400008082	509	781	737	1443	1443	1449	24.64	27.3	37.12	63.25	63.1	62.57	29.6867	62.9733	1.08493	0.000224595	0.00212058	GATA11	PREDICTED: GATA transcription factor 11-like [Solanum tuberosum]	-	-	-	-	-	-	-
PGSC0003DMG400004624	24	34	43	94	104	89	1.22	1.17	2.03	3.85	4.3	3.62	1.47333	3.92333	1.413	0.00184489	0.0117684	GATA15	PREDICTED: GATA transcription factor 16-like [Solanum tuberosum]	-	-	-	-	-	-	-
PGSC0003DMG403025785	42	35	81	161	143	164	0.53	0.33	1.11	1.82	1.66	1.84	0.656667	1.77333	1.43323	0.00396506	0.0217391	--	PREDICTED: GATA transcription factor 26-like [Solanum lycopersicum]	-	-	-	-	-	-	-
NAC
PGSC0003DMG400010870	197	234	91	10	25	37	11.13	9.44	5.12	0.48	1.28	1.91	8.56333	1.22333	-2.80735	6.63e-11	3.49e-09	NAC022	PREDICTED: NAC transcription factor 29 [Solanum tuberosum]	-	-	-	-	-	-	GO:0010467//gene expression;GO:0034645//cellular macromolecule biosynthetic process
PGSC0003DMG400008677	367	295	942	66	158	141	26.4	15.36	71.34	4.37	10.29	9.07	37.7	7.91	-2.25281	3.6e-07	8.49e-06	NAC022	PREDICTED: NAC transcription factor 25-like isoform X2 [Solanum tuberosum]	-	-	-	-	-	-	-
PGSC0003DMG400005501	8	4	6	0	0	0	0.95	0.34	0.74	0	0	0	0.676667	0.001	-9.4023	0.002843	0.0166954	NAC104	PREDICTED: NAC transcription factor 25-like [Solanum tuberosum]	-	-	-	-	-	-	GO:0010467//gene expression;GO:0034645//cellular macromolecule biosynthetic process
MADS
PGSC0003DMG400000136	150	271	46	80	79	45	8.59	11.39	3.02	4.1	4.39	2.27	7.66667	3.58667	-1.09596	0.00598995	0.0300006	MADS6	PREDICTED: MADS-box transcription factor 6 [Solanum tuberosum]	-	-	-	-	GO:0043231//intracellular membrane-bounded organelle	GO:0001071//nucleic acid binding transcription factor activity;GO:0005515//protein binding	GO:0010468//regulation of gene expression;GO:0034645//cellular macromolecule biosynthetic process
E2F/DP
PGSC0003DMG402024469	28	38	41	2	14	9	1.31	1.28	1.99	0.1	0.59	0.37	1.52667	0.353333	-2.11128	0.000243737	0.00226853	E2FE	PREDICTED: E2F transcription factor-like E2FE isoform X1 [Solanum tuberosum]	-	-	-	-	-	-	-
PGSC0003DMG401005482	55	48	241	491	485	490	1.82	1.06	7.38	13.72	13.6	13.24	3.42	13.52	1.98303	0.00295539	0.0172506	E2FA	PREDICTED: transcription factor E2FA isoform X3 [Solanum pennellii]	-	-	-	-	-	-	-
Trihelix
PGSC0003DMG400014176	24	30	18	9	12	8	1.41	1.27	1.1	0.48	0.64	0.42	1.26	0.513333	-1.29546	0.00501452	0.0261155	ASR3	PREDICTED: trihelix transcription factor ASR3-like [Solanum lycopersicum]	-	-	-	-	-	-	-
TFIIH
PGSC0003DMG401027913	7	11	36	97	113	102	0.55	0.6	2.81	6.56	7.6	6.78	1.32	6.98	2.40269	0.000307684	0.00275751	GTF2H2	PREDICTED: general transcription factor IIH subunit 2-like [Solanum tuberosum]	Genetic Information Processing;Genetic Information Processing	Replication and repair;Transcription	ko03420//Nucleotide excision repair;ko03022//Basal transcription factors	K03142;K03142	-	GO:0046914//transition metal ion binding	GO:0006281//DNA repair;GO:0034645//cellular macromolecule biosynthetic process

## Sheet: CK48-vs-P48
id	CK96-1_count	CK96-2_count	CK96-3_count	P96-1_count	P96-2_count	P96-3_count	CK96-1_fpkm	CK96-2_fpkm	CK96-3_fpkm	P96-1_fpkm	P96-2_fpkm	P96-3_fpkm	CK96_mean	P96_mean	log2(fc)	PValue	FDR	Symbol	Description	KEGG_A_class	KEGG_B_class	Pathway	K_ID	GO Component	GO Function	GO Process
AP2-EREBP
PGSC0003DMG400012305	328	360	387	34	25	9	14.56	14.22	14.91	1.41	0.85	0.51	14.5633	0.923333	-3.97935	9.07246e-41	8.80351e-39	CRF2	PREDICTED: ethylene-responsive transcription factor CRF2 [Solanum tuberosum]	-	-	-	-	-	-	-
PGSC0003DMG400017485	631	697	786	149	137	63	24.04	23.53	26.16	5.33	3.92	3.08	24.5767	4.11	-2.58008	1.11817e-34	8.57843e-33	At4g13040	PREDICTED: ethylene-responsive transcription factor-like protein At4g13040 [Solanum tuberosum]	-	-	-	-	-	-	GO:0010467//gene expression;GO:0034645//cellular macromolecule biosynthetic process;GO:0050794//regulation of cellular process
PGSC0003DMG400011046	152	160	146	442	992	469	5.25	6.34	3.98	12.54	24.84	19.73	5.19	19.0367	1.87497	4.24004e-19	1.24364e-17	AP2	PREDICTED: ethylene-responsive transcription factor RAP2-7-like [Solanum tuberosum]	-	-	-	-	-	-	-
PGSC0003DMG400014541	293	466	445	97	157	92	11.19	16.52	14.65	3.58	4.51	4.37	14.12	4.15333	-1.7654	3.73426e-13	6.17764e-12	ERF118	PREDICTED: ethylene-responsive transcription factor ERF118-like [Solanum tuberosum]	-	-	-	-	-	-	-
PGSC0003DMG400023619	287	168	259	58	45	46	18.47	9.62	14.46	3.49	2.22	3.75	14.1833	3.15333	-2.16925	4.64126e-10	5.31947e-09	ERF1B	PREDICTED: ethylene-responsive transcription factor 1B-like [Solanum tuberosum]	Environmental Information Processing;Environmental Information Processing	Signal transduction;Signal transduction	ko04075//Plant hormone signal transduction;ko04016//MAPK signaling pathway - plant	K14516;K14516	GO:0043231//intracellular membrane-bounded organelle	GO:0001071//nucleic acid binding transcription factor activity	GO:0000160//phosphorelay signal transduction system;GO:0003006//developmental process involved in reproduction;GO:0006950//response to stress;GO:0007275//multicellular organism development;GO:0010468//regulation of gene expression;GO:0010476//gibberellin mediated signaling pathway;GO:0034645//cellular macromolecule biosynthetic process
PGSC0003DMG400007036	0	1	3	42	46	24	0	0.07	0.21	3.17	2.85	2.45	0.0933333	2.82333	4.91886	1.17998e-08	1.10736e-07	ERF023	PREDICTED: ethylene-responsive transcription factor ERF023 [Solanum tuberosum]	-	-	-	-	-	-	-
PGSC0003DMG400012154	251	162	390	57	79	59	12.55	7.21	16.92	2.67	3.03	3.74	12.2267	3.14667	-1.95813	3.95275e-08	3.4097e-07	ERF061	PREDICTED: ethylene-responsive transcription factor ERF061 [Solanum tuberosum]	-	-	-	-	-	-	-
PGSC0003DMG400016006	396	309	560	170	84	72	29.15	20.23	35.76	11.71	4.74	6.71	28.38	7.72	-1.8782	1.09593e-07	8.83288e-07	ERF2	PREDICTED: ethylene-responsive transcription factor 1-like [Solanum tuberosum]	-	-	-	-	-	-	-
PGSC0003DMG400008538	315	205	389	98	138	65	15.77	9.13	16.89	4.59	5.3	4.12	13.93	4.67	-1.5767	1.43624e-07	1.13704e-06	RAP2-4	PREDICTED: ethylene-responsive transcription factor RAP2-13 [Solanum tuberosum]	-	-	-	-	-	-	-
PGSC0003DMG400013255	66	49	55	13	11	4	8.8	5.81	6.36	1.62	1.12	0.68	6.99	1.14	-2.61626	4.80695e-07	3.48834e-06	ERF1B	PREDICTED: ethylene-responsive transcription factor 1B-like [Solanum tuberosum]	Environmental Information Processing;Environmental Information Processing	Signal transduction;Signal transduction	ko04075//Plant hormone signal transduction;ko04016//MAPK signaling pathway - plant	K14516;K14516	-	-	-
PGSC0003DMG400017231	116	24	205	18	16	6	8.44	1.55	12.94	1.23	0.89	0.55	7.64333	0.89	-3.10232	4.59142e-06	2.78319e-05	ERF1B	PREDICTED: ethylene-responsive transcription factor 1B-like [Solanum tuberosum]	Environmental Information Processing;Environmental Information Processing	Signal transduction;Signal transduction	ko04075//Plant hormone signal transduction;ko04016//MAPK signaling pathway - plant	K14516;K14516	GO:0043231//intracellular membrane-bounded organelle	GO:0001071//nucleic acid binding transcription factor activity	GO:0000160//phosphorelay signal transduction system;GO:0006950//response to stress;GO:0009755//hormone-mediated signaling pathway;GO:0010468//regulation of gene expression;GO:0034645//cellular macromolecule biosynthetic process
PGSC0003DMG400029713	39	29	44	120	102	54	3.55	2.35	3.47	10.22	7.12	6.22	3.12333	7.85333	1.33022	1.60231e-05	8.72212e-05	ERF12	PREDICTED: ethylene-responsive transcription factor 12 [Solanum tuberosum]	-	-	-	-	-	-	-
PGSC0003DMG400006482	224	235	206	100	134	79	11.44	10.15	9.04	3.74	4.4	4.38	10.21	4.17333	-1.29071	1.76512e-05	9.54069e-05	AP2	PREDICTED: AP2-like ethylene-responsive transcription factor TOE3 [Solanum tuberosum]	-	-	-	-	GO:0043231//intracellular membrane-bounded organelle	GO:0001071//nucleic acid binding transcription factor activity	GO:0010468//regulation of gene expression;GO:0034645//cellular macromolecule biosynthetic process;GO:0048869//cellular developmental process;GO:0090567//reproductive shoot system development
PGSC0003DMG400009475	3990	2786	4945	1543	2881	1266	140.02	86.97	150.53	50.66	77.51	56.26	125.84	61.4767	-1.03348	0.000100535	0.00047264	RAP2-4	PREDICTED: ethylene-responsive transcription factor RAP2-4-like [Solanum tuberosum]	-	-	-	-	GO:0043231//intracellular membrane-bounded organelle	GO:0001071//nucleic acid binding transcription factor activity	GO:0010468//regulation of gene expression;GO:0034645//cellular macromolecule biosynthetic process
PGSC0003DMG400025479	95	115	84	54	56	30	3.54	3.52	3.09	1.79	1.52	1.76	3.38333	1.69	-1.00142	0.0024515	0.00830016	AP2	PREDICTED: AP2-like ethylene-responsive transcription factor TOE3 isoform X1 [Solanum tuberosum]	-	-	-	-	GO:0043231//intracellular membrane-bounded organelle	GO:0001071//nucleic acid binding transcription factor activity	GO:0010468//regulation of gene expression;GO:0034645//cellular macromolecule biosynthetic process
PGSC0003DMG400028913	16	24	20	43	50	27	1.41	1.89	1.55	3.55	3.4	3.02	1.61667	3.32333	1.03961	0.00404386	0.0128914	At1g16060	PREDICTED: AP2-like ethylene-responsive transcription factor At1g16060 [Solanum tuberosum]	-	-	-	-	-	-	-
PGSC0003DMG400025989	6	8	5	0	0	0	0.57	0.68	0.41	0	0	0	0.553333	0.001	-9.11201	0.00456871	0.0143779	ERF2	PREDICTED: ethylene-responsive transcription factor 1-like isoform X2 [Solanum tuberosum]	-	-	-	-	-	-	-
PGSC0003DMG400026136	8	11	2	18	25	17	0.52	0.64	0.11	1.09	1.24	1.38	0.423333	1.23667	1.54659	0.0157624	0.042112	ERF003	PREDICTED: ethylene-responsive transcription factor ERF003-like [Solanum tuberosum]	-	-	-	-	GO:0043231//intracellular membrane-bounded organelle	GO:0001071//nucleic acid binding transcription factor activity	GO:0000160//phosphorelay signal transduction system;GO:0003006//developmental process involved in reproduction;GO:0006950//response to stress;GO:0007275//multicellular organism development;GO:0010468//regulation of gene expression;GO:0010476//gibberellin mediated signaling pathway;GO:0034645//cellular macromolecule biosynthetic process
PGSC0003DMG400028500	3	6	7	41	7	12	0.24	0.42	0.48	3.03	0.42	1.2	0.38	1.55	2.0282	0.0112408	0.0315535	ERF003	PREDICTED: ethylene-responsive transcription factor ERF003-like [Solanum tuberosum]	-	-	-	-	-	-	-
PGSC0003DMG400010135	2	6	3	26	14	7	0.31	0.84	0.41	3.82	1.69	1.39	0.52	2.3	2.14505	0.00713831	0.021278	ERF084	PREDICTED: ethylene-responsive transcription factor ERF084-like [Solanum tuberosum]	-	-	-	-	-	-	GO:0010467//gene expression;GO:0034645//cellular macromolecule biosynthetic process;GO:0050794//regulation of cellular process
WRKY
PGSC0003DMG400029207	4396	1685	3247	590	784	347	301.57	103.73	193.51	37.82	41.71	30.45	199.603	36.66	-2.44486	9.74548e-14	1.73371e-12	WRKY70	WRKY transcription factor 6 [Solanum tuberosum]	-	-	-	-	-	-	-
PGSC0003DMG400028335	889	817	1102	380	327	166	28.11	23.13	30.16	11.17	7.88	6.61	27.1333	8.55333	-1.66551	2.08526e-13	3.56003e-12	WRKY4	PREDICTED: probable WRKY transcription factor 4 [Solanum lycopersicum]	-	-	-	-	-	-	-
PGSC0003DMG400010987	295	514	314	80	119	76	10.42	16.08	9.58	2.63	3.2	3.38	12.0267	3.07	-1.96993	3.89766e-12	5.75738e-11	WRKY44	PREDICTED: WRKY transcription factor 44 [Solanum tuberosum]	-	-	-	-	-	-	-
PGSC0003DMG400020608	2651	1287	1733	520	656	429	187.65	80.18	107.82	34.95	34.3	37.13	125.217	35.46	-1.82016	2.27241e-09	2.35889e-08	WRKY70	PREDICTED: probable WRKY transcription factor 70 [Solanum tuberosum]	-	-	-	-	-	-	-
PGSC0003DMG400023360	1100	1321	1251	686	691	460	23.74	25.32	23.61	12.95	10.55	11.38	24.2233	11.6267	-1.05896	2.38133e-09	2.46362e-08	WRKY24	PREDICTED: probable WRKY transcription factor 26 [Capsicum annuum]	Organismal Systems	Environmental adaptation	ko04626//Plant-pathogen interaction	K18835	-	-	-
PGSC0003DMG400027582	272	150	212	63	47	32	22.6	11.09	15.28	4.9	2.99	3.37	16.3233	3.75333	-2.12069	4.20845e-09	4.2136e-08	WRKY70	PREDICTED: probable WRKY transcription factor 70 [Solanum tuberosum]	-	-	-	-	-	-	-
PGSC0003DMG400028381	110	112	130	32	45	25	5.4	4.91	5.57	1.47	1.7	1.56	5.29333	1.57667	-1.7473	1.36351e-08	1.26604e-07	WRKY57	PREDICTED: probable WRKY transcription factor 57 [Solanum tuberosum]	-	-	-	-	-	-	GO:0006950//response to stress;GO:0009628//response to abiotic stimulus
PGSC0003DMG401031196	62	47	75	11	10	3	9.32	5.32	10.43	1.52	1.08	0.36	8.35667	0.986667	-3.08229	2.41719e-08	2.16182e-07	WRKY51	PREDICTED: probable WRKY transcription factor 51 isoform X2 [Solanum tuberosum]	-	-	-	-	-	-	-
PGSC0003DMG401033880	479	389	601	224	187	86	20.78	15.27	23.05	9.05	6.28	4.85	19.7	6.72667	-1.55023	3.67605e-08	3.18332e-07	WRKY41	PREDICTED: probable WRKY transcription factor 41 [Solanum tuberosum]	-	-	-	-	-	-	-
PGSC0003DMG400005329	256	283	259	121	155	68	10.66	7.96	7.76	3.7	3.94	2.76	8.79333	3.46667	-1.34286	1.92398e-07	1.49049e-06	WRKY21	PREDICTED: probable WRKY transcription factor 21 [Solanum tuberosum]	-	-	-	-	-	-	-
PGSC0003DMG400007947	688	456	912	279	376	179	34.63	20.44	39.97	13.2	14.61	11.28	31.68	13.03	-1.28174	3.4394e-06	2.14145e-05	WRKY7	WRKY transcription factor 2 [Solanum tuberosum]	-	-	-	-	-	-	-
PGSC0003DMG400031140	127	55	171	19	25	25	10	3.85	11.67	1.4	1.51	2.49	8.50667	1.8	-2.2406	6.26269e-06	3.68173e-05	WRKY51	PREDICTED: probable WRKY transcription factor 51 [Solanum tuberosum]	-	-	-	-	-	-	-
PGSC0003DMG400009103	18	14	46	0	1	0	0.88	0.61	1.96	0	0.04	0	1.15	0.0133333	-6.43045	1.79745e-05	9.709e-05	WRKY41	PREDICTED: probable WRKY transcription factor 30 [Solanum tuberosum]	-	-	-	-	-	-	-
PGSC0003DMG400008188	63	96	113	28	43	15	8.04	10.9	12.51	3.34	4.21	2.43	10.4833	3.32667	-1.65595	2.03341e-05	0.000108853	WRKY50	PREDICTED: probable WRKY transcription factor 51 [Solanum tuberosum]	-	-	-	-	-	-	-
PGSC0003DMG400012160	151	80	234	12	67	6	4.85	2.29	6.54	0.36	1.65	0.23	4.56	0.746667	-2.6105	5.08628e-05	0.000252872	WRKY53	PREDICTED: probable WRKY transcription factor 53 [Solanum tuberosum]	-	-	-	-	-	-	-
PGSC0003DMG400033884	57	53	74	23	20	6	3.19	2.64	3.59	1.21	0.86	0.43	3.14	0.833333	-1.9138	5.41726e-05	0.000267862	WRKY41	PREDICTED: probable WRKY transcription factor 41 [Solanum tuberosum]	-	-	-	-	-	-	-
PGSC0003DMG400005835	725	144	709	63	117	42	32.85	5.6	27.41	2.52	3.98	2.34	21.9533	2.94667	-2.89728	0.000143665	0.000652784	WRKY53	PREDICTED: probable WRKY transcription factor 53 [Solanum tuberosum]	-	-	-	-	-	-	-
PGSC0003DMG400009051	134	102	187	60	80	37	8.15	5.32	9.59	3.29	3.59	2.92	7.68667	3.26667	-1.23454	0.000256449	0.00110608	WRKY28	WRKY transcription factor 4 [Solanum tuberosum]	-	-	-	-	-	-	-
PGSC0003DMG402007388	422	45	308	11	40	16	25.08	2.38	15.89	0.6	1.82	1.2	14.45	1.20667	-3.58197	0.000318975	0.00134504	WRKY40	PREDICTED: probable WRKY transcription factor 40 [Solanum tuberosum]	-	-	-	-	-	-	-
PGSC0003DMG400009530	1757	496	1387	339	400	212	84.74	21.42	57.87	15.42	14.91	13.06	54.6767	14.4633	-1.91853	0.00105104	0.00388844	WRKY11	PREDICTED: probable WRKY transcription factor 11 [Solanum tuberosum]	-	-	-	-	-	-	-
PGSC0003DMG400022063	115	67	228	67	60	25	4.83	2.5	8.3	2.62	1.95	1.34	5.21	1.97	-1.40309	0.00354644	0.0114892	WRKY6	PREDICTED: WRKY transcription factor 6-like [Solanum tuberosum]	-	-	-	-	-	-	-
PGSC0003DMG400015015	1213	550	1283	391	882	262	50.9	21.56	44.94	15.65	28.76	13.98	39.1333	19.4633	-1.00764	0.00790698	0.0232614	WRKY6	PREDICTED: WRKY transcription factor 6-like [Solanum tuberosum]	-	-	-	-	-	-	-
bZIP
PGSC0003DMG401020784	154	379	162	35	35	21	7.85	17.17	7.17	1.69	1.36	1.61	10.73	1.55333	-2.78821	1.26732e-12	1.97416e-11	HY5	PREDICTED: transcription factor HY5 [Solanum tuberosum]	Organismal Systems	Environmental adaptation	ko04712//Circadian rhythm - plant	K16241	GO:0043231//intracellular membrane-bounded organelle	GO:0001071//nucleic acid binding transcription factor activity;GO:0043566//structure-specific DNA binding	GO:0006355//regulation of transcription, DNA-templated;GO:0006405//RNA export from nucleus;GO:0006464//cellular protein modification process;GO:0006996//organelle organization;GO:0007602//phototransduction;GO:0009411//response to UV;GO:0009893//positive regulation of metabolic process;GO:0010476//gibberellin mediated signaling pathway;GO:0019827//stem cell population maintenance;GO:0019932//secon…
MSTRG.23520	911	1077	971	489	547	279	32.16	33.82	29.73	16.15	14.8	12.47	31.9033	14.4733	-1.14031	3.50473e-12	5.21145e-11	BZIP16	PREDICTED: transcription factor HBP-1a isoform X2 [Solanum tuberosum]	-	-	-	-	GO:0043231//intracellular membrane-bounded organelle	GO:0001071//nucleic acid binding transcription factor activity;GO:0003677//DNA binding	GO:0010468//regulation of gene expression;GO:0034645//cellular macromolecule biosynthetic process
PGSC0003DMG400016951	696	1345	1195	399	438	282	29.54	50.58	43.88	15.99	14.17	15.41	41.3333	15.19	-1.44418	1.74436e-10	2.09964e-09	TGA7	PREDICTED: transcription factor TGA7 [Solanum tuberosum]	Environmental Information Processing	Signal transduction	ko04075//Plant hormone signal transduction	K14431	-	-	-
PGSC0003DMG400007301	338	281	371	181	181	82	21.05	15.57	20.04	10.55	8.64	6.47	18.8867	8.55333	-1.14281	8.91119e-06	5.09241e-05	BZIP53	PREDICTED: bZIP transcription factor 53 [Solanum tuberosum]	-	-	-	-	-	GO:0001071//nucleic acid binding transcription factor activity;GO:0003677//DNA binding	GO:0010468//regulation of gene expression
PGSC0003DMG400003701	177	306	362	153	102	92	8.83	13.59	15.67	7.14	3.9	5.82	12.6967	5.62	-1.17581	0.000372499	0.00154814	BZIP53	PREDICTED: bZIP transcription factor 53-like [Solanum tuberosum]	-	-	-	-	-	GO:0003677//DNA binding	GO:0010468//regulation of gene expression
bHLH
PGSC0003DMG400018332	140	202	209	755	777	535	5.74	7.37	7.43	28.96	24.42	27.78	6.84667	27.0533	1.98233	2.55838e-34	1.93256e-32	BHLH14	PREDICTED: transcription factor MYC2-like [Solanum tuberosum]	-	-	-	-	-	-	-
PGSC0003DMG400008805	168	168	179	573	766	339	4.4	3.94	4.03	13.92	15.35	11.11	4.12333	13.46	1.7068	1.2595e-25	6.17182e-24	BHLH49	PREDICTED: transcription factor bHLH49-like [Solanum tuberosum]	-	-	-	-	-	-	-
PGSC0003DMG401010822	39	66	47	454	270	184	2.13	3.41	2.84	24.98	10.97	12.76	2.79333	16.2367	2.5392	1.38063e-17	3.53803e-16	BHLH14	PREDICTED: transcription factor MYC4-like [Solanum tuberosum]	-	-	-	-	-	-	-
PGSC0003DMG401022600	617	857	814	289	461	216	26.5	32.73	30.32	11.62	15.14	11.71	29.85	12.8233	-1.21896	2.5468e-10	3.02048e-09	BHLH094	PREDICTED: transcription factor bHLH79 isoform X1 [Solanum tuberosum]	-	-	-	-	-	-	-
PGSC0003DMG400006394	57	165	61	265	618	309	2.55	6.7	2.44	11.41	21.52	17.99	3.89667	16.9733	2.12296	7.98731e-09	7.69276e-08	BHLH93	PREDICTED: transcription factor bHLH93-like [Solanum tuberosum]	-	-	-	-	-	-	-
PGSC0003DMG400030616	16	8	30	87	76	60	0.99	0.44	1.6	5.02	3.59	4.68	1.01	4.43	2.13295	7.31827e-07	5.16423e-06	BHLH93	PREDICTED: transcription factor bHLH93 [Solanum tuberosum]	-	-	-	-	-	-	-
PGSC0003DMG400004922	35	56	54	110	119	81	1.08	1.54	1.48	3.24	2.81	3.16	1.36667	3.07	1.16758	3.9911e-06	2.44709e-05	BHLH74	PREDICTED: transcription factor bHLH74 [Solanum tuberosum]	-	-	-	-	-	-	-
PGSC0003DMG400005525	2	0	15	84	75	24	0.26	0	0.61	6.9	3.84	1.67	0.29	4.13667	3.83434	7.31929e-06	4.25198e-05	BHLH14	PREDICTED: transcription factor MYC4-like [Solanum tuberosum]	-	-	-	-	-	-	-
PGSC0003DMG400003746	170	232	168	67	102	69	12.47	14.9	9.8	4.16	5.22	5.95	12.39	5.11	-1.27778	4.05639e-05	0.000206051	BHLH110	PREDICTED: transcription factor bHLH110 [Solanum tuberosum]	-	-	-	-	-	-	-
PGSC0003DMG400019236	63	106	66	11	24	24	1.91	2.86	1.74	0.31	0.56	0.92	2.17	0.596667	-1.8627	0.000134703	0.000616049	BHLH123	PREDICTED: transcription factor bHLH123-like [Solanum tuberosum]	-	-	-	-	-	-	-
PGSC0003DMG400000958	164	189	178	68	103	74	9.26	9.58	8.58	3.41	4.44	5.05	9.14	4.3	-1.08786	0.000175095	0.000782413	--	PREDICTED: transcription factor bHLH69-like isoform X2 [Solanum pennellii]	-	-	-	-	-	-	-
PGSC0003DMG400031314	216	211	168	64	138	54	3.27	2.85	2.22	0.89	1.58	1.04	2.78	1.17	-1.24858	0.000190091	0.000840248	BHLH81	PREDICTED: transcription factor bHLH81-like [Solanum tuberosum]	-	-	-	-	-	-	-
PGSC0003DMG400012248	212	145	220	78	126	57	4.52	2.75	4.07	1.55	2.06	1.54	3.78	1.71667	-1.13878	0.000260918	0.00112181	BHLH155	PREDICTED: transcription factor bHLH157 [Solanum tuberosum]	-	-	-	-	-	-	-
PGSC0003DMG400012237	0	0	0	14	6	6	0	0	0	0.64	0.23	0.37	0.001	0.413333	8.69116	0.000303541	0.00128748	BHLH14	PREDICTED: transcription factor MYC2-like [Solanum tuberosum]	-	-	-	-	-	-	-
PGSC0003DMG400027979	67	164	67	179	227	222	5.34	11.6	4.65	13.45	13.89	22.58	7.19667	16.64	1.20925	0.000450367	0.00183359	BHLH93	PREDICTED: transcription factor SCREAM2-like [Solanum tuberosum]	-	-	-	-	-	-	-
PGSC0003DMG402010822	0	0	3	16	11	12	0	0	0.24	1.23	0.67	1.17	0.08	1.02333	3.67713	0.000936492	0.00350684	BHLH	PREDICTED: transcription factor MYC4-like [Solanum tuberosum]	-	-	-	-	-	-	-
PGSC0003DMG400014621	76	118	115	58	47	31	4.9	6.73	6.54	3.45	2.36	2.53	6.05667	2.78	-1.12344	0.0012259	0.00447124	BHLH153	PREDICTED: transcription factor bHLH113-like [Solanum tuberosum]	-	-	-	-	-	GO:0005515//protein binding	-
PGSC0003DMG400017440	2	0	7	75	10	7	0.15	0	0.46	5.36	0.59	0.68	0.203333	2.21	3.44213	0.00127216	0.00462482	BHLH35	PREDICTED: transcription factor bHLH35-like [Solanum tuberosum]	-	-	-	-	-	-	-
PGSC0003DMG401025764	13	17	16	3	1	1	0.86	1	0.92	0.19	0.05	0.08	0.926667	0.106667	-3.11894	0.00160182	0.00567457	BHLH113	PREDICTED: transcription factor bHLH113 [Solanum tuberosum]	-	-	-	-	-	-	-
PGSC0003DMG400020807	29	19	25	59	65	31	1.19	0.69	0.89	2.26	2.04	1.6	0.923333	1.96667	1.09083	0.00180616	0.00632363	BHLH62	PREDICTED: transcription factor bHLH62-like [Solanum tuberosum]	-	-	-	-	-	-	-
PGSC0003DMG400021526	4	2	2	11	16	9	0.22	0.1	0.09	0.56	0.67	0.62	0.136667	0.616667	2.17383	0.00790158	0.0232483	BHLH84	PREDICTED: transcription factor bHLH84 [Solanum tuberosum]	-	-	-	-	-	-	-
PGSC0003DMG400029728	16	20	11	0	4	3	1.45	1.61	0.86	0	0.28	0.34	1.30667	0.206667	-2.66051	0.00721916	0.0214825	--	PREDICTED: transcription factor bHLH55-like [Nicotiana tomentosiformis]	-	-	-	-	-	-	-
PGSC0003DMG400027725	15	20	17	2	1	5	1.26	1.5	1.31	0.16	0.06	0.63	1.35667	0.283333	-2.25949	0.00636279	0.0192515	BHLH51	PREDICTED: transcription factor bHLH51-like [Solanum tuberosum]	-	-	-	-	-	-	GO:0010467//gene expression;GO:0034645//cellular macromolecule biosynthetic process
PGSC0003DMG400024554	386	419	442	19	15	8	17.14	16.5	16.95	0.79	0.51	0.45	16.8633	0.583333	-4.85343	1.44199e-59	2.8549e-57	BHLH72	PREDICTED: transcription factor UNE10 [Solanum tuberosum]	-	-	-	-	-	-	-
PGSC0003DMG400033087	45	68	71	0	2	0	2.49	3.35	3.41	0	0.08	0	3.08333	0.0266667	-6.85331	8.4788e-09	8.12085e-08	UNE10	PREDICTED: transcription factor UNE10-like isoform X2 [Solanum tuberosum]	-	-	-	-	-	-	-
PGSC0003DMG400025976	1900	1912	1796	170	188	111	72.5	65.76	60.66	6.31	5.73	5.65	66.3067	5.89667	-3.49118	4.34321e-104	3.55419e-101	UNE10	PREDICTED: transcription factor UNE10 [Solanum tuberosum]	-	-	-	-	-	-	-
PGSC0003DMG400022578	20	15	17	76	166	78	1.06	0.71	0.75	3.66	6.62	5.12	0.84	5.13333	2.61143	9.02431e-13	1.4287e-11	BHLH63	PREDICTED: transcription factor BEE 2-like [Solanum pennellii]	-	-	-	-	-	-	-
PGSC0003DMG400005725	117	54	95	19	25	15	7.96	3.27	5.61	1.21	1.3	1.29	5.61333	1.26667	-2.14782	2.87036e-06	1.80685e-05	BEE3	PREDICTED: transcription factor BEE 3 [Solanum tuberosum]	-	-	-	-	-	-	-
PGSC0003DMG400004061	193	351	261	29	29	10	5.09	9.64	6.4	0.66	0.54	0.32	7.04333	0.506667	-3.79715	1.15157e-25	5.66555e-24	BIM1	PREDICTED: transcription factor BIM1-like isoform X1 [Solanum tuberosum]	-	-	-	-	-	-	-
PGSC0003DMG400014705	41	50	82	238	413	153	1.09	1.21	1.95	6.07	8.67	5.32	1.41667	6.68667	2.23879	6.59609e-16	1.47079e-14	PIF1	PREDICTED: transcription factor PIF1-like [Solanum tuberosum]	-	-	-	-	-	-	-
PGSC0003DMG400005998	1	1	0	167	186	109	0.11	0.07	0	11.97	10.83	10.4	0.06	11.0667	7.52704	2.34621e-14	4.44098e-13	PIL15	PREDICTED: transcription factor PIF5-like isoform X4 [Solanum tuberosum]	Environmental Information Processing;Organismal Systems	Signal transduction;Environmental adaptation	ko04075//Plant hormone signal transduction;ko04712//Circadian rhythm - plant	K12126;K12126	-	-	-
PGSC0003DMG401015926	1871	1973	2608	982	1195	613	66.93	62.76	80.88	32.85	32.76	27.78	70.19	31.13	-1.17296	1.33537e-13	2.32836e-12	PIF4	PREDICTED: transcription factor PIF4 [Solanum tuberosum]	Environmental Information Processing	Signal transduction	ko04075//Plant hormone signal transduction	K16189	-	-	-
PGSC0003DMG400018280	924	831	791	293	477	246	24.35	19.43	18.18	7.17	9.58	8.32	20.6533	8.35667	-1.30538	9.65814e-10	1.06136e-08	PIL15	PREDICTED: transcription factor PIF3-like [Solanum tuberosum]	Environmental Information Processing;Organismal Systems	Signal transduction;Environmental adaptation	ko04075//Plant hormone signal transduction;ko04712//Circadian rhythm - plant	K12126;K12126	-	-	-
PGSC0003DMG400019624	1382	1431	2108	845	844	450	25.65	24.22	33.58	14.72	11.83	10.43	27.8167	12.3267	-1.17417	1.12265e-08	1.05598e-07	LHW	PREDICTED: transcription factor LHW-like [Solanum tuberosum]	-	-	-	-	-	-	-
PGSC0003DMG400001418	37	47	37	9	14	7	3.48	3.93	3.02	0.79	1.01	0.83	3.47667	0.876667	-1.9876	0.000141471	0.000643885	PRE1	transcription factor style2.1 [Solanum lycopersicum]	-	-	-	-	-	-	-
PGSC0003DMG400005560	27	29	49	79	92	58	2.13	2.03	3.35	5.83	5.56	5.79	2.50333	5.72667	1.19385	7.40098e-05	0.000356963	IBH1	PREDICTED: transcription factor IBH1-like [Solanum pennellii]	-	-	-	-	-	-	-
PGSC0003DMG400011171	18	20	11	37	37	30	1.5	1.49	0.8	2.89	2.37	3.18	1.26333	2.81333	1.15505	0.00678732	0.0203578	IBL1	PREDICTED: transcription factor IBH1-like [Nicotiana tomentosiformis]	-	-	-	-	-	-	-
CCAAT
PGSC0003DMG401021124	824	755	745	141	129	82	38.1	31.07	30.25	5.36	3.62	3.75	33.14	4.24333	-2.9653	1.01958e-38	8.82482e-37	NFYA7	PREDICTED: nuclear transcription factor Y subunit A-7 isoform X1 [Solanum tuberosum]	-	-	-	-	-	-	-
PGSC0003DMG400021365	133	155	225	20	37	21	6.44	6.68	9.45	0.91	1.37	1.29	7.52333	1.19	-2.66041	1.95017e-15	4.09902e-14	NFYA2	PREDICTED: nuclear transcription factor Y subunit A-10 isoform X2 [Solanum tuberosum]	-	-	-	-	-	-	-
PGSC0003DMG402015259	539	837	737	1366	2212	1209	36.84	50.88	43.69	87.34	115.89	104.64	43.8033	102.623	1.22825	1.61687e-14	3.11327e-13	NFYC1	PREDICTED: nuclear transcription factor Y subunit C-1-like isoform X2 [Solanum tuberosum]	-	-	-	-	GO:0090575//RNA polymerase II transcription factor complex	GO:0001071//nucleic acid binding transcription factor activity;GO:0003677//DNA binding;GO:0046983//protein dimerization activity	GO:0006355//regulation of transcription, DNA-templated
PGSC0003DMG400000272	92	182	167	41	88	38	4.57	8.79	8.22	1.67	3.12	2.18	7.19333	2.32333	-1.63046	0.000184642	0.000819112	NFYA3	PREDICTED: nuclear transcription factor Y subunit A-7-like [Solanum tuberosum]	-	-	-	-	-	-	-
PGSC0003DMG400032552	59	60	56	19	26	24	2.9	2.64	2.4	0.86	0.98	1.47	2.64667	1.10333	-1.26231	0.00390249	0.0124919	NFYB8	PREDICTED: nuclear transcription factor Y subunit B-1-like [Solanum tuberosum]	-	-	-	-	GO:0043231//intracellular membrane-bounded organelle	GO:0003677//DNA binding;GO:0046983//protein dimerization activity	GO:0010468//regulation of gene expression
MYB
PGSC0003DMG400001913	715	799	961	104	50	43	41.43	41.18	48.3	5.64	2.22	3.16	43.6367	3.67333	-3.57038	2.24757e-34	1.70829e-32	KUA1	PREDICTED: transcription factor MYB1R1 [Solanum tuberosum]	-	-	-	-	-	-	-
PGSC0003DMG400015536	274	181	196	24	13	17	16.08	9.67	10.11	1.35	0.55	1.24	11.9533	1.04667	-3.51354	9.82063e-19	2.78402e-17	MYB48	PREDICTED: transcription factor MYB48 [Solanum tuberosum]	Organismal Systems	Environmental adaptation	ko04626//Plant-pathogen interaction	K09422	-	-	-
PGSC0003DMG400000340	95	87	79	246	315	259	6.11	5.06	4.46	15.44	16.28	22.38	5.21	18.0333	1.79131	2.46175e-13	4.17376e-12	KUA1	PREDICTED: transcription factor MYB1R1-like [Solanum tuberosum]	-	-	-	-	-	-	-
PGSC0003DMG400007994	1	1	9	28	26	10	0.07	0.06	0.53	1.78	1.36	0.86	0.22	1.33333	2.59946	0.00179072	0.00627493	MYB77	transcription factor MYB44-like [Solanum tuberosum]	-	-	-	-	-	-	-
PGSC0003DMG400013965	7	6	5	34	23	9	0.8	0.75	0.5	4.86	2.91	1.3	0.683333	3.02333	2.14548	0.00347732	0.0112951	MYB308	transcription factor R2R3-MYB [Solanum tuberosum]	Organismal Systems	Environmental adaptation	ko04626//Plant-pathogen interaction	K09422	-	-	-
PGSC0003DMG400017535	973	474	1077	548	461	217	27.22	11.8	26.14	14.34	9.89	7.69	21.72	10.64	-1.02953	0.00388495	0.0124515	MYC2	PREDICTED: transcription factor MYC2-like [Solanum tuberosum]	Environmental Information Processing;Environmental Information Processing	Signal transduction;Signal transduction	ko04075//Plant hormone signal transduction;ko04016//MAPK signaling pathway - plant	K13422;K13422	-	-	-
PGSC0003DMG400030397	108	98	95	26	23	20	5.73	4.65	4.42	1.28	0.93	1.38	4.93333	1.19667	-2.04354	1.64918e-08	1.51185e-07	MYB48	PREDICTED: transcription factor MYB48-like [Solanum tuberosum]	Organismal Systems	Environmental adaptation	ko04626//Plant-pathogen interaction	K09422	-	-	-
PGSC0003DMG400030913	5	40	30	191	229	96	0.09	0.61	0.44	3.07	3.02	2.09	0.38	2.72667	2.84307	2.11519e-10	2.52322e-09	MYB82	transcription factor MYB82-like [Solanum tuberosum]	Organismal Systems	Environmental adaptation	ko04626//Plant-pathogen interaction	K09422	GO:0043231//intracellular membrane-bounded organelle	GO:0005488//binding	GO:0010468//regulation of gene expression;GO:0034645//cellular macromolecule biosynthetic process;GO:0044707//single-multicellular organism process
MSTRG.27954	8	34	10	92	114	65	0.52	1.97	0.57	5.61	5.7	5.37	1.02	5.56	2.44652	1.15034e-07	9.24411e-07	MYB113	PREDICTED: transcription factor MYB113-like [Solanum tuberosum]	Organismal Systems	Environmental adaptation	ko04626//Plant-pathogen interaction	K09422	-	GO:0005488//binding	-
PGSC0003DMG401026177	61	0	30	4	6	2	5.93	0	2.53	0.36	0.45	0.25	2.82	0.353333	-2.99659	0.0131542	0.0360461	MYB4	PREDICTED: transcription factor WER-like [Solanum tuberosum]	Organismal Systems	Environmental adaptation	ko04626//Plant-pathogen interaction	K09422	-	-	-
PGSC0003DMG400018279	72	50	105	39	41	20	3.25	2	4.11	1.64	1.42	1.14	3.12	1.4	-1.15612	0.0076128	0.0224984	MYB61	PREDICTED: transcription factor MYB35-like [Solanum tuberosum]	Organismal Systems	Environmental adaptation	ko04626//Plant-pathogen interaction	K09422	-	-	-
PGSC0003DMG400000709	9	8	19	0	0	0	1.52	1.2	2.78	0	0	0	1.83333	0.001	-10.8403	0.000146113	0.000662433	RAD	PREDICTED: transcription factor RADIALIS [Solanum tuberosum]	-	-	-	-	-	-	-
PGSC0003DMG400005626	857	1068	1004	461	552	319	43.77	48.59	44.6	22.08	21.64	20.68	45.6533	21.4667	-1.08862	5.98197e-14	1.08703e-12	SRM1	PREDICTED: transcription factor DIVARICATA [Solanum tuberosum]	-	-	-	-	GO:0043231//intracellular membrane-bounded organelle	GO:0001071//nucleic acid binding transcription factor activity;GO:0005488//binding	GO:0009451//RNA modification;GO:0010468//regulation of gene expression
PGSC0003DMG400023495	129	186	193	307	455	266	8.48	10.87	11	18.87	22.92	22.14	10.1167	21.31	1.0748	6.30892e-10	7.06911e-09	DIVARICATA	PREDICTED: transcription factor DIVARICATA-like [Solanum tuberosum]	-	-	-	-	-	-	-
PGSC0003DMG400020730	94	178	128	52	50	50	4.89	8.22	5.75	2.51	2	3.31	6.28667	2.60667	-1.27009	0.000442064	0.00180367	DIVARICATA	PREDICTED: transcription factor DIVARICATA-like [Solanum tuberosum]	-	-	-	-	-	-	-
G2-like
PGSC0003DMG400002144	2	2	3	686	976	384	0.1	0.09	0.13	31.27	36.46	23.69	0.106667	30.4733	8.15829	3.54098e-46	4.0622e-44	LUX	PREDICTED: transcription factor LUX [Solanum tuberosum]	-	-	-	-	-	-	-
PGSC0003DMG400016767	155	178	160	66	88	37	5.86	5.99	5.25	2.34	2.55	1.77	5.7	2.22	-1.3604	6.62551e-07	4.70241e-06	KAN2	PREDICTED: probable transcription factor KAN2 isoform X1 [Solanum tuberosum]	-	-	-	-	-	-	-
PGSC0003DMG400014803	31	56	52	12	13	8	1.51	2.43	2.2	0.55	0.63	0.49	2.04667	0.556667	-1.87839	6.80558e-05	0.000330649	KAN2	PREDICTED: probable transcription factor KAN2 [Solanum tuberosum]	-	-	-	-	-	-	-
PGSC0003DMG400000922	6	9	5	41	10	21	0.42	0.75	0.3	2.67	0.61	2.28	0.49	1.85333	1.91927	0.00440685	0.0139292	MYR1	PREDICTED: probable transcription factor KAN3 [Capsicum annuum]	-	-	-	-	-	-	-
PGSC0003DMG400030328	7	4	13	454	562	317	0.36	0.15	0.62	21.96	22.76	21.17	0.376667	21.9633	5.86566	5.07324e-66	1.25806e-63	BOA	PREDICTED: transcription factor PCL1-like [Solanum tuberosum]	-	-	-	-	-	-	-
PGSC0003DMG400028100	66	55	92	124	196	105	3.7	2.74	4.48	6.51	8.43	7.46	3.64	7.46667	1.03653	2.07539e-05	0.000110859	MYBC1	PREDICTED: transcription factor PCL1-like [Solanum tuberosum]	-	-	-	-	-	-	-
TCP
PGSC0003DMG400016363	921	1017	1031	1812	2406	1335	34.03	31.66	32.28	64.66	68.58	62.92	32.6567	65.3867	1.00162	3.17201e-21	1.11886e-19	TCP7	PREDICTED: transcription factor TCP7 [Solanum tuberosum]	Organismal Systems	Environmental adaptation	ko04712//Circadian rhythm - plant	K16221	-	-	-
MSTRG.12256	242	251	282	488	682	385	5.17	4.77	5.22	9.75	11.16	10.41	5.05333	10.44	1.04681	2.55675e-14	4.81351e-13	TCP7	PREDICTED: transcription factor TCP7-like isoform X2 [Solanum tuberosum]	Organismal Systems	Environmental adaptation	ko04712//Circadian rhythm - plant	K16221	-	-	-
PGSC0003DMG400021568	94	70	104	202	239	148	6.65	4.4	6.38	13.36	12.95	13.25	5.81	13.1867	1.18247	2.54019e-08	2.26276e-07	TCP11	PREDICTED: transcription factor TCP11 [Solanum tuberosum]	-	-	-	-	-	-	-
PGSC0003DMG400026105	272	400	410	151	160	140	11.97	15.66	15.66	6.22	5.4	7.81	14.43	6.47667	-1.15575	3.73237e-06	2.30457e-05	TCP8	PREDICTED: transcription factor TCP8-like [Solanum tuberosum]	-	-	-	-	-	-	-
PGSC0003DMG400009406	340	302	481	204	239	124	28.15	24.56	35.38	14.02	14.3	11.19	29.3633	13.17	-1.15676	0.000101014	0.00047471	TCP4	PREDICTED: transcription factor TCP4 [Solanum tuberosum]	-	-	-	-	-	-	-
PGSC0003DMG400022964	8	14	7	32	39	21	0.47	0.74	0.36	1.78	1.77	1.58	0.523333	1.71	1.70819	0.000528129	0.002112	TCP4	PREDICTED: transcription factor TCP10-like [Solanum pennellii]	-	-	-	-	-	-	-
PGSC0003DMG400004082	40	91	40	11	19	22	2.38	5.03	2.13	0.62	0.82	1.67	3.18	1.03667	-1.61707	0.00689919	0.0206379	TCP5	PREDICTED: transcription factor TCP5-like [Solanum tuberosum]	-	-	-	-	-	-	-
HSF
PGSC0003DMG402019343	26	27	25	200	212	180	1.07	1.02	0.92	7.58	6.57	9.29	1.00333	7.81333	2.96114	9.24947e-27	4.89385e-25	HSFA6b	PREDICTED: heat stress transcription factor A-7a-like isoform X1 [Solanum tuberosum]	-	-	-	-	-	-	-
PGSC0003DMG400012105	69	59	37	164	383	229	3.17	2.41	1.45	6.98	13.39	13.25	2.34333	11.2067	2.25772	1.7697e-11	2.41367e-10	HSFB2B	PREDICTED: heat stress transcription factor B-2b [Solanum tuberosum]	-	-	-	-	-	-	-
PGSC0003DMG401019343	15	42	12	113	142	115	0.57	1.35	0.4	4.11	4.22	5.75	0.773333	4.69333	2.60145	2.23592e-09	2.32494e-08	HSFA6b	PREDICTED: heat stress transcription factor A-7a-like isoform X1 [Solanum tuberosum]	-	-	-	-	-	-	-
PGSC0003DMG400000380	153	122	163	280	420	203	7.04	5	6.51	12.06	14.82	11.83	6.18333	12.9033	1.06129	1.9174e-08	1.73826e-07	HSFC1	PREDICTED: heat stress transcription factor C-1 [Solanum tuberosum]	-	-	-	-	-	-	-
PGSC0003DMG400016270	1	0	0	21	25	17	0.05	0	0	1.18	1.17	1.51	0.0166667	1.28667	6.27053	5.51458e-06	3.28839e-05	HSFA6b	PREDICTED: heat stress transcription factor A-6b-like [Solanum tuberosum]	-	-	-	-	-	-	-
PGSC0003DMG400017334	414	69	531	29	47	10	18.63	2.76	20.72	1.22	1.62	0.57	14.0367	1.13667	-3.62632	5.87534e-05	0.000288984	HSFA4B	PREDICTED: heat stress transcription factor A-4c-like [Solanum tuberosum]	-	-	-	-	-	-	-
GATA
PGSC0003DMG400026025	28	52	30	700	1680	1124	1.78	2.93	1.65	41.55	81.71	90.31	2.12	71.19	5.06954	3.30214e-55	5.59086e-53	GATA4	PREDICTED: GATA transcription factor 4 [Solanum tuberosum]	-	-	-	-	-	-	-
PGSC0003DMG401002532	73	125	107	305	449	205	3.61	5.49	4.59	14.1	17.04	12.83	4.56333	14.6567	1.6834	5.24345e-16	1.18098e-14	GATA12	PREDICTED: GATA transcription factor 12-like [Solanum tuberosum]	-	-	-	-	-	-	-
PGSC0003DMG400011579	1609	1475	1574	683	821	453	72.63	57.97	61.13	28.96	28.04	25.72	63.91	27.5733	-1.21277	1.19014e-14	2.31717e-13	GATA1	PREDICTED: GATA transcription factor 1-like [Solanum tuberosum]	-	-	-	-	-	-	-
PGSC0003DMG400003126	799	546	861	207	292	119	38.45	23.45	35.89	9.34	10.8	7.26	32.5967	9.13333	-1.83551	2.91697e-13	4.89484e-12	GATA5	PREDICTED: GATA transcription factor 5-like [Solanum tuberosum]	-	-	-	-	-	-	-
PGSC0003DMG400020491	337	351	405	165	167	93	8.58	7.91	8.96	3.81	3.19	3.04	8.48333	3.34667	-1.34191	5.09599e-11	6.60192e-10	GATA26	PREDICTED: GATA transcription factor 26-like [Solanum tuberosum]	-	-	-	-	-	-	-
PGSC0003DMG400027167	276	316	404	124	173	64	17.27	17.51	21.94	7.12	8.22	5.08	18.9067	6.80667	-1.47387	3.23047e-09	3.28533e-08	GATA1	PREDICTED: GATA transcription factor 1-like [Solanum tuberosum]	-	-	-	-	-	-	-
PGSC0003DMG400004493	34	59	24	104	208	144	2.83	4.37	1.73	8.09	13.26	15.17	2.97667	12.1733	2.03195	3.49705e-08	3.03903e-07	GATA21	PREDICTED: GATA transcription factor 21 [Solanum tuberosum]	-	-	-	-	-	-	-
PGSC0003DMG400000280	157	271	183	66	71	60	9.01	13.97	9.11	3.71	3.12	5.39	10.6967	4.07333	-1.39288	6.38871e-07	4.5488e-06	GATA21	PREDICTED: GATA transcription factor 21-like [Capsicum annuum]	-	-	-	-	-	-	-
PGSC0003DMG400012014	70	109	83	29	30	20	4.5	6.2	4.64	1.73	1.48	1.61	5.11333	1.60667	-1.67019	5.37538e-06	3.21162e-05	GATA5	PREDICTED: GATA transcription factor 5-like [Solanum tuberosum]	-	-	-	-	-	-	-
PGSC0003DMG400023434	150	152	164	85	86	36	10.39	9.46	9.85	5.51	4.56	3.24	9.9	4.43667	-1.15795	7.7184e-05	0.000370526	GATA17	PREDICTED: GATA transcription factor 15-like isoform X1 [Solanum tuberosum]	-	-	-	-	-	-	-
PGSC0003DMG400004624	120	243	133	97	56	55	5.56	10.11	5.31	4.11	1.95	3.17	6.99333	3.07667	-1.18461	0.00475571	0.014909	GATA15	PREDICTED: GATA transcription factor 16-like [Solanum tuberosum]	-	-	-	-	-	-	-
NAC
PGSC0003DMG400018435	158	82	157	30	38	13	8.53	3.94	7.41	1.52	1.57	0.89	6.62667	1.32667	-2.32048	2.94803e-08	2.59097e-07	NAC029	NAC transcription factor 29-like [Solanum tuberosum]	-	-	-	-	GO:0043231//intracellular membrane-bounded organelle	-	GO:0010468//regulation of gene expression;GO:0034645//cellular macromolecule biosynthetic process
PGSC0003DMG400010870	984	356	1088	54	170	76	57.54	18.17	54.79	2.94	7.17	5.23	43.5	5.11333	-3.08868	3.01234e-06	1.88944e-05	NAC022	PREDICTED: NAC transcription factor 29 [Solanum tuberosum]	-	-	-	-	-	-	GO:0010467//gene expression;GO:0034645//cellular macromolecule biosynthetic process
E2F/DP
PGSC0003DMG400019629	247	306	282	108	128	81	8.51	9.37	8.41	3.5	3.4	3.56	8.76333	3.48667	-1.32963	2.03175e-10	2.43077e-09	E2FB	PREDICTED: transcription factor E2FB [Solanum tuberosum]	-	-	-	-	-	-	-
PGSC0003DMG400016418	162	205	218	67	96	48	6.54	7.41	6.99	2.43	2.85	2.22	6.98	2.5	-1.4813	6.28769e-09	6.13526e-08	E2FA	PREDICTED: transcription factor E2FA isoform X1 [Solanum tuberosum]	-	-	-	-	-	-	-
PGSC0003DMG402024469	1	14	6	50	54	25	0.05	0.59	0.25	2.22	1.97	1.5	0.296667	1.89667	2.67655	1.23741e-05	6.89167e-05	E2FE	PREDICTED: E2F transcription factor-like E2FE isoform X1 [Solanum tuberosum]	-	-	-	-	-	-	-
PGSC0003DMG401008915	128	173	170	64	112	42	6.76	8.12	7.78	3.16	4.53	2.81	7.55333	3.5	-1.10976	0.000233996	0.00101818	DPA	PREDICTED: transcription factor-like protein DPA [Solanum tuberosum]	-	-	-	-	GO:0044424//intracellular part	-	GO:0007049//cell cycle;GO:0010467//gene expression;GO:0034645//cellular macromolecule biosynthetic process;GO:0050794//regulation of cellular process;GO:0090304//nucleic acid metabolic process
UPBEAT1
PGSC0003DMG401007298	1	10	12	0	0	0	0.16	1.39	1.62	0	0	0	1.05667	0.001	-10.0453	0.00526461	0.016284	UPB1	PREDICTED: transcription factor UPBEAT1 [Solanum tuberosum]	-	-	-	-	GO:0043231//intracellular membrane-bounded organelle	GO:0001071//nucleic acid binding transcription factor activity;GO:0005515//protein binding	GO:0010468//regulation of gene expression;GO:0034645//cellular macromolecule biosynthetic process;GO:0048364//root development;GO:0048869//cellular developmental process
VRN1
MSTRG.6337	9	11	18	31	48	22	0.66	0.72	1.15	2.14	2.71	2.06	0.843333	2.30333	1.44955	0.00134749	0.00486697	--	PREDICTED: B3 domain-containing transcription factor VRN1-like [Solanum tuberosum]	-	-	-	-	-	-	-
PAR1
PGSC0003DMG400025144	11	12	15	32	41	20	1.4	1.36	1.66	3.81	4	3.22	1.47333	3.67667	1.31931	0.00233317	0.00796098	--	PREDICTED: transcription factor PAR1 [Solanum tuberosum]	-	-	-	-	-	-	-
PGSC0003DMG400017344	1	6	3	9	20	11	0.1	0.54	0.26	0.85	1.54	1.4	0.3	1.26333	2.0742	0.0117009	0.032602	PAR1	PREDICTED: transcription factor PAR1 [Solanum tuberosum]	-	-	-	-	-	-	-

## Sheet: CK96-vs-P96
id	CK96-1_count	CK96-2_count	CK96-3_count	P96-1_count	P96-2_count	P96-3_count	CK96-1_fpkm	CK96-2_fpkm	CK96-3_fpkm	P96-1_fpkm	P96-2_fpkm	P96-3_fpkm	CK96_mean	P96_mean	log2(fc)	PValue	FDR	Symbol	Description	KEGG_A_class	KEGG_B_class	Pathway	K_ID	GO Component	GO Function	GO Process
AP2-EREBP
PGSC0003DMG400016004	22	17	14	1127	425	975	1.92	1.13	1.07	89.57	68.35	83.98	1.37333	80.6333	5.87562	1.33e-83	5.07e-81	ERF106	PREDICTED: ethylene-responsive transcription factor ERF106-like [Solanum tuberosum]	-	-	-	-	GO:0043231//intracellular membrane-bounded organelle	GO:0001071//nucleic acid binding transcription factor activity	GO:0010468//regulation of gene expression;GO:0034645//cellular macromolecule biosynthetic process
PGSC0003DMG400011046	51	66	58	925	413	946	1.6	1.92	1.92	28.44	26.65	31.6	1.81333	28.8967	3.99419	3.36e-75	9.52e-73	AP2	PREDICTED: ethylene-responsive transcription factor RAP2-7-like [Solanum tuberosum]	-	-	-	-	-	-	-
PGSC0003DMG400025390	78	54	62	501	534	873	3.19	1.69	2.21	18.73	40.43	35.52	2.36333	31.56	3.7392	1.44e-22	5.42e-21	RAP2-7	PREDICTED: ethylene-responsive transcription factor RAP2-7-like isoform X1 [Solanum tuberosum]	-	-	-	-	GO:0043231//intracellular membrane-bounded organelle	GO:0001071//nucleic acid binding transcription factor activity	GO:0010468//regulation of gene expression;GO:0034645//cellular macromolecule biosynthetic process
PGSC0003DMG400013744	504	1274	491	72	44	83	30.69	58.79	26.06	3.99	4.93	4.98	38.5133	4.63333	-3.05524	5.09e-22	1.82e-20	ERF4	PREDICTED: ethylene-responsive transcription factor 4-like [Solanum tuberosum]	-	-	-	-	GO:0005622//intracellular	GO:0001071//nucleic acid binding transcription factor activity;GO:0003676//nucleic acid binding	GO:0000160//phosphorelay signal transduction system;GO:0006355//regulation of transcription, DNA-templated;GO:0015833//peptide transport
PGSC0003DMG400014417	1072	862	1095	216	110	251	49.98	30.46	44.49	9.16	9.44	11.54	41.6433	10.0467	-2.05137	1.52e-21	5.21e-20	ERF3	ethylene-responsive transcription factor 3-like [Solanum tuberosum]	-	-	-	-	-	-	-
PGSC0003DMG400030228	147	226	214	19	8	4	10.54	12.28	13.38	1.24	1.06	0.28	12.0667	0.86	-3.81055	3.91e-19	1.12e-17	SHN3	ethylene-responsive transcription factor SHINE3 [Solanum lycopersicum]	-	-	-	-	-	-	-
PGSC0003DMG400029713	2	8	10	121	73	137	0.19	0.57	0.82	10.32	12.61	12.67	0.526667	11.8667	4.49388	3.15e-18	8.3e-17	ERF12	PREDICTED: ethylene-responsive transcription factor 12 [Solanum tuberosum]	-	-	-	-	-	-	-
PGSC0003DMG400002899	171	94	266	3	4	2	12.61	5.25	17.09	0.2	0.54	0.15	11.65	0.296667	-5.29534	7.97e-17	1.92e-15	ERF017	PREDICTED: ethylene-responsive transcription factor ERF017 [Solanum tuberosum]	-	-	-	-	-	-	-
PGSC0003DMG400026232	303	407	192	19	25	48	17.99	18.31	9.94	1.03	2.73	2.81	15.4133	2.19	-2.81518	2.27e-14	4.3e-13	ERF5	PREDICTED: ethylene-responsive transcription factor 5-like [Solanum tuberosum]	-	-	-	-	-	-	-
PGSC0003DMG400006369	0	4	0	77	137	142	0	0.13	0	2.88	10.41	5.74	0.0433333	6.34333	7.19362	1.75e-13	3.02e-12	ERF110	PREDICTED: ethylene-responsive transcription factor ABR1-like [Solanum tuberosum]	-	-	-	-	-	-	-
PGSC0003DMG400007036	1	3	1	52	32	115	0.08	0.19	0.07	3.94	4.9	9.44	0.113333	6.09333	5.74859	4.72e-11	6.2e-10	ERF023	PREDICTED: ethylene-responsive transcription factor ERF023 [Solanum tuberosum]	-	-	-	-	-	-	-
PGSC0003DMG400028913	6	4	6	56	29	72	0.55	0.28	0.48	4.64	4.86	6.46	0.436667	5.32	3.60682	6.77e-10	7.71e-09	At1g16060	PREDICTED: AP2-like ethylene-responsive transcription factor At1g16060 [Solanum tuberosum]	-	-	-	-	-	-	-
PGSC0003DMG400016006	76	142	59	299	217	479	5.76	8.16	3.9	20.64	30.31	35.83	5.94	28.9267	2.28387	1.61e-09	1.77e-08	ERF2	PREDICTED: ethylene-responsive transcription factor 1-like [Solanum tuberosum]	-	-	-	-	-	-	-
PGSC0003DMG400015880	268	264	246	593	377	625	9.18	6.86	7.35	18.49	23.79	21.12	7.79667	21.1333	1.43859	1.68e-08	1.61e-07	ERF119	PREDICTED: ethylene-responsive transcription factor ERF119-like [Solanum tuberosum]	-	-	-	-	-	-	-
PGSC0003DMG400040046	228	319	90	33	16	54	22.85	24.19	7.82	3.03	2.95	5.35	18.2867	3.77667	-2.27561	2.45e-08	2.29e-07	ERF5	PREDICTED: ethylene-responsive transcription factor 5-like [Solanum tuberosum]	-	-	-	-	-	-	-
PGSC0003DMG400010135	0	0	0	24	13	65	0	0	0	3.53	3.87	10.38	0.001	5.92667	12.533	4.35e-08	3.93e-07	ERF084	PREDICTED: ethylene-responsive transcription factor ERF084-like [Solanum tuberosum]	-	-	-	-	-	-	GO:0010467//gene expression;GO:0034645//cellular macromolecule biosynthetic process;GO:0050794//regulation of cellular process
PGSC0003DMG400025989	10	49	50	0	0	0	0.98	3.63	4.27	0	0	0	2.96	0.001	-11.5314	1.47e-07	1.23e-06	ERF2	PREDICTED: ethylene-responsive transcription factor 1-like isoform X2 [Solanum tuberosum]	-	-	-	-	-	-	-
PGSC0003DMG400007951	176	138	166	377	250	540	16.4	9.75	13.48	31.97	42.9	49.63	13.21	41.5	1.65148	6e-07	4.56e-06	ERF010	PREDICTED: ethylene-responsive transcription factor ERF010-like [Solanum tuberosum]	-	-	-	-	GO:0043231//intracellular membrane-bounded organelle	GO:0001071//nucleic acid binding transcription factor activity	GO:0000160//phosphorelay signal transduction system;GO:0006355//regulation of transcription, DNA-templated;GO:0006950//response to stress
PGSC0003DMG401013892	172	224	188	499	241	362	22.2	21.86	21.1	58.51	57.21	45.95	21.72	53.89	1.31099	1.19e-06	8.57e-06	ERF3	ethylene-responsive transcription factor 7-like [Solanum tuberosum]	-	-	-	-	GO:0043231//intracellular membrane-bounded organelle	GO:0001071//nucleic acid binding transcription factor activity	GO:0010468//regulation of gene expression;GO:0034645//cellular macromolecule biosynthetic process
PGSC0003DMG400010285	0	0	0	10	15	32	0	0	0	0.74	2.24	2.56	0.001	1.84667	10.8507	2.19e-06	1.51e-05	ERF1B	PREDICTED: ethylene-responsive transcription factor 1B [Solanum tuberosum]	Environmental Information Processing;Environmental Information Processing	Signal transduction;Signal transduction	ko04075//Plant hormone signal transduction;ko04016//MAPK signaling pathway - plant	K14516;K14516	-	-	-
PGSC0003DMG400000365	37	46	51	7	7	9	2.98	2.81	3.59	0.51	1.04	0.72	3.12667	0.756667	-2.0469	5.09e-06	3.28e-05	DREB3	PREDICTED: ethylene-responsive transcription factor ERF037-like [Solanum tuberosum]	-	-	-	-	GO:0043231//intracellular membrane-bounded organelle	GO:0001071//nucleic acid binding transcription factor activity	GO:0010468//regulation of gene expression;GO:0034645//cellular macromolecule biosynthetic process
PGSC0003DMG400017231	31	41	6	94	75	348	2.33	2.33	0.39	6.42	10.36	25.74	1.68333	14.1733	3.07379	8.74e-06	5.4e-05	ERF1B	PREDICTED: ethylene-responsive transcription factor 1B-like [Solanum tuberosum]	Environmental Information Processing;Environmental Information Processing	Signal transduction;Signal transduction	ko04075//Plant hormone signal transduction;ko04016//MAPK signaling pathway - plant	K14516;K14516	GO:0043231//intracellular membrane-bounded organelle	GO:0001071//nucleic acid binding transcription factor activity	GO:0000160//phosphorelay signal transduction system;GO:0006950//response to stress;GO:0009755//hormone-mediated signaling pathway;GO:0010468//regulation of gene expression;GO:0034645//cellular macromolecule biosynthetic process
PGSC0003DMG400036566	309	434	65	51	23	69	30.85	32.88	5.69	4.62	4.24	6.78	23.14	5.21333	-2.15011	1.04e-05	6.36e-05	ERF5	PREDICTED: ethylene-responsive transcription factor 5-like [Solanum tuberosum]	-	-	-	-	-	-	-
PGSC0003DMG400025797	19	58	16	1	1	0	1.38	3.2	1.02	0.07	0.13	0	1.86667	0.0666667	-4.80735	1.14e-05	6.92e-05	ERF109	PREDICTED: ethylene-responsive transcription factor ERF109-like [Solanum tuberosum]	-	-	-	-	-	-	-
PGSC0003DMG400014594	4	2	4	43	8	51	0.31	0.12	0.27	3.06	1.15	3.93	0.233333	2.71333	3.5396	1.87e-05	0.000108237	ERF1B	PREDICTED: ethylene-responsive transcription factor 1B-like [Solanum tuberosum]	Environmental Information Processing;Environmental Information Processing	Signal transduction;Signal transduction	ko04075//Plant hormone signal transduction;ko04016//MAPK signaling pathway - plant	K14516;K14516	GO:0043231//intracellular membrane-bounded organelle	GO:0001071//nucleic acid binding transcription factor activity	GO:0000160//phosphorelay signal transduction system;GO:0003006//developmental process involved in reproduction;GO:0006950//response to stress;GO:0007275//multicellular organism development;GO:0010468//regulation of gene expression;GO:0010476//gibberellin mediated signaling pathway;GO:0034645//cellular macromolecule biosynthetic process
PGSC0003DMG400026821	439	1262	528	219	148	330	35.64	77.65	37.36	16.18	22.13	26.42	50.2167	21.5767	-1.21869	2.17e-05	0.00012388	ERF4	PREDICTED: ethylene-responsive transcription factor 4-like [Solanum tuberosum]	-	-	-	-	-	-	-
PGSC0003DMG400010753	802	981	339	180	115	343	57.19	53.01	21.07	11.68	15.1	24.12	43.7567	16.9667	-1.3668	2.22e-05	0.000126432	ERF5	PREDICTED: ethylene-responsive transcription factor 5-like [Solanum tuberosum]	-	-	-	-	-	-	-
PGSC0003DMG400009475	2106	5307	1927	1412	664	1337	76.16	145.43	60.73	46.46	44.21	47.68	94.1067	46.1167	-1.02901	3.25e-05	0.000178375	RAP2-4	PREDICTED: ethylene-responsive transcription factor RAP2-4-like [Solanum tuberosum]	-	-	-	-	GO:0043231//intracellular membrane-bounded organelle	GO:0001071//nucleic acid binding transcription factor activity	GO:0010468//regulation of gene expression;GO:0034645//cellular macromolecule biosynthetic process
PGSC0003DMG400012305	56	400	309	57	37	21	2.56	13.87	12.32	2.37	3.12	0.95	9.58333	2.14667	-2.15843	7.67e-05	0.000387677	CRF2	PREDICTED: ethylene-responsive transcription factor CRF2 [Solanum tuberosum]	-	-	-	-	-	-	-
PGSC0003DMG400026035	31	57	69	8	11	6	2.35	3.27	4.55	0.55	1.53	0.45	3.39	0.843333	-2.00711	9.44e-05	0.000469916	ERF034	PREDICTED: ethylene-responsive transcription factor ERF034-like [Solanum tuberosum]	-	-	-	-	-	-	-
PGSC0003DMG400000636	10	17	18	2	0	0	0.73	0.93	1.14	0.13	0	0	0.933333	0.0433333	-4.42884	0.000605508	0.00250912	WIN1	PREDICTED: ethylene-responsive transcription factor WIN1 [Solanum tuberosum]	-	-	-	-	-	-	-
PGSC0003DMG400022823	152	333	99	57	40	103	7.73	12.84	4.39	2.64	3.75	5.17	8.32	3.85333	-1.11048	0.00121578	0.00469812	ERF4	ethylene-responsive transcription factor 4-like [Solanum tuberosum]	-	-	-	-	GO:0043231//intracellular membrane-bounded organelle	GO:0001071//nucleic acid binding transcription factor activity	GO:0010468//regulation of gene expression;GO:0034645//cellular macromolecule biosynthetic process
PGSC0003DMG400012154	163	406	65	73	30	84	8.4	15.86	2.92	3.42	2.85	4.27	9.06	3.51333	-1.36667	0.00166215	0.00618118	ERF061	PREDICTED: ethylene-responsive transcription factor ERF061 [Solanum tuberosum]	-	-	-	-	-	-	-
PGSC0003DMG400004898	929	1901	818	2501	1384	2030	46.33	71.84	35.55	113.48	127.08	99.84	51.24	113.467	1.14693	0.00168295	0.00624848	RAP2-2	ethylene-responsive transcription factor RAP2-12-like [Solanum tuberosum]	-	-	-	-	GO:0043231//intracellular membrane-bounded organelle	GO:0001071//nucleic acid binding transcription factor activity	GO:0010468//regulation of gene expression;GO:0034645//cellular macromolecule biosynthetic process
PGSC0003DMG400002889	3	8	8	0	0	0	0.24	0.49	0.56	0	0	0	0.43	0.001	-8.74819	0.00521154	0.0168806	WIN1	PREDICTED: ethylene-responsive transcription factor WIN1-like [Solanum tuberosum]	-	-	-	-	-	-	GO:0010467//gene expression;GO:0034645//cellular macromolecule biosynthetic process
PGSC0003DMG400007025	15	22	26	1	6	1	1.16	1.29	1.76	0.07	0.86	0.08	1.40333	0.336667	-2.05946	0.00811643	0.0245408	ERF035	PREDICTED: ethylene-responsive transcription factor ERF038-like [Solanum tuberosum]	-	-	-	-	-	-	-
PGSC0003DMG400018803	5	1	1	22	10	7	0.36	0.06	0.06	1.24	0.88	0.45	0.16	0.856667	2.42066	0.011422	0.0330091	ERF110	PREDICTED: ethylene-responsive transcription factor ERF110-like isoform X1 [Solanum tuberosum]	-	-	-	-	-	-	-
PGSC0003DMG400014127	28	51	12	12	6	10	3.03	4.26	1.11	1.2	1.32	1.09	2.8	1.20333	-1.21839	0.0158676	0.0434773	ERF003	PREDICTED: ethylene-responsive transcription factor ERF003-like [Solanum tuberosum]	-	-	-	-	-	-	-
PGSC0003DMG400014196	28	51	12	12	6	10	3.03	4.26	1.11	1.2	1.32	1.09	2.8	1.20333	-1.21839	0.0158676	0.0434773	ERF003	PREDICTED: ethylene-responsive transcription factor ERF003-like [Solanum tuberosum]	-	-	-	-	-	-	-
WRKY
PGSC0003DMG400010987	437	561	441	40	19	43	15.89	15.38	13.91	1.38	1.26	1.53	15.06	1.39	-3.43756	2.16e-56	3.53e-54	WRKY44	PREDICTED: WRKY transcription factor 44 [Solanum tuberosum]	-	-	-	-	-	-	-
PGSC0003DMG400022143	523	641	416	1837	700	1657	13.88	12.87	9.56	44.28	34.2	43.3	12.1033	40.5933	1.74584	3.77e-15	7.68e-14	WRKY2	PREDICTED: probable WRKY transcription factor 2 isoform X1 [Solanum tuberosum]	Organismal Systems	Environmental adaptation	ko04626//Plant-pathogen interaction	K18835	-	GO:0003677//DNA binding	GO:0010468//regulation of gene expression
PGSC0003DMG401005575	679	649	548	1868	874	1521	24.41	17.7	17.19	61.17	57.94	54	19.7667	57.7033	1.54559	1.6e-12	2.48e-11	WRKY4	PREDICTED: probable WRKY transcription factor 4 isoform X1 [Solanum tuberosum]	-	-	-	-	-	-	-
PGSC0003DMG400025481	23	15	5	140	60	132	1.3	0.64	0.25	7.19	6.23	7.35	0.73	6.92333	3.2455	7.82e-11	9.99e-10	WRKY7	PREDICTED: probable WRKY transcription factor 15 [Solanum tuberosum]	-	-	-	-	-	-	-
PGSC0003DMG400022290	297	400	263	1184	447	716	10.03	10.25	7.74	36.4	27.88	23.85	9.34	29.3767	1.65318	3.21e-09	3.38e-08	WRKY20	probable WRKY transcription factor 20 [Solanum tuberosum]	-	-	-	-	-	-	-
PGSC0003DMG400023360	216	243	135	769	243	515	4.5	4.03	2.51	15.04	9.75	10.75	3.68	11.8467	1.6867	2.44e-07	1.98e-06	WRKY24	PREDICTED: probable WRKY transcription factor 26 [Capsicum annuum]	Organismal Systems	Environmental adaptation	ko04626//Plant-pathogen interaction	K18835	-	-	-
PGSC0003DMG400008391	57	76	32	219	61	220	4.21	4.26	2.06	14.72	8.3	16.03	3.51	13.0167	1.89082	1.15e-05	6.95e-05	WRKY70	PREDICTED: probable WRKY transcription factor 70 [Capsicum annuum]	-	-	-	-	-	-	-
PGSC0003DMG400020608	840	3740	952	515	156	582	61.63	200.34	59.41	33.39	20.76	40.73	107.127	31.6267	-1.7601	1.33e-05	7.96e-05	WRKY70	PREDICTED: probable WRKY transcription factor 70 [Solanum tuberosum]	-	-	-	-	-	-	-
PGSC0003DMG400001434	74	221	99	588	193	302	3.06	6.92	3.57	23.06	14.69	12.31	4.51667	16.6867	1.88537	4.27e-05	0.000228028	WRKY3	probable WRKY transcription factor 3 [Solanum tuberosum]	-	-	-	-	-	-	-
PGSC0003DMG400009051	46	66	25	127	79	121	2.78	3.02	1.32	7.31	8.79	7.21	2.37333	7.77	1.711	7.79e-05	0.000393571	WRKY28	WRKY transcription factor 4 [Solanum tuberosum]	-	-	-	-	-	-	-
PGSC0003DMG400019884	51	198	24	16	2	17	1.51	4.41	0.61	0.42	0.12	0.51	2.17667	0.35	-2.63669	0.000103282	0.0005094	WRKY30	PREDICTED: probable WRKY transcription factor 30 [Solanum tuberosum]	-	-	-	-	-	-	-
PGSC0003DMG400000211	231	1124	148	124	66	155	12.14	44.74	6.8	5.93	6.38	8.02	21.2267	6.77667	-1.64723	0.00069985	0.002852	WRKY53	PREDICTED: probable WRKY transcription factor 41 [Solanum tuberosum]	-	-	-	-	-	GO:0003677//DNA binding	GO:0010468//regulation of gene expression
PGSC0003DMG400020432	8	11	9	32	17	40	0.77	0.8	0.75	2.79	3	3.78	0.773333	3.19	2.04439	0.000757078	0.00306215	WRKY65	PREDICTED: probable WRKY transcription factor 65 isoform X1 [Solanum tuberosum]	-	-	-	-	-	-	-
PGSC0003DMG400009703	12	3	1	75	15	24	0.72	0.14	0.05	4.09	1.65	1.42	0.303333	2.38667	2.97602	0.00105303	0.00412553	WRKY71	PREDICTED: probable WRKY transcription factor 71 [Solanum tuberosum]	-	-	-	-	-	-	-
PGSC0003DMG400031140	93	308	15	22	13	32	7.54	18.93	1.06	1.62	1.94	2.56	9.17667	2.04	-2.1694	0.00129607	0.00496816	WRKY51	PREDICTED: probable WRKY transcription factor 51 [Solanum tuberosum]	-	-	-	-	-	-	-
PGSC0003DMG400000064	57	209	42	24	6	45	2.79	8.45	2.18	1.07	0.98	2.61	4.47333	1.55333	-1.52598	0.00208185	0.00754542	WRKY22	PREDICTED: WRKY transcription factor 22 [Solanum tuberosum]	Organismal Systems;Environmental Information Processing	Environmental adaptation;Signal transduction	ko04626//Plant-pathogen interaction;ko04016//MAPK signaling pathway - plant	K13425;K13425	-	-	GO:0009987//cellular process
PGSC0003DMG400009530	532	1374	230	294	159	316	26.56	52.26	9.91	13.39	14.71	15.63	29.5767	14.5767	-1.0208	0.00558578	0.0179283	WRKY11	PREDICTED: probable WRKY transcription factor 11 [Solanum tuberosum]	-	-	-	-	-	-	-
PGSC0003DMG400012317	0	0	0	4	3	8	0	0	0	0.3	0.45	0.64	0.001	0.463333	8.85591	0.00792402	0.0240387	WRKY56	PREDICTED: probable WRKY transcription factor 56 [Solanum tuberosum]	-	-	-	-	-	-	-
PGSC0003DMG400009014	121	126	211	293	192	279	7.34	5.82	11.16	16.09	21.24	16.64	8.10667	17.99	1.15001	0.00953642	0.028261	WRKY35	PREDICTED: probable WRKY transcription factor 65 isoform X1 [Solanum tuberosum]	-	-	-	-	-	-	-
PGSC0003DMG400008188	72	102	17	17	6	34	9.47	10.17	1.95	2.04	1.45	4.41	7.19667	2.63333	-1.45044	0.0106394	0.0310608	WRKY50	PREDICTED: probable WRKY transcription factor 51 [Solanum tuberosum]	-	-	-	-	-	-	-
PGSC0003DMG400009103	4	27	3	0	1	1	0.2	1.03	0.13	0	0.09	0.05	0.453333	0.0466667	-3.28011	0.0126967	0.0360384	WRKY41	PREDICTED: probable WRKY transcription factor 30 [Solanum tuberosum]	-	-	-	-	-	-	-
PGSC0003DMG400007788	3	5	2	16	6	16	0.15	0.33	0.09	0.71	0.81	0.77	0.19	0.763333	2.00631	0.0152686	0.0420396	WRKY28	PREDICTED: probable WRKY transcription factor 71 [Solanum tuberosum]	-	-	-	-	-	-	-
bZIP
PGSC0003DMG401020784	894	884	496	96	35	55	46.97	35.22	23.09	5.09	4.88	2.85	35.0933	4.27333	-3.03776	3.48e-30	1.99e-28	HY5	PREDICTED: transcription factor HY5 [Solanum tuberosum]	Organismal Systems	Environmental adaptation	ko04712//Circadian rhythm - plant	K16241	GO:0043231//intracellular membrane-bounded organelle	GO:0001071//nucleic acid binding transcription factor activity;GO:0043566//structure-specific DNA binding	GO:0006355//regulation of transcription, DNA-templated;GO:0006405//RNA export from nucleus;GO:0006464//cellular protein modification process;GO:0006996//organelle organization;GO:0007602//phototransduction;GO:0009411//response to UV;GO:0009893//positive regulation of metabolic process;GO:0010476//gibberellin mediated signaling pathway;GO:0019827//stem cell population maintenance;GO:0019932//secon…
PGSC0003DMG400027562	114	114	69	429	129	297	5.17	3.82	2.72	17.37	10.62	13.1	3.90333	13.6967	1.81105	1.44e-07	1.2e-06	TGA1	PREDICTED: transcription factor TGA1-like isoform X2 [Solanum tuberosum]	Environmental Information Processing	Signal transduction	ko04075//Plant hormone signal transduction	K14431	-	-	-
PGSC0003DMG400030946	232	434	258	151	58	135	12.7	18.01	12.31	7.52	5.85	7.29	14.34	6.88667	-1.05817	2.46e-07	2e-06	BZIP44	PREDICTED: bZIP transcription factor 53-like [Solanum tuberosum]	-	-	-	-	-	GO:0003677//DNA binding	GO:0010468//regulation of gene expression
PGSC0003DMG400037737	224	223	160	506	272	428	38.01	28.67	23.66	78.12	84.98	71.61	30.1133	78.2367	1.37744	4.24e-07	3.3e-06	BZIP53	PREDICTED: bZIP transcription factor 53-like [Solanum tuberosum]	-	-	-	-	-	GO:0001071//nucleic acid binding transcription factor activity;GO:0003677//DNA binding	GO:0010468//regulation of gene expression
PGSC0003DMG400029118	157	211	124	563	338	624	6.44	6.52	4.4	20.57	24.83	24.57	5.78667	23.3233	2.01097	2.95e-16	6.75e-15	VIP1	PREDICTED: transcription factor VIP1 [Solanum pennellii]	Environmental Information Processing	Signal transduction	ko04016//MAPK signaling pathway - plant	K20557	-	-	-
PGSC0003DMG400017577	569	513	381	941	420	990	31.48	21.51	18.37	47.37	42.79	54.02	23.7867	48.06	1.01468	0.000499284	0.00211282	VIP1	PREDICTED: transcription factor VIP1-like [Solanum tuberosum]	Environmental Information Processing	Signal transduction	ko04016//MAPK signaling pathway - plant	K20557	-	-	-
PGSC0003DMG400000799	200	211	127	359	158	336	10.44	8.38	5.81	17.09	15.27	17.35	8.21	16.57	1.01312	0.00152213	0.00571527	VIP1	PREDICTED: transcription factor VIP1 [Solanum tuberosum]	Environmental Information Processing	Signal transduction	ko04016//MAPK signaling pathway - plant	K20557	-	-	-
PGSC0003DMG400016651	66	49	73	200	76	196	2.21	1.24	2.17	6.09	4.69	6.64	1.87333	5.80667	1.6321	2.26e-05	0.000128426	RF2b	PREDICTED: transcription factor RF2b-like [Solanum tuberosum]	-	-	-	-	-	-	-
bHLH
PGSC0003DMG401022600	1055	1149	1003	183	102	108	46.65	38.54	38.63	7.35	8.28	4.72	41.2733	6.78333	-2.60514	2.9e-29	1.58e-27	BHLH094	PREDICTED: transcription factor bHLH79 isoform X1 [Solanum tuberosum]	-	-	-	-	-	-	-
PGSC0003DMG400025263	461	536	321	1534	725	1716	20.37	17.95	12.36	61.69	59	74.79	16.8933	65.16	1.94753	1.8e-16	4.21e-15	BHLH130	PREDICTED: transcription factor bHLH130-like [Solanum lycopersicum]	-	-	-	-	-	-	-
PGSC0003DMG400000232	92	119	75	372	281	591	2.54	2.49	1.81	9.37	14.31	16.11	2.28	13.2633	2.54034	3.79e-16	8.56e-15	BHLH13	PREDICTED: transcription factor bHLH13-like [Solanum tuberosum]	-	-	-	-	-	-	-
PGSC0003DMG400004087	53	72	43	235	235	459	3.54	3.79	2.5	14.33	28.9	30.23	3.27667	24.4867	2.9017	3.76e-14	6.96e-13	BHLH35	PREDICTED: transcription factor bHLH35 [Solanum tuberosum]	-	-	-	-	-	-	-
PGSC0003DMG400018332	99	134	173	572	467	988	4.18	4.29	6.37	21.99	36.33	41.16	4.94667	33.16	2.74492	5.17e-14	9.43e-13	BHLH14	PREDICTED: transcription factor MYC2-like [Solanum tuberosum]	-	-	-	-	-	-	-
PGSC0003DMG400008805	131	203	151	564	226	433	3.49	4.12	3.5	13.88	11.3	11.42	3.70333	12.2	1.71998	2.39e-11	3.27e-10	BHLH49	PREDICTED: transcription factor bHLH49-like [Solanum tuberosum]	-	-	-	-	-	-	-
PGSC0003DMG400025020	74	115	70	17	5	7	3.32	4.01	3.15	0.85	0.41	0.36	3.49333	0.54	-2.69357	3.03e-11	4.08e-10	BHLH123	PREDICTED: transcription factor bHLH123-like isoform X1 [Solanum tuberosum]	-	-	-	-	-	-	-
PGSC0003DMG400027725	27	63	54	0	0	0	2.42	4.18	4.13	0	0	0	3.57667	0.001	-11.8044	1.6e-09	1.76e-08	BHLH51	PREDICTED: transcription factor bHLH51-like [Solanum tuberosum]	-	-	-	-	-	-	GO:0010467//gene expression;GO:0034645//cellular macromolecule biosynthetic process
PGSC0003DMG400031314	203	223	129	63	19	68	3.15	2.62	1.76	0.9	0.55	1.03	2.51	0.826667	-1.60231	1.62e-08	1.56e-07	BHLH81	PREDICTED: transcription factor bHLH81-like [Solanum tuberosum]	-	-	-	-	-	-	-
PGSC0003DMG400006569	90	158	118	370	147	319	4.63	6.18	5.33	17.41	13.97	16.24	5.38	15.8733	1.56093	8.97e-08	7.74e-07	BHLH128	PREDICTED: transcription factor bHLH128-like isoform X3 [Solanum tuberosum]	-	-	-	-	-	-	-
PGSC0003DMG400019236	69	114	55	19	4	22	2.16	2.7	1.5	0.54	0.23	0.68	2.12	0.483333	-2.13297	3.46e-07	2.75e-06	BHLH123	PREDICTED: transcription factor bHLH123-like [Solanum tuberosum]	-	-	-	-	-	-	-
PGSC0003DMG400004875	46	39	87	246	178	227	2.22	1.42	3.66	10.79	15.8	10.79	2.43333	12.46	2.3563	3.64e-07	2.88e-06	BHLH87	PREDICTED: transcription factor bHLH87-like [Solanum tuberosum]	-	-	-	-	-	-	-
PGSC0003DMG400013875	181	244	134	81	38	83	7.06	7.2	4.54	2.87	2.73	3.17	6.26667	2.92333	-1.10008	4.31e-07	3.35e-06	BHLH112	PREDICTED: transcription factor bHLH112 [Solanum lycopersicum]	-	-	-	-	-	-	GO:0009987//cellular process
PGSC0003DMG400012237	0	0	0	31	45	7	0	0	0	1.42	4.18	0.35	0.001	1.98333	10.9537	4.79e-07	3.7e-06	BHLH14	PREDICTED: transcription factor MYC2-like [Solanum tuberosum]	-	-	-	-	-	-	-
PGSC0003DMG400017440	0	0	2	71	25	14	0	0	0.14	5.08	3.62	1.09	0.0466667	3.26333	6.12781	3.51e-06	2.32e-05	BHLH35	PREDICTED: transcription factor bHLH35-like [Solanum tuberosum]	-	-	-	-	-	-	-
PGSC0003DMG400022058	113	90	65	286	125	221	3.93	2.43	1.97	9.07	8.12	7.6	2.77667	8.26333	1.57337	4.34e-06	2.84e-05	BHLH130	PREDICTED: transcription factor bHLH122-like [Solanum tuberosum]	-	-	-	-	-	-	-
PGSC0003DMG400020427	63	77	57	188	75	153	3.22	2.98	2.66	8.87	7.41	7.87	2.95333	8.05	1.44664	6.34e-06	4.02e-05	BHLH30	PREDICTED: transcription factor bHLH30-like [Solanum tuberosum]	-	-	-	-	-	-	-
PGSC0003DMG400000824	77	123	120	50	22	27	2.62	3.17	3.57	1.55	1.45	0.91	3.12	1.30333	-1.25934	1.93e-05	0.000111129	BHLH30	PREDICTED: transcription factor bHLH30 [Solanum tuberosum]	-	-	-	-	-	-	-
PGSC0003DMG400008818	592	745	498	1791	536	1206	13.42	12.79	9.83	37.04	22.45	26.98	12.0133	28.8233	1.2626	2.48e-05	0.000139704	EMB1444	PREDICTED: transcription factor bHLH157-like [Solanum tuberosum]	-	-	-	-	-	-	-
PGSC0003DMG401025764	28	10	31	0	0	1	1.9	0.52	1.84	0	0	0.07	1.42	0.0233333	-5.92735	3.29e-05	0.000180667	BHLH113	PREDICTED: transcription factor bHLH113 [Solanum tuberosum]	-	-	-	-	-	-	-
PGSC0003DMG400007010	209	281	146	346	320	462	5.9	6.01	3.59	8.89	16.64	12.86	5.16667	12.7967	1.30846	0.000728396	0.00295596	BHLH13	PREDICTED: transcription factor bHLH13-like [Solanum tuberosum]	-	-	-	-	-	-	-
PGSC0003DMG400020174	22	45	51	17	3	5	0.94	1.46	1.91	0.66	0.24	0.21	1.43667	0.37	-1.95713	0.000754821	0.00305403	BHLH62	PREDICTED: transcription factor bHLH62 [Solanum tuberosum]	-	-	-	-	-	-	-
PGSC0003DMG400005860	0	0	0	3	9	5	0	0	0	0.15	0.89	0.27	0.001	0.436667	8.77039	0.00298612	0.0103322	MYC3	PREDICTED: transcription factor bHLH14-like [Solanum tuberosum]	-	-	-	-	-	-	-
PGSC0003DMG400026576	4	8	13	0	1	0	0.56	0.84	1.57	0	0.26	0	0.99	0.0866667	-3.51388	0.00640993	0.0201276	--	PREDICTED: transcription factor bHLH61-like [Solanum tuberosum]	-	-	-	-	-	-	-
PGSC0003DMG400020807	14	22	19	41	20	52	0.59	0.7	0.7	1.57	1.55	2.16	0.663333	1.76	1.40777	0.0111342	0.0322732	BHLH62	PREDICTED: transcription factor bHLH62-like [Solanum tuberosum]	-	-	-	-	-	-	-
PGSC0003DMG400005525	22	42	69	131	75	75	1.14	1.58	2.99	9.57	8.86	5.94	1.90333	8.12333	2.09354	0.0115613	0.0333365	BHLH14	PREDICTED: transcription factor MYC4-like [Solanum tuberosum]	-	-	-	-	-	-	-
PGSC0003DMG400027042	4	2	1	20	10	6	0.26	0.1	0.06	1.16	1.18	0.38	0.14	0.906667	2.69515	0.0116863	0.0336571	BHLH137	PREDICTED: transcription factor bHLH137, partial [Solanum tuberosum]	-	-	-	-	-	-	-
PGSC0003DMG400021526	0	5	4	9	15	17	0	0.21	0.2	0.46	1.55	0.94	0.136667	0.983333	2.84702	0.0123769	0.0353201	BHLH84	PREDICTED: transcription factor bHLH84 [Solanum tuberosum]	-	-	-	-	-	-	-
PGSC0003DMG400022578	10	6	9	147	71	180	0.52	0.25	0.37	7.07	6.81	8.93	0.38	7.60333	4.32256	9.56e-22	3.34e-20	BHLH63	PREDICTED: transcription factor BEE 2-like [Solanum pennellii]	-	-	-	-	-	-	-
PGSC0003DMG400024554	427	279	325	19	7	11	19.34	9.67	12.94	0.79	0.56	0.5	13.9833	0.616667	-4.50307	6.64e-33	4.37e-31	BHLH72	PREDICTED: transcription factor UNE10 [Solanum tuberosum]	-	-	-	-	-	-	-
PGSC0003DMG400025976	1514	1346	964	402	145	478	60.42	40.08	33.66	14.37	11.27	19.06	44.72	14.9	-1.58561	1.81e-12	2.8e-11	UNE10	PREDICTED: transcription factor UNE10 [Solanum tuberosum]	-	-	-	-	-	-	-
PGSC0003DMG400033087	59	57	32	2	1	2	3.36	2.46	1.59	0.1	0.1	0.11	2.47	0.103333	-4.57913	2.58e-09	2.75e-08	UNE10	PREDICTED: transcription factor UNE10-like isoform X2 [Solanum tuberosum]	-	-	-	-	-	-	-
PGSC0003DMG400019624	503	433	444	1574	1188	2202	9.67	6.2	7.3	27.16	41.79	41.44	7.72333	36.7967	2.25228	1.07e-15	2.31e-14	LHW	PREDICTED: transcription factor LHW-like [Solanum tuberosum]	-	-	-	-	-	-	-
PGSC0003DMG400004129	28	30	43	154	61	148	1.74	1.2	2.21	7.75	7	8.3	1.71667	7.68333	2.16212	2.22e-08	2.1e-07	RSS3	PREDICTED: transcription factor LHW-like [Nicotiana tomentosiformis]	-	-	-	-	-	-	-
PGSC0003DMG400013473	15	12	20	38	18	50	0.7	0.4	0.8	1.52	1.47	2.22	0.633333	1.73667	1.45528	0.0140729	0.0393092	LHW	PREDICTED: transcription factor LHW-like [Solanum tuberosum]	-	-	-	-	-	-	-
PGSC0003DMG401007955	206	310	303	634	337	650	10.58	12.85	12.96	31.29	28.89	32.25	12.13	30.81	1.34482	3.66e-07	2.89e-06	SPT	PREDICTED: transcription factor SPATULA-like [Solanum tuberosum]	-	-	-	-	-	-	-
PGSC0003DMG400005998	13	6	1	589	310	507	0.99	0.35	0.07	41.9	44.99	38.57	0.47	41.82	6.47539	8.22e-47	9.63e-45	PIL15	PREDICTED: transcription factor PIF5-like isoform X4 [Solanum tuberosum]	Environmental Information Processing;Organismal Systems	Signal transduction;Environmental adaptation	ko04075//Plant hormone signal transduction;ko04712//Circadian rhythm - plant	K12126;K12126	-	-	-
PGSC0003DMG400018280	1704	1422	1240	306	147	188	45.63	28.96	29.08	7.4	7.46	5.04	34.5567	6.63333	-2.38116	1.3e-24	5.52e-23	PIL15	PREDICTED: transcription factor PIF3-like [Solanum tuberosum]	Environmental Information Processing;Organismal Systems	Signal transduction;Environmental adaptation	ko04075//Plant hormone signal transduction;ko04712//Circadian rhythm - plant	K12126;K12126	-	-	-
PGSC0003DMG400014705	46	53	32	565	169	304	1.31	1.14	0.75	14.55	8.61	8.48	1.06667	10.5467	3.30561	8.77e-21	2.85e-19	PIF1	PREDICTED: transcription factor PIF1-like [Solanum tuberosum]	-	-	-	-	-	-	-
PGSC0003DMG401028788	782	850	833	1641	782	1536	25.96	22.28	24.62	52.02	48.91	50.56	24.2867	50.4967	1.05602	8.75e-07	6.41e-06	SCRM	PREDICTED: transcription factor ICE1-like [Solanum tuberosum]	-	-	-	-	-	-	-
PGSC0003DMG400001418	26	38	24	4	4	6	2.52	2.79	2.03	0.35	0.71	0.57	2.44667	0.543333	-2.17091	7.13e-05	0.000362516	PRE1	transcription factor style2.1 [Solanum lycopersicum]	-	-	-	-	-	-	-
PGSC0003DMG400006893	4	5	15	1	0	0	0.47	0.45	1.54	0.11	0	0	0.82	0.0366667	-4.48308	0.0083521	0.0251711	PRE6	PREDICTED: transcription factor PRE6-like [Solanum tuberosum]	-	-	-	-	-	-	-
PGSC0003DMG400011171	2	2	7	21	16	38	0.17	0.13	0.53	1.65	2.54	3.23	0.276667	2.47333	3.16024	0.000213447	0.000980262	IBL1	PREDICTED: transcription factor IBH1-like [Nicotiana tomentosiformis]	-	-	-	-	-	-	-
PGSC0003DMG400005560	50	16	9	112	50	102	4.06	0.99	0.64	8.28	7.48	8.18	1.89667	7.98	2.07292	0.00148815	0.00560214	IBH1	PREDICTED: transcription factor IBH1-like [Solanum pennellii]	-	-	-	-	-	-	-
PGSC0003DMG400014432	160	286	176	372	258	381	10.89	15.05	10.45	23.05	32.36	27.07	12.13	27.4933	1.1805	0.000607238	0.00251458	ILR3	PREDICTED: transcription factor ILR3-like [Solanum tuberosum]	-	-	-	-	-	-	-
PGSC0003DMG400004061	239	555	213	26	10	64	7.15	11.88	5.29	0.74	0.48	2.16	8.10667	1.12667	-2.84705	5.98e-12	8.76e-11	BIM1	PREDICTED: transcription factor BIM1-like isoform X1 [Solanum tuberosum]	-	-	-	-	-	-	-
PGSC0003DMG400024523	29	56	51	116	97	317	1.41	2.43	2.28	5.25	9.2	16.03	2.04	10.16	2.31626	3.03e-06	2.03e-05	BIM1	PREDICTED: transcription factor BIM1 isoform X1 [Solanum tuberosum]	-	-	-	-	-	-	-
PGSC0003DMG400019654	87	100	80	166	76	212	4.39	3.94	3.67	7.43	6.95	10.22	4	8.2	1.03562	0.00155924	0.00583638	BIM2	PREDICTED: transcription factor BIM2-like isoform X1 [Solanum tuberosum]	-	-	-	-	-	-	-
CCAAT
PGSC0003DMG401021124	777	963	800	128	57	123	35.61	34.31	32.64	5.1	4.52	5.21	34.1867	4.94333	-2.78988	8.75e-62	1.66e-59	NFYA7	PREDICTED: nuclear transcription factor Y subunit A-7 isoform X1 [Solanum tuberosum]	-	-	-	-	-	-	-
PGSC0003DMG400022172	314	440	535	2711	1277	2460	19.32	20.37	28.52	151.22	143.61	148.33	22.7367	147.72	2.69977	9.92e-24	4.03e-22	NFYB3	PREDICTED: nuclear transcription factor Y subunit B-3-like [Solanum tuberosum]	-	-	-	-	-	GO:0005488//binding	-
PGSC0003DMG400002484	6	1	5	27	9	24	0.4	0.07	0.32	1.59	1	1.47	0.263333	1.35333	2.36156	0.00327653	0.0112009	NFYA3	PREDICTED: nuclear transcription factor Y subunit A-3-like [Solanum tuberosum]	-	-	-	-	-	-	-
MYB
PGSC0003DMG400001913	541	794	442	72	44	78	32.3	35.93	23	3.91	4.84	4.59	30.41	4.44667	-2.77375	3.65e-35	2.7e-33	KUA1	PREDICTED: transcription factor MYB1R1 [Solanum tuberosum]	-	-	-	-	-	-	-
PGSC0003DMG400024572	444	422	497	1644	867	2059	24.24	17.46	23.64	81.66	87.15	110.85	21.78	93.22	2.09764	9.08e-17	2.17e-15	KUA1	PREDICTED: transcription factor MYB1R1-like [Solanum tuberosum]	-	-	-	-	-	-	-
PGSC0003DMG400015536	183	199	133	33	8	10	11.27	8.91	7.43	1.7	0.86	0.54	9.20333	1.03333	-3.15485	1.97e-14	3.75e-13	MYB48	PREDICTED: transcription factor MYB48 [Solanum tuberosum]	Organismal Systems	Environmental adaptation	ko04626//Plant-pathogen interaction	K09422	-	-	-
PGSC0003DMG400013752	0	0	0	41	53	88	0	0	0	3.96	10.35	9.2	0.001	7.83667	12.936	4.46e-11	5.88e-10	MYB14	PREDICTED: transcription factor MYB114-like [Solanum tuberosum]	Organismal Systems	Environmental adaptation	ko04626//Plant-pathogen interaction	K09422	-	-	-
PGSC0003DMG400008834	313	958	655	214	101	153	14.4	32.3	25.57	8.76	8.21	6.66	24.09	7.87667	-1.61278	6.16e-08	5.44e-07	AS1	PREDICTED: transcription factor AS1 [Solanum tuberosum]	Organismal Systems	Environmental adaptation	ko04626//Plant-pathogen interaction	K09422	-	GO:0005488//binding	-
PGSC0003DMG400030913	4	7	20	68	70	100	0.07	0.09	0.31	1.1	2.29	1.75	0.156667	1.71333	3.45104	2.9e-07	2.33e-06	MYB82	transcription factor MYB82-like [Solanum tuberosum]	Organismal Systems	Environmental adaptation	ko04626//Plant-pathogen interaction	K09422	GO:0043231//intracellular membrane-bounded organelle	GO:0005488//binding	GO:0010468//regulation of gene expression;GO:0034645//cellular macromolecule biosynthetic process;GO:0044707//single-multicellular organism process
PGSC0003DMG400009033	27	64	54	7	0	1	1.8	3.48	4	0.5	0	0.1	3.09333	0.2	-3.95109	3.09e-07	2.47e-06	P	PREDICTED: transcription factor MYB12 [Solanum tuberosum]	Organismal Systems	Environmental adaptation	ko04626//Plant-pathogen interaction	K09422	-	GO:0005488//binding	-
MSTRG.27946	10	139	97	5	2	0	0.74	7.77	6.23	0.34	0.27	0	4.91333	0.203333	-4.59478	7.87e-07	5.82e-06	MYB113	PREDICTED: transcription factor MYB113-like [Solanum tuberosum]	Organismal Systems	Environmental adaptation	ko04626//Plant-pathogen interaction	K09422	-	-	-
PGSC0003DMG400005848	20	46	28	0	1	0	1.52	2.65	1.85	0	0.14	0	2.00667	0.0466667	-5.42626	2.4e-06	1.64e-05	MYB5	PREDICTED: transcription factor MYB90-like [Solanum tuberosum]	Organismal Systems	Environmental adaptation	ko04626//Plant-pathogen interaction	K09422	-	-	-
PGSC0003DMG400014550	6	4	3	28	13	32	0.41	0.21	0.18	1.73	1.6	2.14	0.266667	1.82333	2.77347	0.000125042	0.000605559	MYB62	PREDICTED: transcription factor MYB108 [Solanum tuberosum]	Organismal Systems	Environmental adaptation	ko04626//Plant-pathogen interaction	K09422	-	-	-
PGSC0003DMG400004948	4	8	3	36	8	27	0.25	0.37	0.16	2.01	0.91	1.64	0.26	1.52	2.54749	0.00125346	0.00482618	RAX3	PREDICTED: transcription factor RAX1-like [Solanum tuberosum]	Organismal Systems	Environmental adaptation	ko04626//Plant-pathogen interaction	K09422	-	-	-
PGSC0003DMG400018279	43	44	58	32	5	15	2	1.55	2.35	1.35	0.43	0.69	1.96667	0.823333	-1.2562	0.0043785	0.0144967	MYB61	PREDICTED: transcription factor MYB35-like [Solanum tuberosum]	Organismal Systems	Environmental adaptation	ko04626//Plant-pathogen interaction	K09422	-	-	-
PGSC0003DMG400007994	4	8	2	14	17	19	0.28	0.43	0.12	0.89	2.2	1.31	0.276667	1.46667	2.40632	0.00703961	0.0217633	MYB77	transcription factor MYB44-like [Solanum tuberosum]	-	-	-	-	-	-	-
PGSC0003DMG400022399	7	22	3	49	13	35	0.37	0.88	0.14	2.35	1.26	1.82	0.463333	1.81	1.96587	0.0141424	0.0394836	MYB102	PREDICTED: transcription factor MYB34 [Solanum tuberosum]	Organismal Systems	Environmental adaptation	ko04626//Plant-pathogen interaction	K09422	-	-	-
PGSC0003DMG400023495	146	146	144	508	270	464	9.89	7.49	8.5	31.3	33.66	30.98	8.62667	31.98	1.89029	1.11e-15	2.39e-14	DIVARICATA	PREDICTED: transcription factor DIVARICATA-like [Solanum tuberosum]	-	-	-	-	-	-	-
PGSC0003DMG400027126	72	35	32	259	110	298	3.84	1.41	1.49	12.27	10.52	15.36	2.24667	12.7167	2.50086	2.96e-09	3.13e-08	DIVARICATA	PREDICTED: transcription factor DIVARICATA-like [Solanum tuberosum]	-	-	-	-	-	-	-
PGSC0003DMG400019129	44	132	62	23	13	14	1.8	4.08	2.2	0.85	0.98	0.56	2.69333	0.796667	-1.75734	2.88e-05	0.000160097	DIVARICATA	PREDICTED: transcription factor DIVARICATA-like [Solanum tuberosum]	-	-	-	-	-	-	-
PGSC0003DMG400007603	44	58	30	111	71	104	5.61	5.6	3.33	12.87	16.66	13.07	4.84667	14.2	1.55083	0.000111272	0.000545053	DIVARICATA	PREDICTED: transcription factor DIVARICATA-like [Solanum tuberosum]	-	-	-	-	-	-	-
G2-like
PGSC0003DMG400025801	396	260	368	1020	645	990	18.26	9.12	14.87	42.71	54.66	45.03	14.0833	47.4667	1.75293	1.21e-07	1.02e-06	HHO6	PREDICTED: myb family transcription factor isoform X1 [Solanum lycopersicum]	-	-	-	-	-	-	-
PGSC0003DMG400009304	6	44	11	0	0	1	0.5	2.21	0.61	0	0	0.06	1.10667	0.02	-5.79008	0.000242546	0.00109938	PHL11	PREDICTED: myb family transcription factor APL isoform X1 [Solanum tuberosum]	-	-	-	-	-	-	-
PGSC0003DMG400020455	17	19	13	7	1	3	1.02	1.02	0.68	0.38	0.18	0.23	0.906667	0.263333	-1.78368	0.00779446	0.0237166	PHL11	PREDICTED: myb family transcription factor APL-like isoform X1 [Solanum tuberosum]	-	-	-	-	-	-	-
PGSC0003DMG400002144	0	0	1	584	287	600	0	0	0.04	26.68	26.53	29.71	0.0133333	27.64	11.0175	1.7e-18	4.61e-17	LUX	PREDICTED: transcription factor LUX [Solanum tuberosum]	-	-	-	-	-	-	-
PGSC0003DMG400030389	51	55	78	140	75	133	2.14	1.75	2.86	5.35	5.8	5.51	2.25	5.55333	1.30343	0.00141247	0.0053495	EFM	PREDICTED: transcription factor LUX [Solanum tuberosum]	-	-	-	-	-	-	-
PGSC0003DMG400016767	267	264	195	79	16	62	10.4	7.8	6.62	2.8	1.15	2.38	8.27333	2.11	-1.97123	3.59e-11	4.8e-10	KAN2	PREDICTED: probable transcription factor KAN2 isoform X1 [Solanum tuberosum]	-	-	-	-	-	-	-
PGSC0003DMG400030328	1	9	4	639	311	567	0.06	0.3	0.17	30.91	31.02	30.49	0.176667	30.8067	7.44607	2e-53	3e-51	BOA	PREDICTED: transcription factor PCL1-like [Solanum tuberosum]	-	-	-	-	-	-	-
PGSC0003DMG400028100	59	50	42	169	107	150	3.41	2.19	2.12	8.89	11.39	8.55	2.57333	9.61	1.9009	7.85e-08	6.82e-07	MYBC1	PREDICTED: transcription factor PCL1-like [Solanum tuberosum]	-	-	-	-	-	-	-
TCP
PGSC0003DMG400009276	563	281	613	3114	1866	3169	26.65	10.08	25.29	134.14	162.66	147.95	20.6733	148.25	2.84219	1.53e-13	2.66e-12	TCP22	PREDICTED: transcription factor TCP23-like [Solanum tuberosum]	-	-	-	-	-	-	-
PGSC0003DMG400000597	266	247	213	704	326	806	11.01	7.75	7.69	26.53	24.86	32.88	8.81667	28.09	1.67175	1.44e-11	2.02e-10	TCP14	PREDICTED: transcription factor TCP14 [Solanum tuberosum]	-	-	-	-	GO:0043231//intracellular membrane-bounded organelle	GO:0001071//nucleic acid binding transcription factor activity	GO:0001101//response to acid chemical;GO:0006952//defense response;GO:0009725//response to hormone;GO:0010468//regulation of gene expression;GO:0034645//cellular macromolecule biosynthetic process;GO:0090567//reproductive shoot system development
PGSC0003DMG400016363	870	1146	885	1769	1076	1737	33.93	35.02	28.75	62.1	77.63	66.5	32.5667	68.7433	1.07782	2.28e-06	1.56e-05	TCP7	PREDICTED: transcription factor TCP7 [Solanum tuberosum]	Organismal Systems	Environmental adaptation	ko04712//Circadian rhythm - plant	K16221	-	-	-
PGSC0003DMG400020247	29	51	37	103	46	103	1.05	1.32	1.09	3.39	2.89	3.59	1.15333	3.29	1.51228	0.000170175	0.000801028	TCP20	PREDICTED: transcription factor TCP20 [Solanum tuberosum]	-	-	-	-	-	-	-
PGSC0003DMG400004082	52	32	41	15	7	8	3.12	1.41	2.04	0.86	0.76	0.47	2.19	0.696667	-1.65239	0.000261653	0.00117844	TCP5	PREDICTED: transcription factor TCP5-like [Solanum tuberosum]	-	-	-	-	-	-	-
PGSC0003DMG400021568	95	104	53	186	89	198	6.92	5.74	3.37	12.33	11.94	14.23	5.34333	12.8333	1.26408	0.000590034	0.00245293	TCP11	PREDICTED: transcription factor TCP11 [Solanum tuberosum]	-	-	-	-	-	-	-
PGSC0003DMG400022964	7	5	10	24	26	30	0.43	0.23	0.53	1.33	2.92	1.81	0.396667	2.02	2.34836	0.00128013	0.00491637	TCP4	PREDICTED: transcription factor TCP10-like [Solanum pennellii]	-	-	-	-	-	-	-
HSF
PGSC0003DMG400004662	226	217	173	1204	672	1220	9.81	7.14	6.55	47.56	53.72	52.23	7.83333	51.17	2.7076	1.96e-37	1.59e-35	HSFA5	PREDICTED: heat stress transcription factor A-5 [Solanum tuberosum]	-	-	-	-	-	-	-
PGSC0003DMG400000380	114	101	56	479	320	503	5.41	3.63	2.31	20.67	27.95	23.53	3.78333	24.05	2.66831	5.75e-16	1.28e-14	HSFC1	PREDICTED: heat stress transcription factor C-1 [Solanum tuberosum]	-	-	-	-	-	-	-
PGSC0003DMG400014323	229	140	205	984	608	928	21.59	10	16.84	84.39	105.53	86.27	16.1433	92.0633	2.51169	1.82e-14	3.48e-13	HSFB2A	PREDICTED: heat stress transcription factor B-2a-like [Solanum tuberosum]	-	-	-	-	-	-	-
PGSC0003DMG400016270	0	1	0	38	17	61	0	0.04	0	1.97	1.69	3.71	0.0133333	2.45667	7.52552	1.96e-07	1.61e-06	HSFA6b	PREDICTED: heat stress transcription factor A-6b-like [Solanum tuberosum]	-	-	-	-	-	-	-
PGSC0003DMG401019343	235	69	221	39	17	39	9.76	2.13	7.68	1.46	1.23	1.51	6.52333	1.4	-2.22018	1.91e-06	1.33e-05	HSFA6b	PREDICTED: heat stress transcription factor A-7a-like isoform X1 [Solanum tuberosum]	-	-	-	-	-	-	-
PGSC0003DMG400003160	209	300	203	483	198	576	6.4	7.03	5.35	13.65	11.38	17.43	6.26	14.1533	1.17691	9.74e-05	0.000483184	HSFA1	PREDICTED: heat stress transcription factor A-1 [Solanum tuberosum]	-	-	-	-	-	-	-
PGSC0003DMG401002683	209	337	200	504	227	460	7.56	8.4	5.33	15.5	14.12	16.24	7.09667	15.2867	1.10706	0.000176708	0.000828195	HSFA3	PREDICTED: heat stress transcription factor A-3 [Solanum tuberosum]	-	-	-	-	GO:0043231//intracellular membrane-bounded organelle	GO:0001071//nucleic acid binding transcription factor activity;GO:0003677//DNA binding	GO:0006950//response to stress;GO:0010468//regulation of gene expression;GO:0034645//cellular macromolecule biosynthetic process
PGSC0003DMG402019343	321	70	231	80	34	32	13.51	2.24	8.32	3.03	2.64	1.33	8.02333	2.33333	-1.78181	0.000408569	0.0017614	HSFA6b	PREDICTED: heat stress transcription factor A-7a-like isoform X1 [Solanum tuberosum]	-	-	-	-	-	-	-
PGSC0003DMG400012105	432	107	1120	87	39	167	20.27	3.83	45.87	3.71	3.37	7.73	23.3233	4.93667	-2.24016	0.0079296	0.0240526	HSFB2B	PREDICTED: heat stress transcription factor B-2b [Solanum tuberosum]	-	-	-	-	-	-	-
RAV
PGSC0003DMG400007458	1	0	3	144	105	290	0.05	0	0.13	6.65	9.81	14.51	0.06	10.3233	7.42673	2.69e-18	7.14e-17	RAV1	PREDICTED: AP2/ERF and B3 domain-containing transcription factor RAV1 [Solanum tuberosum]	-	-	-	-	-	-	-
GATA
PGSC0003DMG400026025	9	34	37	636	374	281	0.59	1.68	2.11	37.83	45.02	18.12	1.46	33.6567	4.52685	1.06e-17	2.74e-16	GATA4	PREDICTED: GATA transcription factor 4 [Solanum tuberosum]	-	-	-	-	-	-	-
PGSC0003DMG400000280	407	269	367	50	47	41	24.96	12.06	19.64	2.69	5.12	2.39	18.8867	3.4	-2.47376	1.15e-12	1.81e-11	GATA21	PREDICTED: GATA transcription factor 21-like [Capsicum annuum]	-	-	-	-	-	-	-
PGSC0003DMG400023341	366	480	793	133	58	79	17.42	17.3	32.86	5.75	5.08	3.7	22.5267	4.84333	-2.21756	6.99e-12	1.02e-10	GATA8	PREDICTED: GATA transcription factor 8-like [Solanum tuberosum]	-	-	-	-	-	-	-
PGSC0003DMG400009353	531	541	462	1143	525	1038	23.19	17.98	17.53	45.48	42.29	44.76	19.5667	44.1767	1.17489	2.32e-08	2.18e-07	GATA18	PREDICTED: GATA transcription factor 24-like isoform X1 [Solanum tuberosum]	-	-	-	-	-	-	-
PGSC0003DMG400024319	37	42	35	3	3	1	2.28	1.96	1.88	0.17	0.34	0.06	2.04	0.19	-3.4245	1.19e-07	1.01e-06	GATA10	PREDICTED: GATA transcription factor 10-like isoform X1 [Solanum tuberosum]	-	-	-	-	-	-	-
PGSC0003DMG400027264	88	175	117	50	24	37	3.84	5.79	4.46	1.99	2.27	1.6	4.69667	1.95333	-1.2657	8.09e-07	5.97e-06	GATA8	PREDICTED: GATA transcription factor 8-like [Solanum tuberosum]	-	-	-	-	-	-	-
PGSC0003DMG400012014	53	99	96	28	5	28	3.48	4.93	5.49	1.67	0.6	1.81	4.63333	1.36	-1.76844	1.41e-05	8.41e-05	GATA5	PREDICTED: GATA transcription factor 5-like [Solanum tuberosum]	-	-	-	-	-	-	-
PGSC0003DMG400004493	39	75	32	153	81	112	3.34	4.87	2.39	11.93	12.78	9.47	3.53333	11.3933	1.68909	6.35e-05	0.000326726	GATA21	PREDICTED: GATA transcription factor 21 [Solanum tuberosum]	-	-	-	-	-	-	-
PGSC0003DMG400010684	18	46	29	89	45	86	1.13	1.8	1.49	4.6	4.83	4.45	1.47333	4.62667	1.65089	0.000307135	0.00136073	GATA24	PREDICTED: GATA transcription factor 28-like isoform X2 [Solanum tuberosum]	-	-	-	-	-	-	-
NAC
PGSC0003DMG400018435	27	21	8	96	44	200	1.5	0.89	0.39	4.86	4.51	10.98	0.926667	6.78333	2.87187	6.26e-07	4.75e-06	NAC029	NAC transcription factor 29-like [Solanum tuberosum]	-	-	-	-	GO:0043231//intracellular membrane-bounded organelle	-	GO:0010468//regulation of gene expression;GO:0034645//cellular macromolecule biosynthetic process
PGSC0003DMG400010870	272	1306	103	53	8	70	16.71	57.56	5.59	2.7	0.82	3.87	26.62	2.46333	-3.43383	0.000464525	0.00197846	NAC022	PREDICTED: NAC transcription factor 29 [Solanum tuberosum]	-	-	-	-	-	-	GO:0010467//gene expression;GO:0034645//cellular macromolecule biosynthetic process
MADS
PGSC0003DMG400000136	80	84	86	54	22	25	5.37	4.09	4.73	2.92	2.41	1.47	4.73	2.26667	-1.06127	0.00143308	0.00542081	MADS6	PREDICTED: MADS-box transcription factor 6 [Solanum tuberosum]	-	-	-	-	GO:0043231//intracellular membrane-bounded organelle	GO:0001071//nucleic acid binding transcription factor activity;GO:0005515//protein binding	GO:0010468//regulation of gene expression;GO:0034645//cellular macromolecule biosynthetic process
E2F/DP
PGSC0003DMG400016418	179	183	199	72	38	75	7	5.93	7.12	2.58	2.83	2.94	6.68333	2.78333	-1.26375	5.48e-09	5.58e-08	E2FA	PREDICTED: transcription factor E2FA isoform X1 [Solanum tuberosum]	-	-	-	-	-	-	-
PGSC0003DMG401005482	168	229	155	361	226	431	5.51	5.68	4.53	10.62	13.05	13.72	5.24	12.4633	1.25005	2.02e-06	1.39e-05	E2FA	PREDICTED: transcription factor E2FA isoform X3 [Solanum pennellii]	-	-	-	-	-	-	-
PGSC0003DMG402024469	2	14	116	2	5	5	0.11	0.52	4.95	0.09	0.45	0.24	1.86	0.26	-2.83872	0.0057524	0.0183903	E2FE	PREDICTED: E2F transcription factor-like E2FE isoform X1 [Solanum tuberosum]	-	-	-	-	-	-	-
UPBEAT1
PGSC0003DMG401007298	30	73	53	0	0	0	4.82	8.9	7.43	0	0	0	7.05	0.001	-12.7834	7.5e-10	8.51e-09	UPB1	PREDICTED: transcription factor UPBEAT1 [Solanum tuberosum]	-	-	-	-	GO:0043231//intracellular membrane-bounded organelle	GO:0001071//nucleic acid binding transcription factor activity;GO:0005515//protein binding	GO:0010468//regulation of gene expression;GO:0034645//cellular macromolecule biosynthetic process;GO:0048364//root development;GO:0048869//cellular developmental process
PGSC0003DMG400009058	2	4	0	24	14	32	0.18	0.27	0	1.94	2.29	2.8	0.15	2.34333	3.96553	2.12e-05	0.000121519	UPB1	transcription factor upbeat1 [Nicotiana attenuata]	-	-	-	-	-	-	-
Trihelix
PGSC0003DMG400007806	67	136	104	315	189	325	2.41	3.79	3.31	10.61	12.91	12.22	3.17	11.9133	1.91002	5.22e-09	5.34e-08	ASIL2	PREDICTED: trihelix transcription factor ASIL1-like [Solanum tuberosum]	-	-	-	-	-	-	-
PGSC0003DMG400010197	143	196	133	375	183	298	6.7	6.31	5	14.44	14.27	12.56	6.00333	13.7567	1.1963	3.73e-06	2.45e-05	ASIL2	PREDICTED: trihelix transcription factor ASIL2-like [Solanum tuberosum]	-	-	-	-	-	-	-
MSTRG.13143	125	121	109	237	122	310	6.35	4.66	4.83	10.95	11.41	15.53	5.28	12.63	1.25824	6.63e-05	0.000339641	ASR3	PREDICTED: trihelix transcription factor ASR3-like isoform X1 [Solanum tuberosum]	-	-	-	-	-	-	-
PGSC0003DMG400037972	96	95	53	180	78	200	6.31	4.74	3.04	10.77	9.45	12.97	4.69667	11.0633	1.23608	0.00119229	0.00461615	ASIL2	PREDICTED: trihelix transcription factor ASIL2 [Solanum tuberosum]	-	-	-	-	-	-	-
PGSC0003DMG400020421	5	14	22	4	1	1	0.22	0.48	0.86	0.16	0.08	0.04	0.52	0.0933333	-2.47805	0.0100365	0.0295167	ASIL2	PREDICTED: trihelix transcription factor ASIL2-like [Solanum tuberosum]	-	-	-	-	-	-	-
TFIIIB component B''
PGSC0003DMG402017733	192	243	196	450	210	444	5.45	5.2	4.8	11.54	10.93	12.42	5.15	11.63	1.17521	3.14e-07	2.51e-06	bdp1	PREDICTED: transcription factor TFIIIB component B'' isoform X2 [Solanum tuberosum]	-	-	-	-	-	-	-
GTE
PGSC0003DMG400007228	592	700	464	1062	618	1495	19.09	17.09	13.03	31.18	36.71	47.54	16.4033	38.4767	1.22999	1.04e-05	6.36e-05	GTE9	PREDICTED: transcription factor GTE12-like [Solanum tuberosum]	-	-	-	-	-	-	-
TFIIF
PGSC0003DMG400026670	34	43	26	5	4	4	2.52	2.42	1.68	0.34	0.65	0.29	2.20667	0.426667	-2.37069	5.09e-06	3.28e-05	gtf2f2	PREDICTED: general transcription factor IIF subunit 2-like [Solanum tuberosum]	Genetic Information Processing	Transcription	ko03022//Basal transcription factors	K03139	-	-	-
TFIIH
MSTRG.13401	276	339	255	535	264	585	8.08	7.53	6.49	14.24	14.26	16.9	7.36667	15.1333	1.03865	1.13e-05	6.84e-05	GTF2H2	PREDICTED: general transcription factor IIH subunit 2-like isoform X2 [Solanum tuberosum]	Genetic Information Processing;Genetic Information Processing	Replication and repair;Transcription	ko03420//Nucleotide excision repair;ko03022//Basal transcription factors	K03142;K03142	-	GO:0046914//transition metal ion binding	GO:0006281//DNA repair;GO:0034645//cellular macromolecule biosynthetic process
VRN1
MSTRG.6337	9	12	9	34	24	50	0.68	0.69	0.6	2.35	3.36	3.75	0.656667	3.15333	2.26364	9.58e-05	0.000476139	--	PREDICTED: B3 domain-containing transcription factor VRN1-like [Solanum tuberosum]	-	-	-	-	-	-	-

## Sheet: M3-vs-P3
id	CK96-1_count	CK96-2_count	CK96-3_count	P96-1_count	P96-2_count	P96-3_count	CK96-1_fpkm	CK96-2_fpkm	CK96-3_fpkm	P96-1_fpkm	P96-2_fpkm	P96-3_fpkm	CK96_mean	P96_mean	log2(fc)	PValue	FDR	Symbol	Description	KEGG_A_class	KEGG_B_class	Pathway	K_ID	GO Component	GO Function	GO Process
AP2-EREBP
PGSC0003DMG400005837	658	435	589	137	147	173	36.46	28.78	35.54	7.89	8.63	8.1	33.5933	8.20667	-2.03331	6.29e-29	4.35e-27	ERF061	PREDICTED: ethylene-responsive transcription factor ERF061-like [Solanum tuberosum]	-	-	-	-	-	-	-
PGSC0003DMG400010750	66	46	68	220	221	272	4.26	3.22	4.26	13.71	13.74	16.69	3.91333	14.7133	1.91065	9.16e-13	1.65e-11	ERF1	ethylene-responsive transcription factor 1-like [Solanum tuberosum]	-	-	-	-	GO:0043231//intracellular membrane-bounded organelle	GO:0001071//nucleic acid binding transcription factor activity	GO:0010468//regulation of gene expression;GO:0034645//cellular macromolecule biosynthetic process
PGSC0003DMG400025390	108	122	92	318	520	301	3.94	4.82	3.26	11.3	18.53	10.45	4.00667	13.4267	1.74463	4.71e-09	5.03e-08	RAP2-7	PREDICTED: ethylene-responsive transcription factor RAP2-7-like isoform X1 [Solanum tuberosum]	-	-	-	-	GO:0043231//intracellular membrane-bounded organelle	GO:0001071//nucleic acid binding transcription factor activity	GO:0010468//regulation of gene expression;GO:0034645//cellular macromolecule biosynthetic process
PGSC0003DMG400012154	148	137	161	76	60	82	6.81	6.84	7.2	3.38	2.66	3.59	6.95	3.21	-1.11444	1.5e-08	1.47e-07	ERF061	PREDICTED: ethylene-responsive transcription factor ERF061 [Solanum tuberosum]	-	-	-	-	-	-	-
PGSC0003DMG400017231	50	62	67	182	219	161	3.35	4.5	4.36	11.78	14.14	10.26	4.07	12.06	1.56713	7.73e-08	6.62e-07	ERF1B	PREDICTED: ethylene-responsive transcription factor 1B-like [Solanum tuberosum]	Environmental Information Processing;Environmental Information Processing	Signal transduction;Signal transduction	ko04075//Plant hormone signal transduction;ko04016//MAPK signaling pathway - plant	K14516;K14516	GO:0043231//intracellular membrane-bounded organelle	GO:0001071//nucleic acid binding transcription factor activity	GO:0000160//phosphorelay signal transduction system;GO:0006950//response to stress;GO:0009755//hormone-mediated signaling pathway;GO:0010468//regulation of gene expression;GO:0034645//cellular macromolecule biosynthetic process
PGSC0003DMG400016004	828	729	722	2082	1411	2382	64.6	61.68	54.71	156.92	106.1	176.74	60.33	146.587	1.28081	8.37e-08	7.13e-07	ERF106	PREDICTED: ethylene-responsive transcription factor ERF106-like [Solanum tuberosum]	-	-	-	-	GO:0043231//intracellular membrane-bounded organelle	GO:0001071//nucleic acid binding transcription factor activity	GO:0010468//regulation of gene expression;GO:0034645//cellular macromolecule biosynthetic process
PGSC0003DMG400023619	87	110	113	48	23	47	5.15	7.07	6.5	2.75	1.31	2.65	6.24	2.23667	-1.4802	5.11e-07	3.78e-06	ERF1B	PREDICTED: ethylene-responsive transcription factor 1B-like [Solanum tuberosum]	Environmental Information Processing;Environmental Information Processing	Signal transduction;Signal transduction	ko04075//Plant hormone signal transduction;ko04016//MAPK signaling pathway - plant	K14516;K14516	GO:0043231//intracellular membrane-bounded organelle	GO:0001071//nucleic acid binding transcription factor activity	GO:0000160//phosphorelay signal transduction system;GO:0003006//developmental process involved in reproduction;GO:0006950//response to stress;GO:0007275//multicellular organism development;GO:0010468//regulation of gene expression;GO:0010476//gibberellin mediated signaling pathway;GO:0034645//cellular macromolecule biosynthetic process
PGSC0003DMG400011046	493	318	380	1085	779	1275	14.26	10.4	11.02	30.2	22.16	35.93	11.8933	29.43	1.30713	6.1e-07	4.44e-06	AP2	PREDICTED: ethylene-responsive transcription factor RAP2-7-like [Solanum tuberosum]	-	-	-	-	-	-	-
PGSC0003DMG400029713	46	58	30	162	164	124	3.85	5.27	2.44	13.11	13.24	9.88	3.85333	12.0767	1.64804	3.29e-06	2.08e-05	ERF12	PREDICTED: ethylene-responsive transcription factor 12 [Solanum tuberosum]	-	-	-	-	-	-	-
PGSC0003DMG400006482	153	143	112	55	85	84	7.04	6.68	4.79	2.42	3.54	3.05	6.17	3.00333	-1.03871	9.93e-06	5.69e-05	AP2	PREDICTED: AP2-like ethylene-responsive transcription factor TOE3 [Solanum tuberosum]	-	-	-	-	GO:0043231//intracellular membrane-bounded organelle	GO:0001071//nucleic acid binding transcription factor activity	GO:0010468//regulation of gene expression;GO:0034645//cellular macromolecule biosynthetic process;GO:0048869//cellular developmental process;GO:0090567//reproductive shoot system development
PGSC0003DMG400026821	469	408	404	133	334	113	34.01	32.09	28.46	9.32	23.35	7.79	31.52	13.4867	-1.22473	1.57e-05	8.63e-05	ERF4	PREDICTED: ethylene-responsive transcription factor 4-like [Solanum tuberosum]	-	-	-	-	-	-	-
PGSC0003DMG400016003	188	272	154	426	485	597	8.47	13.28	6.74	18.53	21.05	25.57	9.49667	21.7167	1.19331	5.32e-05	0.000263086	ERF5	PREDICTED: ethylene-responsive transcription factor 5-like [Solanum tuberosum]	-	-	-	-	-	-	-
PGSC0003DMG400010135	24	18	13	72	70	51	3.47	2.82	1.83	10.06	9.75	7.01	2.70667	8.94	1.72376	0.000163525	0.000720913	ERF084	PREDICTED: ethylene-responsive transcription factor ERF084-like [Solanum tuberosum]	-	-	-	-	-	-	GO:0010467//gene expression;GO:0034645//cellular macromolecule biosynthetic process;GO:0050794//regulation of cellular process
PGSC0003DMG400006604	166	231	255	472	644	339	8.08	12.38	12.16	22.45	30.56	15.88	10.8733	22.9633	1.07854	0.00110186	0.00393624	AP2	AP2 transcription factor SlAP2e [Solanum lycopersicum]	-	-	-	-	GO:0043231//intracellular membrane-bounded organelle	GO:0001071//nucleic acid binding transcription factor activity	GO:0010468//regulation of gene expression;GO:0034645//cellular macromolecule biosynthetic process
PGSC0003DMG400014157	5	5	6	0	0	0	0.2	0.22	0.23	0	0	0	0.216667	0.001	-7.75933	0.0021249	0.00701331	At1g16060	PREDICTED: AP2-like ethylene-responsive transcription factor At1g16060 [Solanum tuberosum]	-	-	-	-	-	-	GO:0010467//gene expression;GO:0034645//cellular macromolecule biosynthetic process
PGSC0003DMG400028913	48	34	48	83	114	94	3.9	3	3.79	6.57	8.93	7.37	3.56333	7.62333	1.09719	0.00345105	0.0107092	At1g16060	PREDICTED: AP2-like ethylene-responsive transcription factor At1g16060 [Solanum tuberosum]	-	-	-	-	-	-	-
PGSC0003DMG400007036	49	17	15	106	64	55	3.64	1.37	1.08	7.61	4.58	3.89	2.03	5.36	1.40075	0.0161459	0.0403234	ERF023	PREDICTED: ethylene-responsive transcription factor ERF023 [Solanum tuberosum]	-	-	-	-	-	-	-
PGSC0003DMG400010285	0	0	0	8	6	1	0	0	0	0.56	0.42	0.07	0.001	0.35	8.45121	0.0198804	0.0480468	ERF1B	PREDICTED: ethylene-responsive transcription factor 1B [Solanum tuberosum]	Environmental Information Processing;Environmental Information Processing	Signal transduction;Signal transduction	ko04075//Plant hormone signal transduction;ko04016//MAPK signaling pathway - plant	K14516;K14516	-	-	-
WRKY
PGSC0003DMG400031140	79	158	109	3	13	7	5.72	12.41	7.67	0.21	0.91	0.48	8.6	0.533333	-4.01123	1.86e-18	6.11e-17	WRKY51	PREDICTED: probable WRKY transcription factor 51 [Solanum tuberosum]	-	-	-	-	-	-	-
PGSC0003DMG400028335	716	653	568	249	330	307	20.71	20.79	16.41	6.96	9.3	8.45	19.3033	8.23667	-1.22872	2.43e-17	7.23e-16	WRKY4	PREDICTED: probable WRKY transcription factor 4 [Solanum lycopersicum]	-	-	-	-	-	-	-
PGSC0003DMG400015015	694	676	719	308	407	376	25.18	29.83	28.86	9.59	13.17	14.4	27.9567	12.3867	-1.1744	4.03e-17	1.17e-15	WRKY6	PREDICTED: WRKY transcription factor 6-like [Solanum tuberosum]	-	-	-	-	-	-	-
PGSC0003DMG401033880	373	409	430	206	236	183	14.98	17.89	16.05	7.89	8.75	6.7	16.3067	7.78	-1.06762	5.02e-13	9.38e-12	WRKY41	PREDICTED: probable WRKY transcription factor 41 [Solanum tuberosum]	-	-	-	-	-	-	-
PGSC0003DMG400008188	52	89	44	9	6	4	6.11	11.34	5.02	1.02	0.68	0.45	7.49	0.716667	-3.38559	1.77e-11	2.69e-10	WRKY50	PREDICTED: probable WRKY transcription factor 51 [Solanum tuberosum]	-	-	-	-	-	-	-
PGSC0003DMG400001434	698	737	942	2051	2375	3741	25.78	29.8	33.92	74.26	86.75	134.2	29.8333	98.4033	1.72178	1.99e-11	3.02e-10	WRKY3	probable WRKY transcription factor 3 [Solanum tuberosum]	-	-	-	-	-	-	-
PGSC0003DMG400019884	58	93	39	10	16	8	1.52	2.64	0.98	0.25	0.4	0.2	1.71333	0.283333	-2.59623	1.27e-08	1.26e-07	WRKY30	PREDICTED: probable WRKY transcription factor 30 [Solanum tuberosum]	-	-	-	-	-	-	-
PGSC0003DMG400024961	143	254	231	89	102	91	7.16	13.8	11.24	4.3	4.92	4.34	10.7333	4.52	-1.2477	3.89e-08	3.54e-07	WRKY7	PREDICTED: probable WRKY transcription factor 7 [Solanum tuberosum]	-	-	-	-	-	-	-
PGSC0003DMG400022290	785	627	721	1305	1546	1697	23.68	20.54	21.13	38.05	44.96	48.69	21.7833	43.9	1.011	4.68e-08	4.19e-07	WRKY20	probable WRKY transcription factor 20 [Solanum tuberosum]	-	-	-	-	-	-	-
PGSC0003DMG400011271	164	150	129	39	58	86	4.09	4.06	3.13	0.94	1.39	2.04	3.76	1.45667	-1.36806	1.11e-07	9.23e-07	WRKY2	PREDICTED: probable WRKY transcription factor 2 [Solanum tuberosum]	Organismal Systems	Environmental adaptation	ko04626//Plant-pathogen interaction	K18835	-	-	-
PGSC0003DMG402007388	39	143	44	7	18	8	2.15	8.47	2.36	0.37	0.95	0.42	4.32667	0.58	-2.89913	2.03e-07	1.61e-06	WRKY40	PREDICTED: probable WRKY transcription factor 40 [Solanum tuberosum]	-	-	-	-	-	-	-
PGSC0003DMG400005835	56	193	131	20	49	31	2.29	8.55	5.09	0.79	1.9	1.17	5.31	1.28667	-2.04507	1.07e-06	7.44e-06	WRKY53	PREDICTED: probable WRKY transcription factor 53 [Solanum tuberosum]	-	-	-	-	-	-	-
PGSC0003DMG400012160	43	78	77	12	20	27	1.28	2.5	2.2	0.34	0.57	0.75	1.99333	0.553333	-1.84896	1.24e-06	8.53e-06	WRKY53	PREDICTED: probable WRKY transcription factor 53 [Solanum tuberosum]	-	-	-	-	-	-	-
PGSC0003DMG400022063	69	156	114	25	56	53	2.67	6.58	4.29	0.94	2.1	1.95	4.51333	1.66333	-1.44012	2.42e-05	0.000128486	WRKY6	PREDICTED: WRKY transcription factor 6-like [Solanum tuberosum]	-	-	-	-	-	-	-
PGSC0003DMG400008391	161	230	163	93	69	134	10.62	16.46	10.45	5.93	4.39	8.41	12.51	6.24333	-1.00269	3.16e-05	0.000163595	WRKY70	PREDICTED: probable WRKY transcription factor 70 [Capsicum annuum]	-	-	-	-	-	-	-
PGSC0003DMG400011633	43	114	124	37	41	18	1.84	5.06	5.11	1.53	1.63	0.68	4.00333	1.28	-1.64506	4.76e-05	0.000237479	WRKY24	PREDICTED: probable WRKY transcription factor 26 [Solanum tuberosum]	Organismal Systems;Environmental Information Processing	Environmental adaptation;Signal transduction	ko04626//Plant-pathogen interaction;ko04016//MAPK signaling pathway - plant	K13424;K13424	-	-	-
PGSC0003DMG400007387	10	49	23	3	6	1	0.66	3.72	1.48	0.19	0.41	0.08	1.95333	0.226667	-3.10729	4.81e-05	0.000240034	WRKY40	PREDICTED: probable WRKY transcription factor 40 [Solanum tuberosum]	-	-	-	-	-	-	-
PGSC0003DMG400017990	28	39	32	10	7	13	1.44	2.17	1.59	0.5	0.35	0.63	1.73333	0.493333	-1.81291	5.02e-05	0.000249838	WRKY41	PREDICTED: probable WRKY transcription factor 41 [Solanum tuberosum]	-	-	-	-	-	-	-
PGSC0003DMG400005836	7	8	7	0	1	1	0.44	0.34	0.27	0	0.07	0.07	0.35	0.0466667	-2.90689	0.00580891	0.0167719	WRKY53	PREDICTED: probable WRKY transcription factor 53 isoform X2 [Solanum tuberosum]	-	-	-	-	-	-	-
PGSC0003DMG400009103	7	3	6	0	0	1	0.32	0.15	0.26	0	0	0.04	0.243333	0.0133333	-4.18982	0.0105134	0.0279925	WRKY41	PREDICTED: probable WRKY transcription factor 30 [Solanum tuberosum]	-	-	-	-	-	-	-
bZIP
PGSC0003DMG400028441	15	25	34	56	71	72	0.59	1.07	1.3	2.14	2.7	2.7	0.986667	2.51333	1.34897	0.00369253	0.011339	DOGL3	PREDICTED: transcription factor TGA1-like [Solanum tuberosum]	-	-	-	-	-	-	-
bHLH
PGSC0003DMG400018332	211	185	205	1232	1246	909	7.96	7.57	7.51	44.91	45.32	32.62	7.68	40.95	2.41469	4.93e-34	4.76e-32	BHLH14	PREDICTED: transcription factor MYC2-like [Solanum tuberosum]	-	-	-	-	-	-	-
PGSC0003DMG400008805	147	160	137	625	791	771	3.56	4.11	3.21	14.38	18.44	17.54	3.62667	16.7867	2.2106	2.06e-31	1.71e-29	BHLH49	PREDICTED: transcription factor bHLH49-like [Solanum tuberosum]	-	-	-	-	-	-	-
PGSC0003DMG400013875	184	192	200	33	61	70	6.36	7.22	6.72	1.11	2.03	2.31	6.76667	1.81667	-1.89715	7.3e-15	1.68e-13	BHLH112	PREDICTED: transcription factor bHLH112 [Solanum lycopersicum]	-	-	-	-	-	-	GO:0009987//cellular process
PGSC0003DMG400006569	322	268	374	716	967	1057	14.85	13.42	16.75	31.98	43.06	46.44	15.0067	40.4933	1.43208	1.05e-10	1.44e-09	BHLH128	PREDICTED: transcription factor bHLH128-like isoform X3 [Solanum tuberosum]	-	-	-	-	-	-	-
PGSC0003DMG400015659	165	113	123	58	60	34	12.43	9.01	8.78	4.91	4.86	2.38	10.0733	4.05	-1.31455	1.76e-08	1.7e-07	BHLH51	PREDICTED: transcription factor bHLH51-like [Solanum tuberosum]	-	-	-	-	-	-	-
PGSC0003DMG400005528	143	111	139	384	430	290	5.73	4.83	5.41	14.88	16.62	11.06	5.32333	14.1867	1.41413	3.72e-08	3.39e-07	BHLH14	PREDICTED: transcription factor MYC2-like [Solanum tuberosum]	Environmental Information Processing;Environmental Information Processing	Signal transduction;Signal transduction	ko04075//Plant hormone signal transduction;ko04016//MAPK signaling pathway - plant	K13422;K13422	-	-	-
PGSC0003DMG400019236	45	55	57	19	14	17	1.26	1.67	1.55	0.51	0.38	0.45	1.49333	0.446667	-1.74127	5.99e-07	4.38e-06	BHLH123	PREDICTED: transcription factor bHLH123-like [Solanum tuberosum]	-	-	-	-	-	-	-
PGSC0003DMG400000232	140	143	160	293	373	326	3.46	3.83	3.84	6.99	8.89	7.65	3.71	7.84333	1.08005	2.46e-06	1.6e-05	BHLH13	PREDICTED: transcription factor bHLH13-like [Solanum tuberosum]	-	-	-	-	-	-	-
PGSC0003DMG400025020	21	42	43	12	5	4	1.23	2	1.67	0.46	0.28	0.15	1.63333	0.296667	-2.4609	1.16e-05	6.57e-05	BHLH123	PREDICTED: transcription factor bHLH123-like isoform X1 [Solanum tuberosum]	-	-	-	-	-	-	-
PGSC0003DMG400000711	935	509	708	1624	1365	2099	25.82	15.06	18.79	42.93	36.1	54.81	19.89	44.6133	1.16543	2.92e-05	0.000152406	BHLH63	PREDICTED: transcription factor HBI1-like [Solanum tuberosum]	-	-	-	-	-	-	-
PGSC0003DMG400002796	99	89	121	195	237	240	8.84	8.62	10.5	16.83	20.41	20.39	9.32	19.21	1.04346	0.00010537	0.00048752	BHLH149	PREDICTED: transcription factor bHLH149 isoform X2 [Solanum tuberosum]	-	-	-	-	-	-	-
PGSC0003DMG400027042	60	14	37	0	12	3	3.41	0.87	2.05	0	0.66	0.16	2.11	0.273333	-2.94851	0.00011606	0.000531289	BHLH137	PREDICTED: transcription factor bHLH137, partial [Solanum tuberosum]	-	-	-	-	-	-	-
PGSC0003DMG400021526	3	0	0	15	22	20	0.15	0	0	0.73	1.07	0.96	0.05	0.92	4.20163	0.000320554	0.0013233	BHLH84	PREDICTED: transcription factor bHLH84 [Solanum tuberosum]	-	-	-	-	-	-	-
PGSC0003DMG400027725	13	24	6	3	2	1	1.01	2.02	0.45	0.22	0.15	0.07	1.16	0.146667	-2.98351	0.000983197	0.00355351	BHLH51	PREDICTED: transcription factor bHLH51-like [Solanum tuberosum]	-	-	-	-	-	-	GO:0010467//gene expression;GO:0034645//cellular macromolecule biosynthetic process
PGSC0003DMG400004875	291	169	136	45	149	113	12.53	7.89	5.69	1.87	6.18	4.63	8.70333	4.22667	-1.04205	0.00125559	0.00443101	BHLH87	PREDICTED: transcription factor bHLH87-like [Solanum tuberosum]	-	-	-	-	-	-	-
PGSC0003DMG400017440	8	83	38	5	16	12	0.56	6.33	2.59	0.34	1.08	0.8	3.16	0.74	-2.09433	0.00176039	0.00594865	BHLH35	PREDICTED: transcription factor bHLH35-like [Solanum tuberosum]	-	-	-	-	-	-	-
PGSC0003DMG400011133	13	49	44	6	17	14	0.51	2.1	1.69	0.23	0.65	0.53	1.43333	0.47	-1.60864	0.00268701	0.00860959	BHLH66	PREDICTED: transcription factor bHLH66 [Solanum tuberosum]	-	-	-	-	-	-	-
PGSC0003DMG400024597	1	7	9	0	0	0	0.07	0.5	0.58	0	0	0	0.383333	0.001	-8.58246	0.00332757	0.010372	--	PREDICTED: transcription factor bHLH27-like [Solanum lycopersicum]	-	-	-	-	-	-	-
PGSC0003DMG401010822	151	58	51	234	389	135	8.12	3.71	2.75	12.87	23.83	7.39	4.86	14.6967	1.59646	0.00422587	0.0127574	BHLH14	PREDICTED: transcription factor MYC4-like [Solanum tuberosum]	-	-	-	-	-	-	-
PGSC0003DMG400006394	103	202	127	411	217	354	4.21	9.15	5.14	16.76	8.75	14.25	6.16667	13.2533	1.10379	0.00549372	0.0159993	BHLH93	PREDICTED: transcription factor bHLH93-like [Solanum tuberosum]	-	-	-	-	-	-	-
MSTRG.26494	9	0	0	71	93	49	0.64	0	0	4.85	6.37	3.33	0.213333	4.85	4.5068	0.0100391	0.0268858	BHLH128	PREDICTED: transcription factor bHLH128-like isoform X2 [Solanum tuberosum]	-	-	-	-	-	-	-
PGSC0003DMG400025976	1168	972	787	145	183	189	41.27	36.96	26.81	4.9	6.17	6.32	35.0133	5.79667	-2.59461	7.97e-48	1.76e-45	UNE10	PREDICTED: transcription factor UNE10 [Solanum tuberosum]	-	-	-	-	-	-	-
PGSC0003DMG400024554	142	150	158	9	11	10	5.78	6.62	6.25	0.36	0.43	0.39	6.21667	0.393333	-3.98232	3.9e-33	3.57e-31	BHLH72	PREDICTED: transcription factor UNE10 [Solanum tuberosum]	-	-	-	-	-	-	-
PGSC0003DMG400033087	180	33	86	7	12	2	9.16	1.82	4.25	0.34	0.59	0.1	5.07667	0.343333	-3.8862	1.12e-10	1.53e-09	UNE10	PREDICTED: transcription factor UNE10-like isoform X2 [Solanum tuberosum]	-	-	-	-	-	-	-
PGSC0003DMG400005725	19	2	5	76	25	20	1.19	0.14	0.3	4.6	1.51	1.19	0.543333	2.43333	2.16302	0.0119817	0.0313728	BEE3	PREDICTED: transcription factor BEE 3 [Solanum tuberosum]	-	-	-	-	-	-	-
PGSC0003DMG400024523	62	36	33	314	245	189	2.97	1.78	1.56	14.15	10.99	8.1	2.10333	11.08	2.39721	1.42e-12	2.5e-11	BIM1	PREDICTED: transcription factor BIM1 isoform X1 [Solanum tuberosum]	-	-	-	-	-	-	-
PGSC0003DMG400004061	138	103	130	78	47	36	3.36	2.53	2.94	1.8	1.25	0.97	2.94333	1.34	-1.13522	4.25e-06	2.63e-05	BIM1	PREDICTED: transcription factor BIM1-like isoform X1 [Solanum tuberosum]	-	-	-	-	-	-	-
PGSC0003DMG400001418	15	25	12	7	8	8	1.3	2.35	1.01	0.59	0.67	0.66	1.55333	0.64	-1.27922	0.0186047	0.0454644	PRE1	transcription factor style2.1 [Solanum lycopersicum]	-	-	-	-	-	-	-
PGSC0003DMG400005998	61	38	14	1	1	0	4.14	2.8	0.98	0.07	0.1	0	2.64	0.0566667	-5.54189	2.53e-07	1.98e-06	PIL15	PREDICTED: transcription factor PIF5-like isoform X4 [Solanum tuberosum]	Environmental Information Processing;Organismal Systems	Signal transduction;Environmental adaptation	ko04075//Plant hormone signal transduction;ko04712//Circadian rhythm - plant	K12126;K12126	-	-	-
PGSC0003DMG400005894	131	143	130	213	322	331	3.28	3.17	3.6	4.8	9.1	8.3	3.35	7.4	1.14336	0.00033852	0.00138971	LHW	PREDICTED: transcription factor LHW-like [Solanum tuberosum]	-	-	-	-	-	-	-
CCAAT
MSTRG.7902	23	15	19	204	193	181	0.95	0.69	0.69	6.45	5.47	5.37	0.776667	5.76333	2.89154	9.18e-25	4.89e-23	NFYC2	PREDICTED: nuclear transcription factor Y subunit gamma-like isoform X4 [Solanum tuberosum]	-	-	-	-	-	-	-
MSTRG.7905	113	117	99	407	351	298	3.3	3.35	2.54	10.63	9.21	7.54	3.06333	9.12667	1.57499	8.96e-11	1.24e-09	NFYC2	PREDICTED: nuclear transcription factor Y subunit gamma-like isoform X3 [Solanum tuberosum]	-	-	-	-	-	-	-
MSTRG.10704	2	2	2	31	45	21	0.12	0.13	0.12	1.83	2.65	1.22	0.123333	1.9	3.94536	3.02e-06	1.93e-05	NFYC1	PREDICTED: nuclear transcription factor Y subunit C-1-like [Solanum tuberosum]	-	-	-	-	GO:0005622//intracellular	-	GO:0006351//transcription, DNA-templated
PGSC0003DMG402013505	22	10	8	0	0	0	0.68	0.35	0.24	0	0	0	0.423333	0.001	-8.72565	7.43e-06	4.37e-05	NFYB6	PREDICTED: nuclear transcription factor Y subunit B-4-like [Solanum tuberosum]	-	-	-	-	-	-	-
PGSC0003DMG400015177	2	0	0	16	17	37	0.13	0	0	1.2	1.36	1.85	0.0433333	1.47	5.0842	9.24e-05	0.000433512	NFYC1	PREDICTED: nuclear transcription factor Y subunit C-1-like [Solanum tuberosum]	-	-	-	-	-	-	-
PGSC0003DMG400034306	2	0	0	19	19	22	0.09	0	0	0.86	0.86	0.99	0.03	0.903333	4.91222	0.000152463	0.0006785	NFYB6	PREDICTED: nuclear transcription factor Y subunit B-4-like [Solanum tuberosum]	-	-	-	-	-	-	-
PGSC0003DMG401013505	11	12	14	1	2	1	1.24	1.44	1.56	0.11	0.22	0.11	1.41333	0.146667	-3.26849	0.000449967	0.00178854	NFYB6	PREDICTED: nuclear transcription factor Y subunit B-4-like [Solanum tuberosum]	-	-	-	-	-	-	-
PGSC0003DMG400013302	0	0	0	8	10	5	0	0	0	0.8	1	0.49	0.001	0.763333	9.57617	0.00177617	0.00599371	NFYB6	PREDICTED: nuclear transcription factor Y subunit B-6 [Solanum tuberosum]	-	-	-	-	-	-	-
PGSC0003DMG400011806	1	9	6	30	31	23	0.05	0.58	0.41	1.73	1.68	1.14	0.346667	1.51667	2.12928	0.00214107	0.00705768	NFYA7	PREDICTED: nuclear transcription factor Y subunit A-7-like isoform X1 [Solanum tuberosum]	-	-	-	-	-	-	-
PGSC0003DMG400008148	6	5	4	20	17	27	0.2	0.16	0.12	0.61	0.54	0.83	0.16	0.66	2.04439	0.0064992	0.0185071	NFYA1	PREDICTED: nuclear transcription factor Y subunit A-7-like [Solanum tuberosum]	-	-	-	-	-	-	-
MYB
PGSC0003DMG401010883	237	288	238	34	13	26	11.6	15.22	11.25	1.61	0.61	1.2	12.69	1.14	-3.47659	7.3e-33	6.63e-31	MYB48	PREDICTED: transcription factor MYB48-like [Solanum tuberosum]	Organismal Systems	Environmental adaptation	ko04626//Plant-pathogen interaction	K09422	-	-	-
PGSC0003DMG400008834	167	224	236	461	666	620	7.02	9.8	9.04	17.74	25.89	23.33	8.62	22.32	1.37258	1.26e-08	1.25e-07	AS1	PREDICTED: transcription factor AS1 [Solanum tuberosum]	Organismal Systems	Environmental adaptation	ko04626//Plant-pathogen interaction	K09422	-	GO:0005488//binding	-
PGSC0003DMG402010883	119	138	102	48	14	32	7.26	9.15	6.05	2.84	0.81	1.86	7.48667	1.83667	-2.02723	1.34e-08	1.32e-07	MYB48	PREDICTED: transcription factor MYB48-like [Solanum tuberosum]	Organismal Systems	Environmental adaptation	ko04626//Plant-pathogen interaction	K09422	-	-	-
PGSC0003DMG400030913	113	67	66	184	480	448	1.78	1.15	1.02	2.81	7.34	6.76	1.31667	5.63667	2.09795	6.81e-08	5.91e-07	MYB82	transcription factor MYB82-like [Solanum tuberosum]	Organismal Systems	Environmental adaptation	ko04626//Plant-pathogen interaction	K09422	GO:0043231//intracellular membrane-bounded organelle	GO:0005488//binding	GO:0010468//regulation of gene expression;GO:0034645//cellular macromolecule biosynthetic process;GO:0044707//single-multicellular organism process
PGSC0003DMG400015536	50	73	52	14	10	23	2.73	4.32	2.67	0.71	0.51	1.14	3.24	0.786667	-2.04217	3.19e-07	2.45e-06	MYB48	PREDICTED: transcription factor MYB48 [Solanum tuberosum]	Organismal Systems	Environmental adaptation	ko04626//Plant-pathogen interaction	K09422	-	-	-
PGSC0003DMG400024572	702	562	471	1474	1134	1707	34.23	29.72	22.31	69.44	53.29	79.16	28.7533	67.2967	1.22681	6.48e-07	4.71e-06	KUA1	PREDICTED: transcription factor MYB1R1-like [Solanum tuberosum]	-	-	-	-	-	-	-
PGSC0003DMG400030548	49	54	47	20	18	12	6.49	7.45	6.06	2.56	1.93	1.45	6.66667	1.98	-1.75147	2.57e-06	1.66e-05	MYB3	PREDICTED: transcription factor MYB3-like [Solanum tuberosum]	Organismal Systems	Environmental adaptation	ko04626//Plant-pathogen interaction	K09422	-	-	-
PGSC0003DMG400030397	64	67	68	36	15	28	3.1	3.47	3.05	1.61	0.7	1.29	3.20667	1.2	-1.41804	1.8e-05	9.77e-05	MYB48	PREDICTED: transcription factor MYB48-like [Solanum tuberosum]	Organismal Systems	Environmental adaptation	ko04626//Plant-pathogen interaction	K09422	-	-	-
PGSC0003DMG400006868	10	13	22	0	0	2	0.39	0.56	0.84	0	0	0.07	0.596667	0.0233333	-4.67646	0.000148583	0.000663169	MYB83	PREDICTED: transcription factor MYB46 [Solanum tuberosum]	Organismal Systems	Environmental adaptation	ko04626//Plant-pathogen interaction	K09422	-	-	-
PGSC0003DMG400022689	46	53	53	115	109	154	1.39	1.63	1.53	3.73	3.01	4.34	1.51667	3.69333	1.28402	0.000227588	0.000970464	GAM1	PREDICTED: transcription factor GAMYB-like isoform X2 [Solanum tuberosum]	Organismal Systems	Environmental adaptation	ko04626//Plant-pathogen interaction	K09422	-	GO:0005488//binding	-
PGSC0003DMG400018279	17	23	14	61	56	54	0.71	1.03	0.56	2.44	2.24	2.13	0.766667	2.27	1.56602	0.000569068	0.00219654	MYB61	PREDICTED: transcription factor MYB35-like [Solanum tuberosum]	Organismal Systems	Environmental adaptation	ko04626//Plant-pathogen interaction	K09422	-	-	-
PGSC0003DMG400027418	16	20	13	57	59	44	0.59	0.79	0.46	2.01	2.08	1.53	0.613333	1.87333	1.61086	0.000660921	0.00251398	GAMYB	PREDICTED: transcription factor GAMYB-like isoform X1 [Solanum tuberosum]	Organismal Systems	Environmental adaptation	ko04626//Plant-pathogen interaction	K09422	-	-	-
PGSC0003DMG400027157	7	20	19	3	3	2	0.37	1.13	0.97	0.15	0.15	0.1	0.823333	0.133333	-2.62644	0.000831373	0.00307824	MYB78	PREDICTED: transcription factor MYB108 [Solanum tuberosum]	Organismal Systems	Environmental adaptation	ko04626//Plant-pathogen interaction	K09422	-	-	-
PGSC0003DMG401026177	1	16	4	1	0	0	0.09	1.55	0.35	0.09	0	0	0.663333	0.03	-4.4667	0.00723421	0.0202878	MYB4	PREDICTED: transcription factor WER-like [Solanum tuberosum]	Organismal Systems	Environmental adaptation	ko04626//Plant-pathogen interaction	K09422	-	-	-
PGSC0003DMG400007360	5	4	5	0	1	0	0.27	0.24	0.26	0	0.05	0	0.256667	0.0166667	-3.94486	0.0160515	0.0401226	MYB83	PREDICTED: transcription factor MYB46 [Solanum tuberosum]	Organismal Systems	Environmental adaptation	ko04626//Plant-pathogen interaction	K09422	-	-	-
PGSC0003DMG400027126	144	82	77	341	278	412	6.71	4.21	3.54	15.36	12.41	18.18	4.82	15.3167	1.668	7.19e-08	6.21e-07	DIVARICATA	PREDICTED: transcription factor DIVARICATA-like [Solanum tuberosum]	-	-	-	-	-	-	-
PGSC0003DMG400001749	26	35	57	138	129	194	0.97	1.32	2.11	3.97	3.7	6.7	1.46667	4.79	1.70748	5.65e-07	4.15e-06	SRM1	PREDICTED: transcription factor DIVARICATA-like [Solanum tuberosum]	-	-	-	-	-	-	-
PGSC0003DMG400025303	29	41	34	89	140	120	1.18	1.8	1.34	3.48	5.47	4.62	1.44	4.52333	1.65132	4.19e-06	2.6e-05	SRM1	PREDICTED: transcription factor DIVARICATA-like [Solanum tuberosum]	-	-	-	-	GO:0043231//intracellular membrane-bounded organelle	GO:0005488//binding	-
PGSC0003DMG401009242	64	42	69	171	140	134	3.86	2.74	4.04	9.96	8.13	7.68	3.54667	8.59	1.27619	0.000123847	0.000563745	SRM1	PREDICTED: transcription factor DIVARICATA-like [Solanum tuberosum]	-	-	-	-	-	-	-
PGSC0003DMG400000709	4	17	24	0	0	0	0.62	2.86	3.62	0	0	0	2.36667	0.001	-11.2086	6.78e-06	4.02e-05	RAD	PREDICTED: transcription factor RADIALIS [Solanum tuberosum]	-	-	-	-	-	-	-
G2-like
PGSC0003DMG400004567	215	114	160	42	73	53	12.18	6.95	8.58	2.19	4.01	3.12	9.23667	3.10667	-1.572	1.71e-09	1.95e-08	PHL3	PREDICTED: myb family transcription factor APL-like isoform X1 [Solanum tuberosum]	-	-	-	-	-	-	-
PGSC0003DMG400002144	41	34	51	709	710	955	1.84	1.65	2.22	30.72	30.69	40.73	1.90333	34.0467	4.16091	3.65e-68	1.69e-65	LUX	PREDICTED: transcription factor LUX [Solanum tuberosum]	-	-	-	-	-	-	-
PGSC0003DMG400030328	50	59	40	668	613	790	2.63	2.85	1.91	30.9	28.21	36.28	2.46333	31.7967	3.69019	6.71e-58	2.32e-55	BOA	PREDICTED: transcription factor PCL1-like [Solanum tuberosum]	-	-	-	-	-	-	-
TCP
PGSC0003DMG400021568	38	72	61	246	257	246	2.47	5.08	3.86	15.47	16.12	15.23	3.80333	15.6067	2.03683	2.95e-12	5.05e-11	TCP11	PREDICTED: transcription factor TCP11 [Solanum tuberosum]	-	-	-	-	-	-	-
PGSC0003DMG400026105	73	61	87	205	278	378	2.96	2.68	3.42	8.02	10.86	14.57	3.02	11.15	1.88442	5.35e-10	6.61e-09	TCP8	PREDICTED: transcription factor TCP8-like [Solanum tuberosum]	-	-	-	-	-	-	-
PGSC0003DMG400026568	16	21	9	0	6	6	1.03	1.48	0.66	0	0.37	0.61	1.05667	0.326667	-1.69363	0.00903771	0.0245712	TCP13	PREDICTED: transcription factor TCP13-like [Solanum tuberosum]	-	-	-	-	-	-	-
HSF
PGSC0003DMG400000380	91	74	56	278	359	330	3.86	3.4	2.3	11.38	14.66	13.3	3.18667	13.1133	2.04091	3.32e-15	7.9e-14	HSFC1	PREDICTED: heat stress transcription factor C-1 [Solanum tuberosum]	-	-	-	-	-	-	-
PGSC0003DMG401019343	90	83	102	15	49	59	3.22	3.1	3.53	0.49	1.74	2.04	3.28333	1.42333	-1.20589	0.000332504	0.00136783	HSFA6b	PREDICTED: heat stress transcription factor A-7a-like isoform X1 [Solanum tuberosum]	-	-	-	-	-	-	-
PGSC0003DMG400016270	13	5	1	32	42	30	0.63	0.26	0.05	1.88	2.37	1.38	0.313333	1.87667	2.5824	0.00138251	0.00482631	HSFA6b	PREDICTED: heat stress transcription factor A-6b-like [Solanum tuberosum]	-	-	-	-	-	-	-
PGSC0003DMG401008167	1	9	6	0	0	0	0.05	0.51	0.29	0	0	0	0.283333	0.001	-8.14636	0.00427179	0.012881	HSFB3	PREDICTED: heat stress transcription factor B-3-like [Solanum tuberosum]	-	-	-	-	-	-	-
RAV
PGSC0003DMG400007458	110	51	44	874	760	1455	4.98	2.51	1.94	38.26	33.19	62.7	3.14333	44.7167	3.83045	2.91e-28	1.92e-26	RAV1	PREDICTED: AP2/ERF and B3 domain-containing transcription factor RAV1 [Solanum tuberosum]	-	-	-	-	-	-	-
PGSC0003DMG400000811	433	328	407	835	801	1046	18.83	15.47	17.19	35.08	33.57	43.26	17.1633	37.3033	1.11997	8.2e-08	6.98e-07	RAV1	PREDICTED: AP2/ERF and B3 domain-containing transcription factor RAV1 [Solanum tuberosum]	-	-	-	-	-	-	-
GATA
PGSC0003DMG400026025	274	192	240	908	1731	2448	16	12.16	13.61	51.22	97.42	135.94	13.9233	94.86	2.7683	8.45e-19	2.87e-17	GATA4	PREDICTED: GATA transcription factor 4 [Solanum tuberosum]	-	-	-	-	-	-	-
PGSC0003DMG403025785	34	36	35	161	143	164	0.42	0.49	0.44	1.82	1.66	1.84	0.45	1.77333	1.97847	1.89e-12	3.3e-11	--	PREDICTED: GATA transcription factor 26-like [Solanum lycopersicum]	-	-	-	-	-	-	-
PGSC0003DMG401002532	173	142	172	378	512	522	7.89	7	7.63	16.62	22.47	22.59	7.50667	20.56	1.4536	5.07e-11	7.27e-10	GATA12	PREDICTED: GATA transcription factor 12-like [Solanum tuberosum]	-	-	-	-	-	-	-
PGSC0003DMG400004624	34	41	39	94	104	89	1.46	1.92	1.63	3.85	4.3	3.62	1.67	3.92333	1.23223	0.000370365	0.00150494	GATA15	PREDICTED: GATA transcription factor 16-like [Solanum tuberosum]	-	-	-	-	-	-	-
PGSC0003DMG400010684	34	27	42	92	89	71	1.75	1.56	2.22	4.8	4.24	3.31	1.84333	4.11667	1.15916	0.00199185	0.00661125	GATA24	PREDICTED: GATA transcription factor 28-like isoform X2 [Solanum tuberosum]	-	-	-	-	-	-	-
NAC
PGSC0003DMG400010870	131	224	240	10	25	37	6.9	12.82	11.66	0.48	1.28	1.91	10.46	1.22333	-3.09599	8.53e-18	2.63e-16	NAC022	PREDICTED: NAC transcription factor 29 [Solanum tuberosum]	-	-	-	-	-	-	GO:0010467//gene expression;GO:0034645//cellular macromolecule biosynthetic process
PGSC0003DMG400008677	502	230	262	66	158	141	34.09	16.89	17.19	4.37	10.29	9.07	22.7233	7.91	-1.52242	4.03e-07	3.04e-06	NAC022	PREDICTED: NAC transcription factor 25-like isoform X2 [Solanum tuberosum]	-	-	-	-	-	-	-
PGSC0003DMG400005501	5	12	7	0	0	0	0.56	1.45	0.76	0	0	0	0.923333	0.001	-9.85071	0.000226601	0.000966731	NAC104	PREDICTED: NAC transcription factor 25-like [Solanum tuberosum]	-	-	-	-	-	-	GO:0010467//gene expression;GO:0034645//cellular macromolecule biosynthetic process
PGSC0003DMG400019092	6	3	2	0	0	0	0.34	0.19	0.11	0	0	0	0.213333	0.001	-7.73697	0.0154403	0.0387895	JUB1	PREDICTED: transcription factor JUNGBRUNNEN 1-like isoform X2 [Solanum tuberosum]	-	-	-	-	-	-	-
MADS
PGSC0003DMG400000136	164	299	146	80	79	45	9.23	17.63	7.84	4.1	4.39	2.27	11.5667	3.58667	-1.68926	5.56e-08	4.9e-07	MADS6	PREDICTED: MADS-box transcription factor 6 [Solanum tuberosum]	-	-	-	-	GO:0043231//intracellular membrane-bounded organelle	GO:0001071//nucleic acid binding transcription factor activity;GO:0005515//protein binding	GO:0010468//regulation of gene expression;GO:0034645//cellular macromolecule biosynthetic process
PGSC0003DMG400026563	34	31	55	8	12	10	2.73	2.63	4.29	0.52	0.98	0.64	3.21667	0.713333	-2.17292	2.53e-06	1.64e-05	AP1	PREDICTED: truncated transcription factor CAULIFLOWER A-like [Solanum tuberosum]	-	-	-	-	-	-	-
E2F/DP
PGSC0003DMG401005482	53	48	51	491	485	490	1.42	1.51	1.32	13.72	13.6	13.24	1.41667	13.52	3.25452	1.64e-52	4.3e-50	E2FA	PREDICTED: transcription factor E2FA isoform X3 [Solanum pennellii]	-	-	-	-	-	-	-
PGSC0003DMG402024469	26	40	62	2	14	9	1.14	1.9	2.63	0.1	0.59	0.37	1.89	0.353333	-2.41928	1.03e-05	5.87e-05	E2FE	PREDICTED: E2F transcription factor-like E2FE isoform X1 [Solanum tuberosum]	-	-	-	-	-	-	-
Trihelix
PGSC0003DMG400013300	44	31	35	93	92	92	1.96	1.5	1.51	4	3.95	3.9	1.65667	3.95	1.25357	0.0004498	0.00178815	GT-2	PREDICTED: trihelix transcription factor GT-2 [Solanum tuberosum]	-	-	-	-	-	-	-
PGSC0003DMG400014176	22	19	21	9	12	8	1.21	1.13	1.12	0.48	0.64	0.42	1.15333	0.513333	-1.16784	0.0102882	0.0274521	ASR3	PREDICTED: trihelix transcription factor ASR3-like [Solanum lycopersicum]	-	-	-	-	-	-	-
tau
PGSC0003DMG400033134	64	69	65	271	227	239	1.64	2.28	1.68	7.59	6.28	6.31	1.86667	6.72667	1.84943	4.02e-13	7.58e-12	--	PREDICTED: transcription factor tau subunit sfc4 isoform X2 [Solanum tuberosum]	-	-	-	-	-	-	-
TFIIH
PGSC0003DMG401027913	2	11	5	97	113	102	0.14	0.86	0.35	6.56	7.6	6.78	0.45	6.98	3.95523	1.82e-15	4.48e-14	GTF2H2	PREDICTED: general transcription factor IIH subunit 2-like [Solanum tuberosum]	Genetic Information Processing;Genetic Information Processing	Replication and repair;Transcription	ko03420//Nucleotide excision repair;ko03022//Basal transcription factors	K03142;K03142	-	GO:0046914//transition metal ion binding	GO:0006281//DNA repair;GO:0034645//cellular macromolecule biosynthetic process
PGSC0003DMG400019087	37	37	39	5	9	7	3.06	3.32	3.14	0.4	0.72	0.55	3.17333	0.556667	-2.51111	7.15e-08	6.17e-07	TFB5	PREDICTED: RNA polymerase II transcription factor B subunit 5 [Capsicum annuum]	Genetic Information Processing;Genetic Information Processing	Replication and repair;Transcription	ko03420//Nucleotide excision repair;ko03022//Basal transcription factors	K10845;K10845	-	-	-
PGSC0003DMG400003953	173	129	153	275	434	319	14.35	11.6	12.32	22.03	34.69	25.16	12.7567	27.2933	1.0973	7.58e-05	0.00036278	TFB5	PREDICTED: RNA polymerase II transcription factor B subunit 5 [Capsicum annuum]	Genetic Information Processing;Genetic Information Processing	Replication and repair;Transcription	ko03420//Nucleotide excision repair;ko03022//Basal transcription factors	K10845;K10845	-	-	-
VRN1
PGSC0003DMG400040663	51	46	47	0	0	0	3.74	3.65	3.34	0	0	0	3.57667	0.001	-11.8044	2.26e-11	3.4e-10	At1g49475	PREDICTED: B3 domain-containing transcription factor VRN1-like [Solanum tuberosum]	-	-	-	-	-	-	-
PGSC0003DMG400002784	36	54	50	147	134	104	1.59	2.92	2.74	7.69	7.27	6.4	2.41667	7.12	1.55886	9.51e-05	0.00044428	Os11g0197600	PREDICTED: B3 domain-containing transcription factor VRN1-like [Solanum tuberosum]	-	-	-	-	-	-	-
MSTRG.6337	2	3	5	53	28	43	0.14	0.22	0.33	3.48	1.83	2.78	0.23	2.69667	3.55147	4.91e-07	3.64e-06	--	PREDICTED: B3 domain-containing transcription factor VRN1-like [Solanum tuberosum]	-	-	-	-	-	-	-
PGSC0003DMG400018369	12	19	21	45	48	62	0.5	0.85	0.84	1.8	1.91	2.44	0.73	2.05	1.48966	0.00220722	0.00724988	--	PREDICTED: B3 domain-containing transcription factor VRN1-like [Solanum tuberosum]	-	-	-	-	-	-	-
PAR1
PGSC0003DMG400017344	0	0	1	15	11	24	0	0	0.09	1.34	0.98	2.12	0.03	1.48	5.62449	0.000183643	0.00080034	PAR1	PREDICTED: transcription factor PAR1 [Solanum tuberosum]	-	-	-	-	-	-	-

## Sheet: M48-vs-P48
id	CK96-1_count	CK96-2_count	CK96-3_count	P96-1_count	P96-2_count	P96-3_count	CK96-1_fpkm	CK96-2_fpkm	CK96-3_fpkm	P96-1_fpkm	P96-2_fpkm	P96-3_fpkm	CK96_mean	P96_mean	log2(fc)	PValue	FDR	Symbol	Description	KEGG_A_class	KEGG_B_class	Pathway	K_ID	GO Component	GO Function	GO Process
AP2-EREBP
PGSC0003DMG400012154	271	405	331	57	79	59	12.46	23.01	14.84	2.67	3.03	3.74	16.77	3.14667	-2.41399	3.57e-15	1.12e-13	ERF061	PREDICTED: ethylene-responsive transcription factor ERF061 [Solanum tuberosum]	-	-	-	-	-	-	-
PGSC0003DMG400011046	100	147	95	442	992	469	3.24	7.56	2.75	12.54	24.84	19.73	4.51667	19.0367	2.07545	1.75e-14	5.05e-13	AP2	PREDICTED: ethylene-responsive transcription factor RAP2-7-like [Solanum tuberosum]	-	-	-	-	-	-	-
PGSC0003DMG400016004	39	13	89	653	605	349	3.04	1.25	6.76	51.78	39.31	37.46	3.68333	42.85	3.54021	1.94e-14	5.55e-13	ERF106	PREDICTED: ethylene-responsive transcription factor ERF106-like [Solanum tuberosum]	-	-	-	-	GO:0043231//intracellular membrane-bounded organelle	GO:0001071//nucleic acid binding transcription factor activity	GO:0010468//regulation of gene expression;GO:0034645//cellular macromolecule biosynthetic process
PGSC0003DMG400014541	399	379	616	97	157	92	14.01	17.21	21.22	3.58	4.51	4.37	17.48	4.15333	-2.07336	3.96e-14	1.1e-12	ERF118	PREDICTED: ethylene-responsive transcription factor ERF118-like [Solanum tuberosum]	-	-	-	-	-	-	-
PGSC0003DMG400017485	385	373	590	149	137	63	13.65	15.96	21.18	5.33	3.92	3.08	16.93	4.11	-2.04237	1.28e-12	2.96e-11	At4g13040	PREDICTED: ethylene-responsive transcription factor-like protein At4g13040 [Solanum tuberosum]	-	-	-	-	-	-	GO:0010467//gene expression;GO:0034645//cellular macromolecule biosynthetic process;GO:0050794//regulation of cellular process
PGSC0003DMG400022305	1380	1382	1551	701	926	436	62.38	77.19	68.36	32.24	34.9	27.14	69.31	31.4267	-1.14107	2.02e-10	3.47e-09	ERF3	PREDICTED: ethylene-responsive transcription factor 3-like [Solanum tuberosum]	-	-	-	-	-	-	-
PGSC0003DMG400025989	34	38	82	0	0	0	2.97	4.1	6.98	0	0	0	4.68333	0.001	-12.1933	6.88e-10	1.09e-08	ERF2	PREDICTED: ethylene-responsive transcription factor 1-like isoform X2 [Solanum tuberosum]	-	-	-	-	-	-	-
PGSC0003DMG400029713	3	5	21	120	102	54	0.25	0.52	1.71	10.22	7.12	6.22	0.826667	7.85333	3.24793	1.11e-08	1.44e-07	ERF12	PREDICTED: ethylene-responsive transcription factor 12 [Solanum tuberosum]	-	-	-	-	-	-	-
PGSC0003DMG400007036	3	4	4	42	46	24	0.22	0.37	0.29	3.17	2.85	2.45	0.293333	2.82333	3.26679	7.87e-08	8.86e-07	ERF023	PREDICTED: ethylene-responsive transcription factor ERF023 [Solanum tuberosum]	-	-	-	-	-	-	-
PGSC0003DMG400028913	7	5	0	43	50	27	0.57	0.5	0	3.55	3.4	3.02	0.356667	3.32333	3.21998	2.25e-06	1.9e-05	At1g16060	PREDICTED: AP2-like ethylene-responsive transcription factor At1g16060 [Solanum tuberosum]	-	-	-	-	-	-	-
PGSC0003DMG400012305	55	76	114	34	25	9	2.25	3.83	4.54	1.41	0.85	0.51	3.54	0.923333	-1.93883	5.91e-05	0.000366927	CRF2	PREDICTED: ethylene-responsive transcription factor CRF2 [Solanum tuberosum]	-	-	-	-	-	-	-
PGSC0003DMG400008248	0	0	1	10	37	9	0	0	0.06	0.68	2.05	0.82	0.02	1.18333	5.88671	8.96e-05	0.000532721	ERF109	PREDICTED: ethylene-responsive transcription factor ERF109-like [Solanum lycopersicum]	-	-	-	-	-	-	-
PGSC0003DMG400025282	2	0	3	4	34	30	0.16	0	0.23	0.32	2.21	3.22	0.13	1.91667	3.88202	0.000412819	0.00205976	ERF025	PREDICTED: ethylene-responsive transcription factor ERF025-like [Solanum tuberosum]	-	-	-	-	-	-	GO:0010467//gene expression;GO:0034645//cellular macromolecule biosynthetic process;GO:0050794//regulation of cellular process
MSTRG.22328	24	26	39	10	7	4	3.07	4.28	5.14	1.45	0.74	0.69	4.16333	0.96	-2.11663	0.000537585	0.00260315	--	PREDICTED: AP2/ERF and B3 domain-containing transcription factor At1g51120-like [Solanum tuberosum]	-	-	-	-	-	-	-
PGSC0003DMG400016812	751	602	1319	491	598	219	44.12	43.7	75.56	29.35	29.29	17.72	54.46	25.4533	-1.09734	0.000749204	0.00347539	RAP2-3	ethylene-responsive transcription factor RAP2-3 [Solanum tuberosum]	-	-	-	-	GO:0016020//membrane;GO:0043231//intracellular membrane-bounded organelle	GO:0001071//nucleic acid binding transcription factor activity	GO:0000160//phosphorelay signal transduction system;GO:0006355//regulation of transcription, DNA-templated;GO:0009408//response to heat;GO:0016265//death
PGSC0003DMG400008538	193	259	152	98	138	65	8.88	14.73	6.82	4.59	5.3	4.12	10.1433	4.67	-1.11904	0.00135992	0.00581617	RAP2-4	PREDICTED: ethylene-responsive transcription factor RAP2-13 [Solanum tuberosum]	-	-	-	-	-	-	-
PGSC0003DMG400006482	147	200	229	100	134	79	6.29	10.7	9.72	3.74	4.4	4.38	8.90333	4.17333	-1.09315	0.00141757	0.0060301	AP2	PREDICTED: AP2-like ethylene-responsive transcription factor TOE3 [Solanum tuberosum]	-	-	-	-	GO:0043231//intracellular membrane-bounded organelle	GO:0001071//nucleic acid binding transcription factor activity	GO:0010468//regulation of gene expression;GO:0034645//cellular macromolecule biosynthetic process;GO:0048869//cellular developmental process;GO:0090567//reproductive shoot system development
PGSC0003DMG400009475	2601	7060	3317	1543	2881	1266	83.93	281.49	104.37	50.66	77.51	56.26	156.597	61.4767	-1.34894	0.00161459	0.00674862	RAP2-4	PREDICTED: ethylene-responsive transcription factor RAP2-4-like [Solanum tuberosum]	-	-	-	-	GO:0043231//intracellular membrane-bounded organelle	GO:0001071//nucleic acid binding transcription factor activity	GO:0010468//regulation of gene expression;GO:0034645//cellular macromolecule biosynthetic process
PGSC0003DMG400026136	3	7	4	18	25	17	0.18	0.52	0.23	1.09	1.24	1.38	0.31	1.23667	1.99612	0.00208498	0.00841203	ERF003	PREDICTED: ethylene-responsive transcription factor ERF003-like [Solanum tuberosum]	-	-	-	-	GO:0043231//intracellular membrane-bounded organelle	GO:0001071//nucleic acid binding transcription factor activity	GO:0000160//phosphorelay signal transduction system;GO:0003006//developmental process involved in reproduction;GO:0006950//response to stress;GO:0007275//multicellular organism development;GO:0010468//regulation of gene expression;GO:0010476//gibberellin mediated signaling pathway;GO:0034645//cellular macromolecule biosynthetic process
PGSC0003DMG400012181	1	0	2	9	16	9	0.02	0	0.04	0.19	0.28	0.26	0.02	0.243333	3.60486	0.00245576	0.00967535	ERF117	ethylene-responsive transcription factor erf118 [Nicotiana attenuata]	-	-	-	-	-	-	-
PGSC0003DMG400000445	43	4	38	8	4	0	3.96	0.46	3.41	0.75	0.31	0	2.61	0.353333	-2.88495	0.00522111	0.0183173	--	PREDICTED: ethylene-responsive transcription factor 10-like [Solanum tuberosum]	-	-	-	-	-	-	-
PGSC0003DMG400026035	39	42	35	21	5	11	2.63	3.51	2.31	1.44	0.28	1.02	2.81667	0.913333	-1.62478	0.0100742	0.0319285	ERF034	PREDICTED: ethylene-responsive transcription factor ERF034-like [Solanum tuberosum]	-	-	-	-	-	-	-
PGSC0003DMG400028500	4	2	8	41	7	12	0.29	0.18	0.57	3.03	0.42	1.2	0.346667	1.55	2.16065	0.0143631	0.0429647	ERF003	PREDICTED: ethylene-responsive transcription factor ERF003-like [Solanum tuberosum]	-	-	-	-	-	-	-
PGSC0003DMG400000365	43	64	17	25	6	3	3.09	5.69	1.19	1.83	0.36	0.3	3.32333	0.83	-2.00145	0.0150144	0.0444734	DREB3	PREDICTED: ethylene-responsive transcription factor ERF037-like [Solanum tuberosum]	-	-	-	-	GO:0043231//intracellular membrane-bounded organelle	GO:0001071//nucleic acid binding transcription factor activity	GO:0010468//regulation of gene expression;GO:0034645//cellular macromolecule biosynthetic process
WRKY
PGSC0003DMG400001434	86	95	77	659	506	350	3.17	4.33	2.77	25.27	15.67	17.79	3.42333	19.5767	2.51566	6.04e-22	3.56e-20	WRKY3	probable WRKY transcription factor 3 [Solanum tuberosum]	-	-	-	-	-	-	-
PGSC0003DMG400028335	1008	813	1250	380	327	166	29.39	33.52	35.62	11.17	7.88	6.61	32.8433	8.55333	-1.94104	1.43e-13	3.67e-12	WRKY4	PREDICTED: probable WRKY transcription factor 4 [Solanum lycopersicum]	-	-	-	-	-	-	-
PGSC0003DMG400023360	224	247	217	686	691	460	3.84	5.92	3.69	12.95	10.55	11.38	4.48333	11.6267	1.37479	1.27e-12	2.93e-11	WRKY24	PREDICTED: probable WRKY transcription factor 26 [Capsicum annuum]	Organismal Systems	Environmental adaptation	ko04626//Plant-pathogen interaction	K18835	-	-	-
PGSC0003DMG400005329	300	302	311	121	155	68	10.47	13.27	10.94	3.7	3.94	2.76	11.56	3.46667	-1.73752	3.09e-10	5.17e-09	WRKY21	PREDICTED: probable WRKY transcription factor 21 [Solanum tuberosum]	-	-	-	-	-	-	-
PGSC0003DMG400009051	322	341	133	60	80	37	17.49	22.71	6.99	3.29	3.59	2.92	15.73	3.26667	-2.26763	8.73e-08	9.79e-07	WRKY28	WRKY transcription factor 4 [Solanum tuberosum]	-	-	-	-	-	-	-
PGSC0003DMG400010987	251	215	221	80	119	76	8.1	8.57	6.96	2.63	3.2	3.38	7.87667	3.07	-1.35935	3.47e-07	3.48e-06	WRKY44	PREDICTED: WRKY transcription factor 44 [Solanum tuberosum]	-	-	-	-	-	-	-
PGSC0003DMG400029207	1630	1347	1039	590	784	347	103.63	106.54	63.97	37.82	41.71	30.45	91.38	36.66	-1.31767	9.89e-07	9.03e-06	WRKY70	WRKY transcription factor 6 [Solanum tuberosum]	-	-	-	-	-	-	-
PGSC0003DMG401033880	440	462	358	224	187	86	17.84	20.42	14.07	9.05	6.28	4.85	17.4433	6.72667	-1.37471	3.33e-06	2.72e-05	WRKY41	PREDICTED: probable WRKY transcription factor 41 [Solanum tuberosum]	-	-	-	-	-	-	-
PGSC0003DMG400028381	72	88	73	32	45	25	3.27	4.94	3.23	1.47	1.7	1.56	3.81333	1.57667	-1.27417	0.000637361	0.00301479	WRKY57	PREDICTED: probable WRKY transcription factor 57 [Solanum tuberosum]	-	-	-	-	-	-	GO:0006950//response to stress;GO:0009628//response to abiotic stimulus
PGSC0003DMG400017990	21	25	16	3	11	1	1.08	1.58	0.8	0.16	0.47	0.07	1.15333	0.233333	-2.30535	0.00640209	0.0218174	WRKY41	PREDICTED: probable WRKY transcription factor 41 [Solanum tuberosum]	-	-	-	-	-	-	-
PGSC0003DMG400033884	35	41	42	23	20	6	1.8	2.61	2.11	1.21	0.86	0.43	2.17333	0.833333	-1.38294	0.00897788	0.0290053	WRKY41	PREDICTED: probable WRKY transcription factor 41 [Solanum tuberosum]	-	-	-	-	-	-	-
PGSC0003DMG401031196	34	35	11	11	10	3	4	6.06	1.47	1.52	1.08	0.36	3.84333	0.986667	-1.96172	0.0121167	0.037358	WRKY51	PREDICTED: probable WRKY transcription factor 51 isoform X2 [Solanum tuberosum]	-	-	-	-	-	-	-
PGSC0003DMG402007388	43	88	40	11	40	16	2.37	5.93	2.13	0.6	1.82	1.2	3.47667	1.20667	-1.52668	0.0133963	0.0405781	WRKY40	PREDICTED: probable WRKY transcription factor 40 [Solanum tuberosum]	-	-	-	-	-	-	-
PGSC0003DMG400008188	42	147	39	28	43	15	4.93	21.32	4.46	3.34	4.21	2.43	10.2367	3.32667	-1.6216	0.0135777	0.0410444	WRKY50	PREDICTED: probable WRKY transcription factor 51 [Solanum tuberosum]	-	-	-	-	-	-	-
PGSC0003DMG400031175	23	21	23	6	8	8	1.25	1.41	1.22	0.33	0.36	0.6	1.29333	0.43	-1.58869	0.0115329	0.0358422	WRKY12	PREDICTED: probable WRKY transcription factor 12 [Solanum tuberosum]	-	-	-	-	-	-	-
PGSC0003DMG400019884	37	445	63	27	50	17	0.98	14.44	1.6	0.73	1.09	0.6	5.67333	0.806667	-2.81415	0.0154757	0.0456191	WRKY30	PREDICTED: probable WRKY transcription factor 30 [Solanum tuberosum]	-	-	-	-	-	-	-
bZIP
PGSC0003DMG401020784	692	307	625	35	35	21	35.09	17.86	29.35	1.69	1.36	1.61	27.4333	1.55333	-4.14249	2.64e-32	3.01e-30	HY5	PREDICTED: transcription factor HY5 [Solanum tuberosum]	Organismal Systems	Environmental adaptation	ko04712//Circadian rhythm - plant	K16241	GO:0043231//intracellular membrane-bounded organelle	GO:0001071//nucleic acid binding transcription factor activity;GO:0043566//structure-specific DNA binding	GO:0006355//regulation of transcription, DNA-templated;GO:0006405//RNA export from nucleus;GO:0006464//cellular protein modification process;GO:0006996//organelle organization;GO:0007602//phototransduction;GO:0009411//response to UV;GO:0009893//positive regulation of metabolic process;GO:0010476//gibberellin mediated signaling pathway;GO:0019827//stem cell population maintenance;GO:0019932//secon…
PGSC0003DMG400030946	529	867	823	203	168	147	25.85	52.34	39.21	10.09	6.84	9.89	39.1333	8.94	-2.13005	1.15e-12	2.65e-11	BZIP44	PREDICTED: bZIP transcription factor 53-like [Solanum tuberosum]	-	-	-	-	-	GO:0003677//DNA binding	GO:0010468//regulation of gene expression
MSTRG.23520	977	827	1089	489	547	279	31.71	33.17	34.47	16.15	14.8	12.47	33.1167	14.4733	-1.19416	3.22e-10	5.36e-09	BZIP16	PREDICTED: transcription factor HBP-1a isoform X2 [Solanum tuberosum]	-	-	-	-	GO:0043231//intracellular membrane-bounded organelle	GO:0001071//nucleic acid binding transcription factor activity;GO:0003677//DNA binding	GO:0010468//regulation of gene expression;GO:0034645//cellular macromolecule biosynthetic process
PGSC0003DMG400010008	1629	1568	1390	615	936	536	88.81	105.63	73.9	34.11	42.54	40.25	89.4467	38.9667	-1.19879	7.01e-08	7.99e-07	BZIP60	PREDICTED: bZIP transcription factor 60 [Solanum tuberosum]	-	-	-	-	-	-	-
PGSC0003DMG400007301	365	690	361	181	181	82	20.9	48.83	20.16	10.55	8.64	6.47	29.9633	8.55333	-1.80864	1.31e-06	1.16e-05	BZIP53	PREDICTED: bZIP transcription factor 53 [Solanum tuberosum]	-	-	-	-	-	GO:0001071//nucleic acid binding transcription factor activity;GO:0003677//DNA binding	GO:0010468//regulation of gene expression
PGSC0003DMG400016951	787	1237	732	399	438	282	30.79	59.95	27.94	15.99	14.17	15.41	39.56	15.19	-1.38092	6.56e-06	5e-05	TGA7	PREDICTED: transcription factor TGA7 [Solanum tuberosum]	Environmental Information Processing	Signal transduction	ko04075//Plant hormone signal transduction	K14431	-	-	-
PGSC0003DMG400007175	1478	1072	2159	840	943	526	34.4	31.29	49.44	19.89	18.66	16.86	38.3767	18.47	-1.05505	4.81e-05	0.000305076	BZIP17	PREDICTED: bZIP transcription factor 17 [Solanum tuberosum]	-	-	-	-	-	-	-
PGSC0003DMG400003701	276	236	273	153	102	92	12.67	13.38	12.22	7.14	3.9	5.82	12.7567	5.62	-1.18261	8.37e-05	0.000500706	BZIP53	PREDICTED: bZIP transcription factor 53-like [Solanum tuberosum]	-	-	-	-	-	GO:0003677//DNA binding	GO:0010468//regulation of gene expression
PGSC0003DMG400016651	94	73	71	143	259	153	2.81	2.7	2.07	4.43	6.45	6.35	2.52667	5.74333	1.18465	2.48e-05	0.000167539	RF2b	PREDICTED: transcription factor RF2b-like [Solanum tuberosum]	-	-	-	-	-	-	-
bHLH
PGSC0003DMG400008805	159	177	188	573	766	339	3.86	5.39	4.22	13.92	15.35	11.11	4.49	13.46	1.58389	4.01e-16	1.38e-14	BHLH49	PREDICTED: transcription factor bHLH49-like [Solanum tuberosum]	-	-	-	-	-	-	-
PGSC0003DMG400000711	116	237	83	1197	1333	1024	3.24	8.17	2.24	33.38	30.66	38.99	4.55	34.3433	2.91609	2.72e-15	8.7e-14	BHLH63	PREDICTED: transcription factor HBI1-like [Solanum tuberosum]	-	-	-	-	-	-	-
PGSC0003DMG400006394	81	44	78	265	618	309	3.33	2.28	3.16	11.41	21.52	17.99	2.92333	16.9733	2.53758	1.53e-14	4.46e-13	BHLH93	PREDICTED: transcription factor bHLH93-like [Solanum tuberosum]	-	-	-	-	-	-	-
PGSC0003DMG400018332	315	210	218	755	777	535	11.87	9.78	8.01	28.96	24.42	27.78	9.88667	27.0533	1.45225	1.86e-10	3.21e-09	BHLH14	PREDICTED: transcription factor MYC2-like [Solanum tuberosum]	-	-	-	-	-	-	-
PGSC0003DMG400013875	214	242	325	102	95	66	7.4	10.36	11	3.58	2.75	3.17	9.58667	3.16667	-1.59806	3.79e-09	5.37e-08	BHLH112	PREDICTED: transcription factor bHLH112 [Solanum lycopersicum]	-	-	-	-	-	-	GO:0009987//cellular process
PGSC0003DMG400002515	270	256	373	59	152	76	10.95	12.85	14.59	2.33	5.22	4.32	12.7967	3.95667	-1.69341	4.68e-07	4.56e-06	BHLH87	PREDICTED: transcription factor bHLH87 [Solanum tuberosum]	-	-	-	-	-	-	-
PGSC0003DMG400017181	115	118	97	259	291	188	5.55	7.01	4.58	12.71	11.69	12.46	5.71333	12.2867	1.10469	5.13e-07	4.97e-06	BHLH104	PREDICTED: transcription factor bHLH104-like [Solanum tuberosum]	-	-	-	-	-	-	-
PGSC0003DMG400027979	87	72	62	179	227	222	6.43	6.54	4.38	13.45	13.89	22.58	5.78333	16.64	1.52468	1.4e-06	1.23e-05	BHLH93	PREDICTED: transcription factor SCREAM2-like [Solanum tuberosum]	-	-	-	-	-	-	-
PGSC0003DMG400004922	29	44	23	110	119	81	0.81	1.56	0.64	3.24	2.81	3.16	1.00333	3.07	1.61344	3.21e-06	2.63e-05	BHLH74	PREDICTED: transcription factor bHLH74 [Solanum tuberosum]	-	-	-	-	-	-	-
PGSC0003DMG400020066	565	489	644	341	334	143	17.34	19.03	19.38	10.63	8.52	6.05	18.5833	8.4	-1.14555	9.06e-06	6.72e-05	BHLH3	PREDICTED: transcription factor bHLH3 [Solanum tuberosum]	-	-	-	-	-	-	-
PGSC0003DMG400012248	156	186	429	78	126	57	3.06	4.5	8.19	1.55	2.06	1.54	5.25	1.71667	-1.61271	6.39e-05	0.000394074	BHLH155	PREDICTED: transcription factor bHLH157 [Solanum tuberosum]	-	-	-	-	-	-	-
PGSC0003DMG400017540	359	350	215	753	685	489	17.49	21.07	10.21	37.32	27.82	32.81	16.2567	32.65	1.00605	0.000121661	0.000699749	BHLH71	PREDICTED: transcription factor bHLH71-like [Solanum tuberosum]	-	-	-	-	-	-	-
PGSC0003DMG400014621	113	180	91	58	47	31	6.8	13.17	5.23	3.45	2.36	2.53	8.4	2.78	-1.5953	0.000180252	0.000995612	BHLH153	PREDICTED: transcription factor bHLH113-like [Solanum tuberosum]	-	-	-	-	-	GO:0005515//protein binding	-
PGSC0003DMG400004087	482	185	269	157	109	73	28.78	13.62	15.68	9.52	5.42	6.06	19.36	7	-1.46765	0.000246953	0.00131483	BHLH35	PREDICTED: transcription factor bHLH35 [Solanum tuberosum]	-	-	-	-	-	-	-
PGSC0003DMG400011133	43	51	40	18	4	6	1.7	2.49	1.54	0.72	0.13	0.33	1.91	0.393333	-2.27975	0.000325274	0.00167258	BHLH66	PREDICTED: transcription factor bHLH66 [Solanum tuberosum]	-	-	-	-	-	-	-
PGSC0003DMG400002630	26	20	55	6	8	6	1.19	1.13	2.46	0.28	0.31	0.38	1.59333	0.323333	-2.30095	0.000333322	0.00170859	BHLH68	PREDICTED: transcription factor bHLH68-like [Solanum tuberosum]	-	-	-	-	-	-	-
PGSC0003DMG400030616	14	37	10	87	76	60	0.79	2.59	0.55	5.02	3.59	4.68	1.31	4.43	1.75774	0.000345651	0.00176367	BHLH93	PREDICTED: transcription factor bHLH93 [Solanum tuberosum]	-	-	-	-	-	-	-
PGSC0003DMG400031314	169	136	252	64	138	54	2.33	2.33	3.38	0.89	1.58	1.04	2.68	1.17	-1.19572	0.000773396	0.00357078	BHLH81	PREDICTED: transcription factor bHLH81-like [Solanum tuberosum]	-	-	-	-	-	-	-
PGSC0003DMG400019236	95	29	109	11	24	24	2.65	1	2.96	0.31	0.56	0.92	2.20333	0.596667	-1.88469	0.00138747	0.00591847	BHLH123	PREDICTED: transcription factor bHLH123-like [Solanum tuberosum]	-	-	-	-	-	-	-
PGSC0003DMG400029728	27	15	7	0	4	3	2.25	1.54	0.57	0	0.28	0.34	1.45333	0.206667	-2.81399	0.00716126	0.0239707	--	PREDICTED: transcription factor bHLH55-like [Nicotiana tomentosiformis]	-	-	-	-	-	-	-
PGSC0003DMG400021526	4	1	2	11	16	9	0.2	0.06	0.1	0.56	0.67	0.62	0.12	0.616667	2.36146	0.00915001	0.0294681	BHLH84	PREDICTED: transcription factor bHLH84 [Solanum tuberosum]	-	-	-	-	-	-	-
PGSC0003DMG400012237	0	0	2	14	6	6	0	0	0.09	0.64	0.23	0.37	0.03	0.413333	3.78427	0.00925108	0.0297389	BHLH14	PREDICTED: transcription factor MYC2-like [Solanum tuberosum]	-	-	-	-	-	-	-
PGSC0003DMG400004875	305	38	886	44	113	26	13.12	2.02	37.17	1.93	4.05	1.54	17.4367	2.50667	-2.79828	0.0111571	0.0348598	BHLH87	PREDICTED: transcription factor bHLH87-like [Solanum tuberosum]	-	-	-	-	-	-	-
PGSC0003DMG400027725	18	18	9	2	1	5	1.39	1.72	0.68	0.16	0.06	0.63	1.26333	0.283333	-2.15666	0.0137257	0.0413968	BHLH51	PREDICTED: transcription factor bHLH51-like [Solanum tuberosum]	-	-	-	-	-	-	GO:0010467//gene expression;GO:0034645//cellular macromolecule biosynthetic process
PGSC0003DMG400007092	3	5	6	0	0	0	0.25	0.51	0.48	0	0	0	0.413333	0.001	-8.69116	0.0138778	0.0417731	--	PREDICTED: transcription factor bHLH120-like isoform X1 [Solanum tuberosum]	-	-	-	-	-	-	-
PGSC0003DMG400025020	71	39	73	24	28	30	3.01	2.6	3.54	1.27	1.19	1.65	3.05	1.37	-1.15463	0.0167829	0.0488031	BHLH123	PREDICTED: transcription factor bHLH123-like isoform X1 [Solanum tuberosum]	-	-	-	-	-	-	-
PGSC0003DMG400024554	354	379	260	19	15	8	14.29	19	10.26	0.79	0.51	0.45	14.5167	0.583333	-4.63725	1.86e-34	2.42e-32	BHLH72	PREDICTED: transcription factor UNE10 [Solanum tuberosum]	-	-	-	-	-	-	-
PGSC0003DMG400025976	1096	742	1188	170	188	111	38.42	33.09	41.26	6.31	5.73	5.65	37.59	5.89667	-2.67238	2.09e-33	2.52e-31	UNE10	PREDICTED: transcription factor UNE10 [Solanum tuberosum]	-	-	-	-	-	-	-
PGSC0003DMG400033087	22	27	9	0	2	0	1.12	1.7	0.45	0	0.08	0	1.09	0.0266667	-5.35315	0.000174148	0.000964724	UNE10	PREDICTED: transcription factor UNE10-like isoform X2 [Solanum tuberosum]	-	-	-	-	-	-	-
PGSC0003DMG400022578	9	7	16	76	166	78	0.44	0.42	0.71	3.66	6.62	5.12	0.523333	5.13333	3.29409	1.78e-13	4.5e-12	BHLH63	PREDICTED: transcription factor BEE 2-like [Solanum pennellii]	-	-	-	-	-	-	-
PGSC0003DMG400015482	126	98	118	239	319	190	6.06	5.81	5.55	11.65	12.76	12.51	5.80667	12.3067	1.08366	1.69e-07	1.79e-06	BEE2	PREDICTED: transcription factor HBI1 [Solanum tuberosum]	-	-	-	-	-	-	-
PGSC0003DMG400005725	49	43	67	19	25	15	3.06	3.32	4.09	1.21	1.3	1.29	3.49	1.26667	-1.46219	0.000599349	0.00285828	BEE3	PREDICTED: transcription factor BEE 3 [Solanum tuberosum]	-	-	-	-	-	-	-
PGSC0003DMG400004061	236	163	235	29	29	10	6.18	5.64	5.99	0.66	0.54	0.32	5.93667	0.506667	-3.55054	1.14e-21	6.57e-20	BIM1	PREDICTED: transcription factor BIM1-like isoform X1 [Solanum tuberosum]	-	-	-	-	-	-	-
PGSC0003DMG400024523	54	30	80	153	130	77	2.67	1.97	3.36	6.68	5.08	4.5	2.66667	5.42	1.02326	0.00134737	0.00577156	BIM1	PREDICTED: transcription factor BIM1 isoform X1 [Solanum tuberosum]	-	-	-	-	-	-	-
PGSC0003DMG400002859	6	13	9	127	197	111	0.52	1.39	0.76	11.17	14.2	13.21	0.89	12.86	3.85294	4.36e-22	2.6e-20	PRE6	PREDICTED: transcription factor PRE6-like [Solanum tuberosum]	-	-	-	-	-	-	-
PGSC0003DMG400018280	2012	1392	1951	293	477	246	48.9	42.1	45.54	7.17	9.58	8.32	45.5133	8.35667	-2.44529	4.83e-28	4.24e-26	PIL15	PREDICTED: transcription factor PIF3-like [Solanum tuberosum]	Environmental Information Processing;Organismal Systems	Signal transduction;Environmental adaptation	ko04075//Plant hormone signal transduction;ko04712//Circadian rhythm - plant	K12126;K12126	-	-	-
PGSC0003DMG400005998	11	25	14	167	186	109	0.75	2.73	0.93	11.97	10.83	10.4	1.47	11.0667	2.91233	1.23e-17	4.99e-16	PIL15	PREDICTED: transcription factor PIF5-like isoform X4 [Solanum tuberosum]	Environmental Information Processing;Organismal Systems	Signal transduction;Environmental adaptation	ko04075//Plant hormone signal transduction;ko04712//Circadian rhythm - plant	K12126;K12126	-	-	-
PGSC0003DMG400014705	119	113	119	238	413	153	2.96	3.42	2.89	6.07	8.67	5.32	3.09	6.68667	1.11368	7.25e-06	5.49e-05	PIF1	PREDICTED: transcription factor PIF1-like [Solanum tuberosum]	-	-	-	-	-	-	-
PGSC0003DMG400011171	3	2	8	37	37	30	0.23	0.19	0.6	2.89	2.37	3.18	0.34	2.81333	3.04867	1.89e-06	1.63e-05	IBL1	PREDICTED: transcription factor IBH1-like [Nicotiana tomentosiformis]	-	-	-	-	-	-	-
PGSC0003DMG400005560	23	36	30	79	92	58	1.67	3.23	2.12	5.83	5.56	5.79	2.34	5.72667	1.29119	7.18e-05	0.000437959	IBH1	PREDICTED: transcription factor IBH1-like [Solanum pennellii]	-	-	-	-	-	-	-
PGSC0003DMG400014246	99	121	89	152	337	193	3.82	7.35	4.03	8.19	15.05	12.61	5.06667	11.95	1.2379	0.000386323	0.00194487	SCRM	PREDICTED: transcription factor ICE1-like [Solanum tuberosum]	-	-	-	-	-	-	-
CCAAT
PGSC0003DMG400022172	828	471	657	1990	2602	1593	44.79	31.86	34.86	110.73	118.36	118.84	37.17	115.977	1.64162	1.86e-13	4.68e-12	NFYB3	PREDICTED: nuclear transcription factor Y subunit B-3-like [Solanum tuberosum]	-	-	-	-	-	GO:0005488//binding	-
PGSC0003DMG401021124	276	281	323	141	129	82	9.56	13.81	10.19	5.36	3.62	3.75	11.1867	4.24333	-1.39851	1.03e-08	1.35e-07	NFYA7	PREDICTED: nuclear transcription factor Y subunit A-7 isoform X1 [Solanum tuberosum]	-	-	-	-	-	-	-
PGSC0003DMG400001733	928	650	1431	294	473	191	51.05	44.15	76.71	16.35	21.53	14.31	57.3033	17.3967	-1.71981	1.18e-08	1.54e-07	NFYB8	PREDICTED: nuclear transcription factor Y subunit B-10-like isoform X1 [Nicotiana tabacum]	-	-	-	-	-	-	-
PGSC0003DMG402015259	824	706	729	1366	2212	1209	51.78	54.82	44.67	87.34	115.89	104.64	50.4233	102.623	1.0252	2.86e-08	3.48e-07	NFYC1	PREDICTED: nuclear transcription factor Y subunit C-1-like isoform X2 [Solanum tuberosum]	-	-	-	-	GO:0090575//RNA polymerase II transcription factor complex	GO:0001071//nucleic acid binding transcription factor activity;GO:0003677//DNA binding;GO:0046983//protein dimerization activity	GO:0006355//regulation of transcription, DNA-templated
PGSC0003DMG400008989	2196	2012	4775	1172	1389	659	116.47	130.82	245.69	63	61.05	47.75	164.327	57.2667	-1.5208	2.14e-06	1.82e-05	NFYC3	PREDICTED: nuclear transcription factor Y subunit C-9-like isoform X1 [Solanum pennellii]	-	-	-	-	GO:0090575//RNA polymerase II transcription factor complex	GO:0003677//DNA binding;GO:0046983//protein dimerization activity	GO:0010468//regulation of gene expression
PGSC0003DMG400021365	70	74	127	20	37	21	3.12	4.07	5.51	0.91	1.37	1.29	4.23333	1.19	-1.83083	7.92e-06	5.93e-05	NFYA2	PREDICTED: nuclear transcription factor Y subunit A-10 isoform X2 [Solanum tuberosum]	-	-	-	-	-	-	-
PGSC0003DMG400000272	127	162	162	41	88	38	6.32	10.68	7.34	1.67	3.12	2.18	8.11333	2.32333	-1.8041	8.26e-06	6.16e-05	NFYA3	PREDICTED: nuclear transcription factor Y subunit A-7-like [Solanum tuberosum]	-	-	-	-	-	-	-
PGSC0003DMG400008148	10	27	20	3	5	1	0.33	1.05	0.64	0.11	0.13	0.06	0.673333	0.1	-2.75132	0.00147991	0.00626158	NFYA1	PREDICTED: nuclear transcription factor Y subunit A-7-like [Solanum tuberosum]	-	-	-	-	-	-	-
PGSC0003DMG400007350	501	366	1259	331	425	236	18.49	16.47	45.21	12.48	13.04	12.01	26.7233	12.51	-1.09502	0.00694822	0.0233563	NFYA1	PREDICTED: nuclear transcription factor Y subunit A-1 [Solanum tuberosum]	-	-	-	-	-	-	-
PGSC0003DMG400028144	11	27	53	7	16	5	0.67	2.04	3.16	0.44	0.91	0.47	1.95667	0.606667	-1.68942	0.0155333	0.0457448	NFYA10	PREDICTED: nuclear transcription factor Y subunit A-10-like isoform X1 [Solanum tuberosum]	-	-	-	-	-	-	-
MYB
PGSC0003DMG400015536	164	186	276	24	13	17	9.06	13.06	14.65	1.35	0.55	1.24	12.2567	1.04667	-3.54969	3.53e-19	1.62e-17	MYB48	PREDICTED: transcription factor MYB48 [Solanum tuberosum]	Organismal Systems	Environmental adaptation	ko04626//Plant-pathogen interaction	K09422	-	-	-
PGSC0003DMG400001913	632	744	395	104	50	43	33.68	48.98	20.52	5.64	2.22	3.16	34.3933	3.67333	-3.22697	1.67e-15	5.44e-14	KUA1	PREDICTED: transcription factor MYB1R1 [Solanum tuberosum]	-	-	-	-	-	-	-
PGSC0003DMG400030913	6	60	28	191	229	96	0.09	1.18	0.44	3.07	3.02	2.09	0.57	2.72667	2.2581	4.15e-05	0.000266801	MYB82	transcription factor MYB82-like [Solanum tuberosum]	Organismal Systems	Environmental adaptation	ko04626//Plant-pathogen interaction	K09422	GO:0043231//intracellular membrane-bounded organelle	GO:0005488//binding	GO:0010468//regulation of gene expression;GO:0034645//cellular macromolecule biosynthetic process;GO:0044707//single-multicellular organism process
MSTRG.27954	17	28	2	92	114	65	1.02	2.08	0.12	5.61	5.7	5.37	1.07333	5.56	2.37299	6.7e-05	0.000411357	MYB113	PREDICTED: transcription factor MYB113-like [Solanum tuberosum]	Organismal Systems	Environmental adaptation	ko04626//Plant-pathogen interaction	K09422	-	GO:0005488//binding	-
PGSC0003DMG400030548	115	80	90	22	57	12	14.16	12.58	11.66	2.9	5.73	2.1	12.8	3.57667	-1.83946	0.000101683	0.000596896	MYB3	PREDICTED: transcription factor MYB3-like [Solanum tuberosum]	Organismal Systems	Environmental adaptation	ko04626//Plant-pathogen interaction	K09422	-	-	-
PGSC0003DMG400000340	88	65	181	246	315	259	5.37	5.08	10.7	15.44	16.28	22.38	7.05	18.0333	1.35497	0.000104589	0.000611898	KUA1	PREDICTED: transcription factor MYB1R1-like [Solanum tuberosum]	-	-	-	-	-	-	-
PGSC0003DMG400009033	70	33	37	13	15	7	5.13	2.85	2.29	0.7	0.71	0.51	3.42333	0.64	-2.41926	0.000161357	0.000899154	P	PREDICTED: transcription factor MYB12 [Solanum tuberosum]	Organismal Systems	Environmental adaptation	ko04626//Plant-pathogen interaction	K09422	-	GO:0005488//binding	-
PGSC0003DMG400008834	183	280	138	459	536	344	7.58	14.32	5.3	18.92	17.7	19.15	9.06667	18.59	1.03588	0.00019504	0.00106934	AS1	PREDICTED: transcription factor AS1 [Solanum tuberosum]	Organismal Systems	Environmental adaptation	ko04626//Plant-pathogen interaction	K09422	-	GO:0005488//binding	-
PGSC0003DMG400007994	2	4	6	28	26	10	0.13	0.31	0.37	1.78	1.36	0.86	0.27	1.33333	2.30401	0.00106482	0.00470265	MYB77	transcription factor MYB44-like [Solanum tuberosum]	-	-	-	-	-	-	-
PGSC0003DMG400002013	28	41	50	15	10	11	1.83	3.32	3.22	1	0.52	0.97	2.79	0.83	-1.74908	0.00139968	0.00596175	MYB36	PREDICTED: transcription factor RAX2-like [Solanum tuberosum]	Organismal Systems	Environmental adaptation	ko04626//Plant-pathogen interaction	K09422	-	-	-
PGSC0003DMG400013965	7	2	5	34	23	9	0.88	0.39	0.65	4.86	2.91	1.3	0.64	3.02333	2.24	0.00304237	0.0115879	MYB308	transcription factor R2R3-MYB [Solanum tuberosum]	Organismal Systems	Environmental adaptation	ko04626//Plant-pathogen interaction	K09422	-	-	-
PGSC0003DMG401010883	5	8	17	16	147	10	0.24	0.47	0.78	0.82	5.96	0.7	0.496667	2.49333	2.32773	0.00566796	0.019696	MYB48	PREDICTED: transcription factor MYB48-like [Solanum tuberosum]	Organismal Systems	Environmental adaptation	ko04626//Plant-pathogen interaction	K09422	-	-	-
PGSC0003DMG400025303	39	28	25	84	77	54	1.58	1.4	0.99	3.46	2.6	3.01	1.32333	3.02333	1.19196	0.000565755	0.00272234	SRM1	PREDICTED: transcription factor DIVARICATA-like [Solanum tuberosum]	-	-	-	-	GO:0043231//intracellular membrane-bounded organelle	GO:0005488//binding	-
G2-like
PGSC0003DMG400030328	23	11	18	454	562	317	1.01	0.62	0.9	21.96	22.76	21.17	0.843333	21.9633	4.70285	1.15e-55	4.76e-53	BOA	PREDICTED: transcription factor PCL1-like [Solanum tuberosum]	-	-	-	-	-	-	-
PGSC0003DMG400028100	35	64	52	124	196	105	1.81	4.08	2.62	6.51	8.43	7.46	2.83667	7.46667	1.39627	4.57e-06	3.63e-05	MYBC1	PREDICTED: transcription factor PCL1-like [Solanum tuberosum]	-	-	-	-	-	-	-
PGSC0003DMG400002144	2	2	1	686	976	384	0.09	0.11	0.04	31.27	36.46	23.69	0.08	30.4733	8.57333	4.68e-36	6.82e-34	LUX	PREDICTED: transcription factor LUX [Solanum tuberosum]	-	-	-	-	-	-	-
PGSC0003DMG400016767	171	135	173	66	88	37	5.95	5.8	5.87	2.34	2.55	1.77	5.87333	2.22	-1.40362	1e-06	9.14e-06	KAN2	PREDICTED: probable transcription factor KAN2 isoform X1 [Solanum tuberosum]	-	-	-	-	-	-	-
PGSC0003DMG400014803	32	24	63	12	13	8	1.43	1.33	2.75	0.55	0.63	0.49	1.83667	0.556667	-1.7222	0.00106786	0.00471523	KAN2	PREDICTED: probable transcription factor KAN2 [Solanum tuberosum]	-	-	-	-	-	-	-
PGSC0003DMG400028830	0	0	0	10	4	4	0	0	0	1.06	0.35	0.58	0.001	0.663333	9.37359	0.00371255	0.013712	PHL8	PREDICTED: probable transcription factor KAN4 [Solanum tuberosum]	-	-	-	-	-	-	-
TCP
PGSC0003DMG400009276	416	352	377	1284	1595	952	17.57	18.37	15.53	55.19	56.18	55.39	17.1567	55.5867	1.69597	1.84e-25	1.39e-23	TCP22	PREDICTED: transcription factor TCP23-like [Solanum tuberosum]	-	-	-	-	-	-	-
PGSC0003DMG400021568	57	73	52	202	239	148	3.71	5.86	3.3	13.36	12.95	13.25	4.29	13.1867	1.62003	4.26e-10	6.96e-09	TCP11	PREDICTED: transcription factor TCP11 [Solanum tuberosum]	-	-	-	-	-	-	-
PGSC0003DMG400015377	995	904	1236	477	615	374	33.88	38.04	41.04	16.53	17.46	17.54	37.6533	17.1767	-1.13233	1.97e-09	2.9e-08	TCP4	PREDICTED: transcription factor TCP4-like [Solanum tuberosum]	-	-	-	-	-	-	-
MSTRG.12256	257	222	201	488	682	385	5.04	5.38	3.85	9.75	11.16	10.41	4.75667	10.44	1.1341	1.55e-08	1.98e-07	TCP7	PREDICTED: transcription factor TCP7-like isoform X2 [Solanum tuberosum]	Organismal Systems	Environmental adaptation	ko04712//Circadian rhythm - plant	K16221	-	-	-
PGSC0003DMG400009406	345	278	333	204	239	124	29.38	29.51	26.66	14.02	14.3	11.19	28.5167	13.17	-1.11455	0.000324592	0.00166943	TCP4	PREDICTED: transcription factor TCP4 [Solanum tuberosum]	-	-	-	-	-	-	-
PGSC0003DMG400022964	6	13	5	32	39	21	0.33	0.88	0.27	1.78	1.77	1.58	0.493333	1.71	1.79336	0.00101821	0.00452945	TCP4	PREDICTED: transcription factor TCP10-like [Solanum pennellii]	-	-	-	-	-	-	-
HSF
PGSC0003DMG400016270	2	1	7	21	25	17	0.1	0.06	0.43	1.18	1.17	1.51	0.196667	1.28667	2.70981	0.000507902	0.00248023	HSFA6b	PREDICTED: heat stress transcription factor A-6b-like [Solanum tuberosum]	-	-	-	-	-	-	-
PGSC0003DMG400003160	434	331	1913	353	383	226	11.87	11.37	50.75	9.86	8.77	8.48	24.6633	9.03667	-1.44851	0.00681191	0.0229771	HSFA1	PREDICTED: heat stress transcription factor A-1 [Solanum tuberosum]	-	-	-	-	-	-	-
GATA
PGSC0003DMG400026025	34	49	16	700	1680	1124	1.98	3.53	0.91	41.55	81.71	90.31	2.14	71.19	5.05599	6.42e-33	7.6e-31	GATA4	PREDICTED: GATA transcription factor 4 [Solanum tuberosum]	-	-	-	-	-	-	-
PGSC0003DMG401002532	63	67	32	305	449	205	2.87	3.77	1.44	14.1	17.04	12.83	2.69333	14.6567	2.44409	4.58e-14	1.26e-12	GATA12	PREDICTED: GATA transcription factor 12-like [Solanum tuberosum]	-	-	-	-	-	-	-
PGSC0003DMG400000280	297	198	314	66	71	60	16.11	13.19	16.16	3.71	3.12	5.39	15.1533	4.07333	-1.89535	3.89e-12	8.42e-11	GATA21	PREDICTED: GATA transcription factor 21-like [Capsicum annuum]	-	-	-	-	-	-	-
PGSC0003DMG403025785	340	241	294	88	146	74	4.32	3.85	3.57	1.06	1.45	1.24	3.91333	1.25	-1.64647	5.46e-09	7.51e-08	--	PREDICTED: GATA transcription factor 26-like [Solanum lycopersicum]	-	-	-	-	-	-	-
PGSC0003DMG400003126	337	533	553	207	292	119	15	29.24	23.94	9.34	10.8	7.26	22.7267	9.13333	-1.31517	8.18e-06	6.11e-05	GATA5	PREDICTED: GATA transcription factor 5-like [Solanum tuberosum]	-	-	-	-	-	-	-
PGSC0003DMG400020491	247	306	313	165	167	93	5.56	8.95	7.13	3.81	3.19	3.04	7.21333	3.34667	-1.10794	1.42e-05	0.000101189	GATA26	PREDICTED: GATA transcription factor 26-like [Solanum tuberosum]	-	-	-	-	-	-	-
PGSC0003DMG400004624	211	146	201	97	56	55	9.07	7.92	8.45	4.11	1.95	3.17	8.48	3.07667	-1.4627	5.93e-05	0.000368029	GATA15	PREDICTED: GATA transcription factor 16-like [Solanum tuberosum]	-	-	-	-	-	-	-
PGSC0003DMG400023434	138	142	124	85	86	36	8.78	11.17	7.7	5.51	4.56	3.24	9.21667	4.43667	-1.05477	0.00126529	0.00546102	GATA17	PREDICTED: GATA transcription factor 15-like isoform X1 [Solanum tuberosum]	-	-	-	-	-	-	-
PGSC0003DMG400010684	39	39	43	87	82	60	1.82	2.08	2.06	4.22	3.62	4.28	1.98667	4.04	1.02401	0.00224696	0.00896223	GATA24	PREDICTED: GATA transcription factor 28-like isoform X2 [Solanum tuberosum]	-	-	-	-	-	-	-
NAC
PGSC0003DMG400010870	101	920	413	54	170	76	5.6	65.65	21.21	2.94	7.17	5.23	30.82	5.11333	-2.59153	0.01198	0.0370017	NAC022	PREDICTED: NAC transcription factor 29 [Solanum tuberosum]	-	-	-	-	-	-	GO:0010467//gene expression;GO:0034645//cellular macromolecule biosynthetic process
MADS
PGSC0003DMG400000136	70	124	68	44	52	23	4.08	8.78	3.9	2.6	2.3	1.74	5.58667	2.21333	-1.33577	0.0044431	0.0159532	MADS6	PREDICTED: MADS-box transcription factor 6 [Solanum tuberosum]	-	-	-	-	GO:0043231//intracellular membrane-bounded organelle	GO:0001071//nucleic acid binding transcription factor activity;GO:0005515//protein binding	GO:0010468//regulation of gene expression;GO:0034645//cellular macromolecule biosynthetic process
E2F/DP
PGSC0003DMG402024469	2	4	2	50	54	25	0.09	0.22	0.09	2.22	1.97	1.5	0.133333	1.89667	3.83036	4.97e-09	6.87e-08	E2FE	PREDICTED: E2F transcription factor-like E2FE isoform X1 [Solanum tuberosum]	-	-	-	-	-	-	-
PGSC0003DMG400001296	150	106	238	82	84	55	5.7	5.11	9.04	3.17	2.69	2.84	6.61667	2.9	-1.19005	0.000798751	0.00366635	E2FF	PREDICTED: E2F transcription factor-like E2FF isoform X1 [Solanum tuberosum]	-	-	-	-	-	-	-
UPBEAT1
PGSC0003DMG401007298	15	9	8	0	0	0	2.15	1.6	1.12	0	0	0	1.62333	0.001	-10.6647	0.000157001	0.000878073	UPB1	PREDICTED: transcription factor UPBEAT1 [Solanum tuberosum]	-	-	-	-	GO:0043231//intracellular membrane-bounded organelle	GO:0001071//nucleic acid binding transcription factor activity;GO:0005515//protein binding	GO:0010468//regulation of gene expression;GO:0034645//cellular macromolecule biosynthetic process;GO:0048364//root development;GO:0048869//cellular developmental process
PGSC0003DMG400009058	0	1	0	10	8	11	0	0.1	0	0.81	0.53	1.2	0.0333333	0.846667	4.66676	0.00115173	0.00503562	UPB1	transcription factor upbeat1 [Nicotiana attenuata]	-	-	-	-	-	-	-
Trihelix
PGSC0003DMG400024107	482	376	487	993	1423	875	12.24	11.8	12.06	25.66	30.13	30.61	12.0333	28.8	1.25903	2.86e-12	6.28e-11	GT-2	PREDICTED: trihelix transcription factor GT-2-like [Solanum tuberosum]	-	-	-	-	-	-	-
FAMA
PGSC0003DMG400015760	62	59	72	21	46	19	2.78	3.27	3.15	0.96	1.72	1.17	3.06667	1.28333	-1.25678	0.00253121	0.00993112	FAMA	PREDICTED: transcription factor FAMA-like [Solanum tuberosum]	-	-	-	-	-	-	-

## Sheet: M96-vs-P96
id	CK96-1_count	CK96-2_count	CK96-3_count	P96-1_count	P96-2_count	P96-3_count	CK96-1_fpkm	CK96-2_fpkm	CK96-3_fpkm	P96-1_fpkm	P96-2_fpkm	P96-3_fpkm	CK96_mean	P96_mean	log2(fc)	PValue	FDR	Symbol	Description	KEGG_A_class	KEGG_B_class	Pathway	K_ID	GO Component	GO Function	GO Process
AP2-EREBP
PGSC0003DMG400025390	85	68	53	501	534	873	6.74	4.44	5.02	18.73	40.43	35.52	5.4	31.56	2.54707	9.64617e-15	2.63682e-12	RAP2-7	PREDICTED: ethylene-responsive transcription factor RAP2-7-like isoform X1 [Solanum tuberosum]	-	-	-	-	GO:0043231//intracellular membrane-bounded organelle	GO:0001071//nucleic acid binding transcription factor activity	GO:0010468//regulation of gene expression;GO:0034645//cellular macromolecule biosynthetic process
PGSC0003DMG400006369	2	8	10	77	137	142	0.16	0.53	0.96	2.88	10.41	5.74	0.55	6.34333	3.52774	1.29311e-09	1.6658e-07	ERF110	PREDICTED: ethylene-responsive transcription factor ABR1-like [Solanum tuberosum]	-	-	-	-	-	-	-
PGSC0003DMG400016812	779	956	1054	867	488	1002	100.14	100.05	161.01	51.94	59.16	65.06	120.4	58.72	-1.03591	8.90401e-06	0.000472946	RAP2-3	ethylene-responsive transcription factor RAP2-3 [Solanum tuberosum]	-	-	-	-	GO:0016020//membrane;GO:0043231//intracellular membrane-bounded organelle	GO:0001071//nucleic acid binding transcription factor activity	GO:0000160//phosphorelay signal transduction system;GO:0006355//regulation of transcription, DNA-templated;GO:0009408//response to heat;GO:0016265//death
PGSC0003DMG400036566	33	73	235	51	23	69	6.47	11.68	54.53	4.62	4.24	6.78	24.2267	5.21333	-2.21632	0.000554636	0.0159591	ERF5	PREDICTED: ethylene-responsive transcription factor 5-like [Solanum tuberosum]	-	-	-	-	-	-	-
PGSC0003DMG400006604	48	125	39	254	286	521	5.14	11.26	5.17	12.78	29.21	28.39	7.19	23.46	1.70614	6.33487e-06	0.000347179	AP2	AP2 transcription factor SlAP2e [Solanum lycopersicum]	-	-	-	-	GO:0043231//intracellular membrane-bounded organelle	GO:0001071//nucleic acid binding transcription factor activity	GO:0010468//regulation of gene expression;GO:0034645//cellular macromolecule biosynthetic process
WRKY
PGSC0003DMG400009051	18	37	19	127	79	121	2.12	3.55	2.66	7.31	8.79	7.21	2.77667	7.77	1.48456	1.27414e-05	0.000638921	WRKY28	WRKY transcription factor 4 [Solanum tuberosum]	-	-	-	-	-	-	-
PGSC0003DMG400001434	528	632	327	588	193	302	42.63	41.54	31.37	23.06	14.69	12.31	38.5133	16.6867	-1.20666	4.33463e-05	0.00179927	WRKY3	probable WRKY transcription factor 3 [Solanum tuberosum]	-	-	-	-	-	-	-
PGSC0003DMG400019824	1	5	15	38	66	79	0.15	0.51	1.61	1.83	5.51	3.7	0.756667	3.68	2.28198	0.000514089	0.0150435	WRKY40	PREDICTED: probable WRKY transcription factor 40 [Solanum tuberosum]	-	-	-	-	-	-	-
PGSC0003DMG400009703	6	2	2	75	15	24	0.7	0.19	0.28	4.09	1.65	1.42	0.39	2.38667	2.61345	0.000677732	0.018796	WRKY71	PREDICTED: probable WRKY transcription factor 71 [Solanum tuberosum]	-	-	-	-	-	-	-
bZIP
PGSC0003DMG400027562	53	99	46	429	129	297	4.74	7.08	4.81	17.37	10.62	13.1	5.54333	13.6967	1.305	3.15822e-06	0.000187831	TGA1	PREDICTED: transcription factor TGA1-like isoform X2 [Solanum tuberosum]	Environmental Information Processing	Signal transduction	ko04075//Plant hormone signal transduction	K14431	-	-	-
PGSC0003DMG400029118	120	183	123	563	338	624	9.61	11.81	11.61	20.57	24.83	24.57	11.01	23.3233	1.08296	3.45148e-09	4.11516e-07	VIP1	PREDICTED: transcription factor VIP1 [Solanum pennellii]	Environmental Information Processing	Signal transduction	ko04016//MAPK signaling pathway - plant	K20557	-	-	-
bHLH
PGSC0003DMG400004087	27	63	37	235	235	459	3.52	6.69	5.73	14.33	28.9	30.23	5.31333	24.4867	2.20431	1.75434e-10	2.57017e-08	BHLH35	PREDICTED: transcription factor bHLH35 [Solanum tuberosum]	-	-	-	-	-	-	-
PGSC0003DMG400005528	72	103	57	367	320	498	6.31	7.35	5.94	14.99	26.45	22.05	6.53333	21.1633	1.69568	5.04131e-10	6.76653e-08	BHLH14	PREDICTED: transcription factor MYC2-like [Solanum tuberosum]	Environmental Information Processing;Environmental Information Processing	Signal transduction;Signal transduction	ko04075//Plant hormone signal transduction;ko04016//MAPK signaling pathway - plant	K13422;K13422	-	-	-
PGSC0003DMG400007010	74	96	75	346	320	462	4.08	4.31	4.91	8.89	16.64	12.86	4.43333	12.7967	1.5293	1.6717e-08	1.71886e-06	BHLH13	PREDICTED: transcription factor bHLH13-like [Solanum tuberosum]	-	-	-	-	-	-	-
PGSC0003DMG401010822	103	77	51	390	298	416	14.54	8.9	7.14	22.29	35.62	23.92	10.1933	27.2767	1.42004	3.70827e-07	2.83689e-05	BHLH14	PREDICTED: transcription factor MYC4-like [Solanum tuberosum]	-	-	-	-	-	-	-
PGSC0003DMG400012237	0	0	0	31	45	7	0	0	0	1.42	4.18	0.35	0.001	1.98333	10.9537	4.14579e-06	0.000240123	BHLH14	PREDICTED: transcription factor MYC2-like [Solanum tuberosum]	-	-	-	-	-	-	-
PGSC0003DMG400017440	0	0	1	71	25	14	0	0	0.18	5.08	3.62	1.09	0.06	3.26333	5.76524	1.47327e-05	0.000719464	BHLH35	PREDICTED: transcription factor bHLH35-like [Solanum tuberosum]	-	-	-	-	-	-	-
PGSC0003DMG400005525	20	21	14	131	75	75	5.05	2.45	1.84	9.57	8.86	5.94	3.11333	8.12333	1.38361	3.16152e-05	0.00139225	BHLH14	PREDICTED: transcription factor MYC4-like [Solanum tuberosum]	-	-	-	-	-	-	-
PGSC0003DMG400002515	158	138	191	90	62	178	14.12	10.13	20.32	3.84	5.2	8.06	14.8567	5.7	-1.38208	0.000173462	0.0060188	BHLH87	PREDICTED: transcription factor bHLH87 [Solanum tuberosum]	-	-	-	-	-	-	-
PGSC0003DMG400017535	89	131	230	551	395	789	5.01	6	15.39	14.45	20.97	22.43	8.8	19.2833	1.13178	0.000592652	0.0168583	MYC2	PREDICTED: transcription factor MYC2-like [Solanum tuberosum]	Environmental Information Processing;Environmental Information Processing	Signal transduction;Signal transduction	ko04075//Plant hormone signal transduction;ko04016//MAPK signaling pathway - plant	K13422;K13422	-	-	-
PGSC0003DMG400024523	29	52	47	116	97	317	2.97	4.35	6.02	5.25	9.2	16.03	4.44667	10.16	1.1921	0.00106891	0.027073	BIM1	PREDICTED: transcription factor BIM1 isoform X1 [Solanum tuberosum]	-	-	-	-	-	-	-
PGSC0003DMG400005998	0	1	0	589	310	507	0	0.12	0	41.9	44.99	38.57	0.04	41.82	10.03	7.56573e-16	2.32309e-13	PIL15	PREDICTED: transcription factor PIF5-like isoform X4 [Solanum tuberosum]	Environmental Information Processing;Organismal Systems	Signal transduction;Environmental adaptation	ko04075//Plant hormone signal transduction;ko04712//Circadian rhythm - plant	K12126;K12126	-	-	-
PGSC0003DMG401012339	193	355	214	278	122	232	9.79	14.69	12.91	6.6	5.87	5.94	12.4633	6.13667	-1.02216	1.57553e-05	0.000764407	GL3	PREDICTED: transcription factor GLABRA 3-like isoform X1 [Solanum tuberosum]	-	-	-	-	-	-	-
PGSC0003DMG400004129	24	47	22	154	61	148	2.96	4.08	2.69	7.75	7	8.3	3.24333	7.68333	1.24426	0.000127066	0.00460127	RSS3	PREDICTED: transcription factor LHW-like [Nicotiana tomentosiformis]	-	-	-	-	-	-	-
CCAAT
PGSC0003DMG400000272	76	90	74	49	24	39	9.54	7.79	8.33	2.4	2.4	2.36	8.55333	2.38667	-1.84149	7.25744e-09	8.05325e-07	NFYA3	PREDICTED: nuclear transcription factor Y subunit A-7-like [Solanum tuberosum]	-	-	-	-	-	-	-
PGSC0003DMG400021365	102	88	146	62	31	59	9.94	6.98	16.9	2.82	2.85	2.9	11.2733	2.85667	-1.98051	1.08686e-07	9.29849e-06	NFYA2	PREDICTED: nuclear transcription factor Y subunit A-10 isoform X2 [Solanum tuberosum]	-	-	-	-	-	-	-
MYB
PGSC0003DMG400007994	0	0	0	14	17	19	0	0	0	0.89	2.2	1.31	0.001	1.46667	10.5183	3.70216e-05	0.00158669	MYB77	transcription factor MYB44-like [Solanum tuberosum]	-	-	-	-	-	-	-
PGSC0003DMG400013752	6	4	14	41	53	88	1.24	0.67	3.44	3.96	10.35	9.2	1.78333	7.83667	2.13566	0.000253276	0.00828784	MYB14	PREDICTED: transcription factor MYB114-like [Solanum tuberosum]	Organismal Systems	Environmental adaptation	ko04626//Plant-pathogen interaction	K09422	-	-	-
HSF
PGSC0003DMG402019343	91	196	161	80	34	32	7.47	12.84	15.57	3.03	2.64	1.33	11.96	2.33333	-2.35775	2.25333e-09	2.80602e-07	HSFA6b	PREDICTED: heat stress transcription factor A-7a-like isoform X1 [Solanum tuberosum]	-	-	-	-	-	-	-
PGSC0003DMG401019343	57	94	106	39	17	39	4.66	5.96	10.09	1.46	1.23	1.51	6.90333	1.4	-2.30187	3.07224e-09	3.68258e-07	HSFA6b	PREDICTED: heat stress transcription factor A-7a-like isoform X1 [Solanum tuberosum]	-	-	-	-	-	-	-
PGSC0003DMG400012105	135	122	136	87	39	167	12.36	9.1	14.81	3.71	3.37	7.73	12.09	4.93667	-1.29221	0.000712348	0.0196158	HSFB2B	PREDICTED: heat stress transcription factor B-2b [Solanum tuberosum]	-	-	-	-	-	-	-
NAC
PGSC0003DMG400008677	102	190	172	167	64	137	15.56	23.18	30.7	11.49	8.87	10.31	23.1467	10.2233	-1.17894	0.000163309	0.00572858	NAC022	PREDICTED: NAC transcription factor 25-like isoform X2 [Solanum tuberosum]	-	-	-	-	-	-	-
MADS
PGSC0003DMG400000136	37	125	68	54	22	25	4.29	11.94	9.38	2.92	2.41	1.47	8.53667	2.26667	-1.9131	4.32605e-05	0.00179904	MADS6	PREDICTED: MADS-box transcription factor 6 [Solanum tuberosum]	-	-	-	-	GO:0043231//intracellular membrane-bounded organelle	GO:0001071//nucleic acid binding transcription factor activity;GO:0005515//protein binding	GO:0010468//regulation of gene expression;GO:0034645//cellular macromolecule biosynthetic process
