# Supplementary material for: Comparative Transcriptome Analysis of Defense Response of Potato to Phthorimaea operculella Infestation
Source: Plants (Basel). 2023 Aug 29;12(17):3092. doi: 10.3390/plants12173092 (PMC10490199; doi:10.3390/plants12173092)
Supplement: Supplementary file 1 [file plants-12-03092-s001.zip › Table S9 DEGs involved in secondary metabolites.xlsx]

## Sheet: Sheet1
K_ID	Symbol	Gene ID	Log2(Foldchange)									Gene annotation
			CK3-vs-M3	CK48-vs-M48	CK96-vs-M96	CK3-vs-P3	CK48-vs-P48	CK96-vs-P96	M3-vs-P3	M48-vs-P48	M96-vs-P96
Terpenoids biosynthesis
K00021	HMG1	PGSC0003DMG400009924	-	-1.21555	-	-	-	1.48343	-	1.9462	-	PREDICTED: 3-hydroxy-3-methylglutaryl-coenzyme A reductase 1-like [Solanum tuberosum]
K00626	AAT1	PGSC0003DMG400010900	-	-1.01341	-	-	-	-	-	1.51778	-	PREDICTED: acetyl-CoA acetyltransferase, cytosolic 1 [Solanum tuberosum]
K00021	HMG1	PGSC0003DMG400013663	-	-1.02116	-	2.0989	-	-	1.79518	-	-	PREDICTED: 3-hydroxy-3-methylglutaryl-coenzyme A reductase 1-like isoform X1 [Solanum tuberosum]
K11778	NDPS1	PGSC0003DMG400031437	-	1.56726	-2.75193	-1.69465	-	-4.89121	-2.02685	-2.67147	-	PREDICTED: dimethylallylcistransferase, chloroplastic-like [Solanum tuberosum]
K11778	At5g58770	PGSC0003DMG402011095	-	1.85882	-	-2.88549	-3.77645	-	-3.28912	-5.63527	-	PREDICTED: dehydrodolichyl diphosphate synthase 2-like [Solanum tuberosum]
K15472	CYP71D55	PGSC0003DMG400009621	-	-3.71768	-	-	-	1.85437	-	2.88874	-	PREDICTED: premnaspirodiene oxygenase-like [Solanum tuberosum]
K15472	CYP71D55	PGSC0003DMG400010525	-	-2.66496	1.42767	-1.59812	-	1.36909	-1.49959	2.39304	-	premnaspirodiene oxygenase precursor [Solanum tuberosum]
K21928	TTS2	PGSC0003DMG401018962	-	2.78136	-	-	-	-	-1.96523	-4.04439	-	PREDICTED: delta-amyrin synthase [Solanum tuberosum]
K15803	VIT_19s0014g04930	PGSC0003DMG402015022	-	-4.10541	-	-	-1.27629	2.11718	-	2.82912	-	PREDICTED: (-)-germacrene D synthase-like [Solanum tuberosum]
K04123	KAO2	PGSC0003DMG400001823	-	-1.97713	-1.01571	-	-1.12613	-	-	-	-	PREDICTED: ent-kaurenoic acid oxidase 2-like [Solanum tuberosum]
K04125	GA2OX8	PGSC0003DMG400002068	-	1.50968	-4.1146	-	-3.3932	-4.46418	-	-4.90288	-	PREDICTED: gibberellin 2-beta-dioxygenase 8 [Solanum tuberosum]
K04124	LE	PGSC0003DMG400005698	-	-2.78653	-2.76081	-	-3.73224	-5.63528	-	-	-	PREDICTED: gibberellin 3-beta-dioxygenase 1-like [Solanum tuberosum]
K04125	GA2OX1	PGSC0003DMG400021292	-	2.97062	-4.45085	-	-	-10.7114	-	-10.6618	-	PREDICTED: gibberellin 2-beta-dioxygenase 1-like [Solanum tuberosum]
K15889	ICME	PGSC0003DMG400001179	-	-	-2.20863	-	-2.03755	-2.44046	-	-2.38946	-	PREDICTED: isoprenylcysteine alpha-carbonyl methylesterase ICME-like isoform X1 [Solanum tuberosum]
K11778	At5g58770	PGSC0003DMG400003446	-	-	3.61032	-	4.16366	4.05736	-	4.92817	-	PREDICTED: dehydrodolichyl diphosphate synthase 2-like [Solanum tuberosum]
K00021	HMG2	PGSC0003DMG400003461	-	-	2.80567	1.45688	-	1.80997	1.44044	-	-	PREDICTED: 3-hydroxy-3-methylglutaryl-coenzyme A reductase 2 [Solanum tuberosum]
K11778	NDPS1	PGSC0003DMG400006712	-	-	-3.01159	-	-	-3.38082	-1.90394	-	-	PREDICTED: dimethylallylcistransferase, chloroplastic-like [Solanum tuberosum]
K05356	SPS1	PGSC0003DMG400007081	-	-	-2.20347	-	-2.34292	-2.30727	-	-2.56356	-	PREDICTED: probable solanesyl-diphosphate synthase 3, chloroplastic [Solanum tuberosum]
K11778	At2g17570	PGSC0003DMG400015794	-	-	1.21826	-	-	1.36802	-	-	-	PREDICTED: dehydrodolichyl diphosphate synthase 6 [Solanum tuberosum]
K01662	Os07g0190000	PGSC0003DMG400016120	-	-	-1.05278	-	-1.20492	-	-1.31252	-1.41567	-	PREDICTED: probable 1-deoxy-D-xylulose-5-phosphate synthase 2, chloroplastic [Solanum tuberosum]
K10960	CHLP	PGSC0003DMG400019510	-	-	-2.73766	-2.18353	-1.19257	-2.32217	-1.83519	-1.13023	-	PREDICTED: geranylgeranyl diphosphate reductase, chloroplastic [Solanum tuberosum]
K00626	At5g47720	PGSC0003DMG400019748	-	-	1.48197	-	-	1.36422	-	-	-	PREDICTED: acetyl-CoA acetyltransferase, cytosolic 1 [Solanum tuberosum]
K01662	TKT2	PGSC0003DMG400022855	-	-	-1.18777	-	-	-1.51476	-	-	-	1-D-deoxyxylulose 5-phosphate synthase [Solanum tuberosum]
K05955	FTA	PGSC0003DMG400027009	-	-	1	-	-	-	-	-	-	PREDICTED: protein farnesyltransferase/geranylgeranyltransferase type-1 subunit alpha [Solanum tuberosum]
K13789	GGPS1	PGSC0003DMG400027856	-	-	1.82098	1.37138	2.58397	2.46437	1.93581	2.27791	-	PREDICTED: geranylgeranyl pyrophosphate synthase, chloroplastic-like [Solanum tuberosum]
K00787	FPS1	PGSC0003DMG400029788	-	-	-1.88558	-	-	-1.33229	-	-	-	PREDICTED: farnesyl pyrophosphate synthase 1-like [Solanum tuberosum]
K11778	At5g58770	PGSC0003DMG401011095	-	-	-4.16756	-2.91751	-5.71262	-4.30506	-2.05063	-6.67913	-	PREDICTED: dehydrodolichyl diphosphate synthase 2-like [Solanum tuberosum]
K00869	At5g27450	PGSC0003DMG401028586	-	-	1.18274	-	-	1.2661	-	-	-	PREDICTED: mevalonate kinase [Solanum tuberosum]
K15095	SDR2b	PGSC0003DMG400000021	-	-	-1.93442	-	-1.50768	-2.19611	-1.01275	-1.54163	-	PREDICTED: short-chain dehydrogenase/reductase 2b-like [Solanum tuberosum]
K15095	MNR1	PGSC0003DMG400010265	-	-	1.53464	-	-	-	-	-	-	PREDICTED: (+)-neomenthol dehydrogenase-like [Solanum tuberosum]
K15095	SDR2b	PGSC0003DMG400018713	-	-	2.12928	-	1.29047	2.14568	-	1.66828	-	PREDICTED: short-chain dehydrogenase/reductase 2b-like [Solanum tuberosum]
K15803	VIT_19s0014g04930	PGSC0003DMG400001914	-	-	1.09119	-	-	-	-	-	-	PREDICTED: (-)-germacrene D synthase-like [Solanum tuberosum]
K15803	SSTLH1	PGSC0003DMG400006713	-	-	-3.58844	-2.28215	4.06382	-5.17341	-1.86581	3.162	-	PREDICTED: germacrene C synthase-like [Solanum tuberosum]
K15803	VIT_19s0014g04930	PGSC0003DMG400010585	-	-	-1.99946	-	-1.55051	-	6.76581	-2.13618	1.68608	PREDICTED: (-)-germacrene D synthase-like [Solanum tuberosum]
K15803	VIT_19s0014g04930	PGSC0003DMG400010587	-	-	-2.13181	-	-1.70878	-	5.45899	-2.38807	1.62857	PREDICTED: (-)-germacrene D synthase-like [Solanum tuberosum]
K15803	SSTLH1	PGSC0003DMG400011783	-	-	-8.16323	-	-	-4.8413	-	-	-	PREDICTED: germacrene C synthase-like, partial [Solanum tuberosum]
K14182	PVS1	PGSC0003DMG400027337			-2.74496	-	-	1.83107	-	-	4.57603	PREDICTED: vetispiradiene synthase 3-like [Solanum tuberosum]
K14175	TPS13	PGSC0003DMG402011252	-	-	-2.97679	-	-	-	-	-	-	PREDICTED: (3S,6E)-nerolidol synthase 1-like isoform X1 [Solanum lycopersicum]
K14182	PVS1	PGSC0003DMG402031070	-	-	-3.22961	-	-	1.51464	-	-	4.74425	PREDICTED: vetispiradiene synthase 3-like [Solanum tuberosum]
K17961	CYP82C4	PGSC0003DMG400014954	-	-	-2.80735	-2.65862	-1.8217	-2.06381	-2.03562	-2.65764	-	PREDICTED: cytochrome P450 82C4-like [Solanum tuberosum]
K17961	CYP82C4	PGSC0003DMG401001903	-	-	-5.18633	-3.27684	-	-	-3.50901	-	4.3346	PREDICTED: cytochrome P450 82C4-like [Solanum tuberosum]
K10960	CHLP	PGSC0003DMG400006822	-	-	-	1.38627	-	-	1.68767	-	-	PREDICTED: geranylgeranyl diphosphate reductase, chloroplastic-like [Solanum pennellii]
K13789	GGPS1	PGSC0003DMG400015673	-	-	-	-1.69023	-	-	-3.67883	-	1.27158	PREDICTED: geranylgeranyl pyrophosphate synthase 7, chloroplastic-like [Solanum tuberosum]
K13789	GGPPS1	PGSC0003DMG400041508	-	-	-	-3.58784	-	-	-3.99025	-	-	PREDICTED: geranylgeranyl pyrophosphate synthase 7, chloroplastic-like [Solanum tuberosum]
K15095	SDR1	PGSC0003DMG402000020	-	-	-	-1.57289	-3.08627	-2.53626	-	-2.43647	-	PREDICTED: (+)-neomenthol dehydrogenase-like isoform X1 [Solanum tuberosum]
K14175	TPS13	PGSC0003DMG401011252	-	-	-	-2.37346	-	-	-3.69235	-	-	PREDICTED: (3S,6E)-nerolidol synthase 1-like [Solanum tuberosum]
K04120	CPS2	PGSC0003DMG400001948	-	-	-	-3.0282	-2.65605	-	-3.65294	-	-	PREDICTED: copal-8-ol diphosphate hydratase, chloroplastic-like [Solanum tuberosum]
K04125	GA2OX8	PGSC0003DMG400011254	-	-	-	2.88858	-	1.79594	2.32544	-	1.68619	PREDICTED: gibberellin 2-beta-dioxygenase 8-like [Solanum tuberosum]
K04123	CYP88D6	PGSC0003DMG400024274	-	-	-	1.44566	1.10135	-	-	-	-	PREDICTED: beta-amyrin 11-oxidase-like [Solanum tuberosum]
K04125	GA2OX2	PGSC0003DMG400027206	-	-	-	-2.36177	-3.23799	-	-	-	-	PREDICTED: gibberellin 2-beta-dioxygenase 2-like [Solanum tuberosum]
K05282	GA20OX1	PGSC0003DMG400027963	-	-	-	-1.6481	3.12433	-	-1.37244	4.55873	-	PREDICTED: gibberellin 20 oxidase 1 [Solanum tuberosum]
K01641	HMGS	PGSC0003DMG400022750	-	-	-	-	-	-	-1.21073	-	-	PREDICTED: hydroxymethylglutaryl-CoA synthase-like [Solanum tuberosum]
K11778	At2g17570	PGSC0003DMG402001521	-	-	-	-	-	-	8.98489	-	-	PREDICTED: dehydrodolichyl diphosphate synthase 6-like [Nicotiana attenuata]
K15095	SDR2b	PGSC0003DMG400018712	-	-	-	-	-	-	1.23125	-	-	PREDICTED: short-chain dehydrogenase/reductase 2b-like [Solanum tuberosum]
K07385	ZIS	PGSC0003DMG402021713	-	-	-	-	-	-	2.16	1.42089	-	PREDICTED: (-)-alpha-terpineol synthase-like isoform X2 [Solanum tuberosum]
K14175	TPS13	PGSC0003DMG403011252	-	-	-	-	-	-	-1.55445	-	-	PREDICTED: (3S,6E)-nerolidol synthase 1-like [Solanum tuberosum]
K17982	GES	PGSC0003DMG400005030	-	-	-	-	2.84902	3.8413	-2.59401	2.30154	4.94084	PREDICTED: (E,E)-geranyllinalool synthase [Solanum tuberosum]
K04120	CPS2	PGSC0003DMG400024137	-	-	-	-	-	-	-2.9832	-	-	PREDICTED: copal-8-ol diphosphate hydratase, chloroplastic-like [Solanum tuberosum]
K04125	GA2OX1	PGSC0003DMG400027631	-	-	-	-	-3.06362	-	1.41404	-2.87983	-	PREDICTED: gibberellin 2-beta-dioxygenase 1-like [Solanum tuberosum]
K04125	GA2OX1	PGSC0003DMG400027632	-	-	-	-	-	-	4.21686	-	-	PREDICTED: gibberellin 2-beta-dioxygenase 1-like [Solanum tuberosum]
K01597	MVD2	PGSC0003DMG400023978	-	-	-	-	-	1.11868	-	1.17478	-	PREDICTED: diphosphomevalonate decarboxylase-like [Solanum tuberosum]
K03527	ISPH	PGSC0003DMG400025165	-	-	-	-	-	-	-	-1.26728	-	4-hydroxy-3-methylbut-2-enyl diphosphate reductase [Solanum lycopersicum]
K00991	ISPD	PGSC0003DMG401018218	-	-	-	-	-	-	-	1.02269	-	PREDICTED: 2-C-methyl-D-erythritol 4-phosphate cytidylyltransferase, chloroplastic [Solanum tuberosum]
K15813	TTS1	PGSC0003DMG400017069	-	-	-	-	-1.2852	-	-	-1.65589	-	PREDICTED: beta-amyrin synthase-like [Solanum tuberosum]
K15813	TTS1	PGSC0003DMG400020034	-	-	-	-	-1.27302	-	-	-1.2967	-	PREDICTED: beta-amyrin synthase-like [Solanum tuberosum]
K14182	PVS1	PGSC0003DMG400034116	-	-	-	-	4.16993	-	-	4.16993	-	PREDICTED: vetispiradiene synthase 3-like [Solanum tuberosum]
K15813	TTS1	PGSC0003DMG402018962	-	-	-	-	-1.35606	-	-	-2.05228	-	PREDICTED: beta-amyrin synthase [Solanum tuberosum]
K04125	GA2OX1	PGSC0003DMG400021095	-	-	-	-	-	3.71272	-	-	3.25815	gibberellin 2-oxidase 1 [Solanum tuberosum]
K00511	SQE3	PGSC0003DMG400003324	-	-	-	-	-1.41484	-1.07923	-	-	-	PREDICTED: squalene epoxidase 3-like [Solanum tuberosum]
K01641	HMGS	PGSC0003DMG400004253	-	-	-	-	-	1.88764	-	-	-	PREDICTED: hydroxymethylglutaryl-CoA synthase-like [Solanum tuberosum]
K01641	HMGS	PGSC0003DMG400012522	-	-	-	-	-	1.1399	-	-	-	PREDICTED: hydroxymethylglutaryl-CoA synthase-like [Solanum tuberosum]
K00021	HMG3	PGSC0003DMG400018679	-	-	-	-	-	1.01795	-	-	-	3-hydroxy-3-methylglutaryl-coenzyme A reductase 3 [Solanum tuberosum]
K15095	MNR1	PGSC0003DMG400038230	-	-	-	-	-	4.18072	-	-	-	PREDICTED: (+)-neomenthol dehydrogenase-like [Solanum lycopersicum]
K05282	GA20OX1	PGSC0003DMG400024249	-	-	-	-	-	-1.74859	-	-	-	PREDICTED: gibberellin 20 oxidase 1-D [Solanum tuberosum]
K05282	GA20OX2	MSTRG.29578	-	-	-	-	2.70826	2.43516	-	3.5039	-	PREDICTED: gibberellin 20 oxidase 2-like [Solanum tuberosum]
K14173	TPS7	MSTRG.7285	-	-	-	-	-	-	-	-9.58871	-	PREDICTED: alpha-farnesene synthase-like [Solanum pennellii]
K00801	SQS1	MSTRG.5456	-	-	-	-	-	-	-	-1.01483	-	PREDICTED: squalene synthase [Solanum tuberosum]
K07385	TPS3	MSTRG.5019	-	-	-	-	-	-	-9.47843	-	-	PREDICTED: (-)-camphene/tricyclene synthase, chloroplastic-like [Solanum tuberosum]
K15813	TTS1	MSTRG.31344	-	-	-	2.51981	-	-1.44766	1.8959	-	-	PREDICTED: LOW QUALITY PROTEIN: beta-amyrin synthase-like [Solanum tuberosum]
K21928	TTS1	MSTRG.31343	-	-	-	1.39855	-	-1.81654	1.5056	-1.32193	-	PREDICTED: LOW QUALITY PROTEIN: beta-amyrin synthase-like [Solanum tuberosum]
K07385	TPS3	MSTRG.5013	-	-	-	-7.87149	-	-	-8.43595	-	-	PREDICTED: (-)-camphene/tricyclene synthase, chloroplastic-like [Solanum tuberosum]
K05282	GA20OX1	MSTRG.30730	-	-	5.83289	-	4.3505	-	-	-	-	PREDICTED: gibberellin 20 oxidase 1 [Solanum tuberosum]
K04123	CYP88D6	MSTRG.26849	-	-	-2.51235	-	-	-2.62536	-	-	-	PREDICTED: beta-amyrin 11-oxidase-like isoform X2 [Solanum tuberosum]
K15803	VIT_19s0014g04930	MSTRG.21000	-	-	-2.18492	-	-	-	7.75111	-	2.03256	PREDICTED: beta-caryophyllene synthase-like [Solanum tuberosum]
K15803	VIT_19s0014g04930	MSTRG.20055	-	-	-15.0417	-5.03362	-7.25739	-6.02865	-3.57438	-7.97871	-	sesquiterpene synthase [Solanum lycopersicum]
K15803	VIT_19s0014g04930	MSTRG.20974	-	-9.64985	-	-	-	-	-	-	-	PREDICTED: (-)-germacrene D synthase-like [Solanum tuberosum]
K14173	TPS7	MSTRG.7289	4.68883	-	-	-	2.82716	4.65588	-3.07412	-	5.91222	PREDICTED: alpha-farnesene synthase-like isoform X1 [Solanum tuberosum]
K14173	AFS1	MSTRG.7290	3.24468	-	-	-	1.35188	2.70044	-2.01176	-	-	PREDICTED: (E,E)-alpha-farnesene synthase-like [Solanum tuberosum]
K07385	TPS3	MSTRG.5018	-	-1.83406	-4.48613	-4.29086	-2.00171	-5.31841	-4.71487	-	-	PREDICTED: (-)-camphene/tricyclene synthase, chloroplastic-like [Solanum tuberosum]
K07385	TPS3	MSTRG.5020	-	-	-4.93773	1.85965	-	-	-	-	5.78039	PREDICTED: (-)-camphene/tricyclene synthase, chloroplastic-like [Solanum tuberosum]
Flavonoids biosynthesis
K13083	CYP75A2	PGSC0003DMG400000425	-	-4.63227	-	-	-	-5.23095	-2.41111	-	-	flavonoid 3',5'-hydroxylase [Solanum tuberosum]
K13082	DFRA	PGSC0003DMG400003605	-	-5.28011	-	-	-	-	-	4.72403	-2.1078	dihydroflavonol-4-reductase-like [Solanum tuberosum]
K00588	FAOMT	PGSC0003DMG400006448	-	-4.31732	-	-	-	-	-1.41019	4.4939	-1.95137	PREDICTED: flavonoid 3',5'-methyltransferase-like isoform X1 [Solanum tuberosum]
K09754	CYP98A2	PGSC0003DMG400007179	-	-9.68533	-	-	-	-	-1.52356	8.24476	-	PREDICTED: cytochrome P450 98A2-like [Solanum tuberosum]
K09754	CYP98A3	PGSC0003DMG400007181	-	-2.71543	-	-	-1.91573	-	-2.46618	-	-	PREDICTED: cytochrome P450 98A3-like [Solanum tuberosum]
K13065	ASAT3	PGSC0003DMG400007312	-	9.78681	3.36798	-	9.32193	2.80177	3.74416	-	-	PREDICTED: acylsugar acyltransferase 3-like [Solanum tuberosum]
K13065	BEAT	PGSC0003DMG400013168	-	9.22078	-3.30518	-	10.5314	1.85391	-	-	5.1591	PREDICTED: acetyl-CoA-benzylalcohol acetyltransferase-like [Solanum tuberosum]
K13065	BEAT	PGSC0003DMG400013169	-	3.00666	-3.62727	-	3.81021	-	4.45943	-	4.90603	PREDICTED: acetyl-CoA-benzylalcohol acetyltransferase-like [Solanum tuberosum]
K13065	BEAT	PGSC0003DMG400016095	-	-3.25873	-	-	-	-	-1.86295	-	-2.37266	PREDICTED: acetyl-CoA-benzylalcohol acetyltransferase-like [Solanum tuberosum]
K00660	CHS2	PGSC0003DMG400019110	-	1.34382	-4.42187	-2.70591	-3.50941	-6.51547	-3.37365	-4.85324	-	chalcone synthase 2 [Solanum lycopersicum]
K13065	SALAT	PGSC0003DMG401011536	-	-10.5762	-	-	-	-3.78942	-	9.50515	-	PREDICTED: acetyl-CoA-benzylalcohol acetyltransferase-like [Solanum tuberosum]
K09754	CYP98A2	PGSC0003DMG400003289	-	-	-3.44458	-	-	-2.26117	-	-1.25157	-	PREDICTED: cytochrome P450 98A2-like [Solanum tuberosum]
K00475	AN3	PGSC0003DMG400003563	-	-	-5.31767	-	-3.39218	-6.72115	-1.1114	-3.07444	-	flavanone 3 beta-hydroxylase [Solanum tuberosum]
K00588	CCOAOMT5	PGSC0003DMG400006214	-	-	-3.20167	-	-1.12472	-1.22907	-1.5733	-	1.9726	PREDICTED: caffeoyl-CoA O-methyltransferase 5-like [Solanum tuberosum]
K09754	CYP98A2	PGSC0003DMG400007178	-	-	-4.68567	-	-2.22731	-2.36724	-	-2.07935	2.31842	PREDICTED: cytochrome P450 98A2-like [Solanum tuberosum]
K01859	CHI3	PGSC0003DMG400011655	-	-	-5.81584	-2.31425	-4.52317	-5.74585	-2.22694	-4.28586	-	PREDICTED: probable chalcone--flavonone isomerase 3 [Solanum tuberosum]
K13065	BEAT	PGSC0003DMG400012542	-	-	-8.82443	-	-	-5.08746	-	-	-	PREDICTED: acetyl-CoA-benzylalcohol acetyltransferase-like [Solanum tuberosum]
K13065	ASAT3	PGSC0003DMG400014062	-	-	-2.35396	-	-	-1.87063	1.60196	-	-	PREDICTED: acylsugar acyltransferase 3-like [Solanum tuberosum]
K05278	FL	PGSC0003DMG400014093	-	-	-6.12718	-2.92073	-4.39947	-6.25499	-2.94579	-4.20552	-	flavonol synthase/flavanone 3-hydroxylase [Solanum tuberosum]
K13065	HST	PGSC0003DMG400014152	-	-	-3.25647	-1.19978	-1.03606	-1.04166	-1.924	-	2.21481	PREDICTED: shikimate O-hydroxycinnamoyltransferase [Solanum tuberosum]
K13065	ASAT3	PGSC0003DMG400017983	-	-	-8.77039	-	-	-	-	-	9.64386	PREDICTED: acetyl-CoA-benzylalcohol acetyltransferase-like [Solanum tuberosum]
K13065	ACT	PGSC0003DMG400024242	-	-	-4.64909	-	-	-9.84549	-	-	-	PREDICTED: vinorine synthase-like [Solanum tuberosum]
K05280	CYP75B2	PGSC0003DMG400024643	-	-	-5.35044	-3.57333	-3.84859	-5.08063	-3.91832	-3.73495	-	PREDICTED: flavonoid 3'-monooxygenase [Solanum tuberosum]
K00588	CCOAOMT6	PGSC0003DMG400025882	-	-	-6.39084	-3.27811	-1.13788	-3.55434	-3.66199	-	2.8365	PREDICTED: caffeoyl-CoA O-methyltransferase 6 [Solanum tuberosum]
K00660	CHS1B	PGSC0003DMG400029620	-	-	-6.104	-2.81955	-2.8553	-6.0145	-3.67941	-3.60427	-	chalcone synthase 1b [Solanum tuberosum]
K00487	CYP73A14	PGSC0003DMG401030469	-	-	-3.46414	-	-1.07927	-1.21175	-	-	2.25239	PREDICTED: trans-cinnamate 4-monooxygenase [Solanum tuberosum]
K00487	CYP73A4	PGSC0003DMG402030469	-	-	-4.16913	-	-2.20489	-2.21936	-	-1.80569	1.94977	PREDICTED: trans-cinnamate 4-monooxygenase [Solanum tuberosum]
K22772	RT	PGSC0003DMG400024344	-	-	-5.8269	-1.1006	-3.94996	-6.55548	-1.95275	-3.42438	-	PREDICTED: anthocyanidin 3-O-glucosyltransferase [Solanum tuberosum]
K00588	At4g26220	PGSC0003DMG400002387	-	-	-	1.51866	2.27574	1.43514	1.31371	2.65965	1.14753	PREDICTED: probable caffeoyl-CoA O-methyltransferase At4g26220 isoform X1 [Solanum pennellii]
K08695	ANR	PGSC0003DMG400005065	-	-	-	-9.01309	-	-	-8.77039	-	-	PREDICTED: anthocyanidin reductase [Solanum tuberosum]
K09754	CYP98A2	PGSC0003DMG400007180	-	-	-	-1.04339	-	-	-	-	-	PREDICTED: cytochrome P450 98A3-like isoform X1 [Solanum tuberosum]
K00660	CHSJ	PGSC0003DMG400008632	-	-	-	-5.18322	-	-	-6.33787	-	-	PREDICTED: chalcone synthase J-like [Solanum tuberosum]
K13260	CYP81D1	PGSC0003DMG400024951	-	-	-	-1.37742	-	-	-1.58862	-	-	PREDICTED: cytochrome P450 81D1-like [Solanum tuberosum]
K13065	AHT1	PGSC0003DMG400007155	-	-	-	-	8.39518	4.90689	-7.98489	-	-	PREDICTED: agmatine coumaroyltransferase-2-like [Solanum tuberosum]
K13065	BEAT	PGSC0003DMG400007800	-	-	-	-	-	-	-2.62803	-	-	PREDICTED: acetyl-CoA-benzylalcohol acetyltransferase-like [Solanum tuberosum]
K13065	BEAT	PGSC0003DMG400007801	-	-	-	-	-	-	-10.6135	-	-	PREDICTED: acetyl-CoA-benzylalcohol acetyltransferase-like [Solanum tuberosum]
K00588	At4g26220	PGSC0003DMG400018687	-	-	-	-	-	-	-10.6499	-	-	PREDICTED: probable caffeoyl-CoA O-methyltransferase At4g26220 [Solanum tuberosum]
K09754	CYP98A3	PGSC0003DMG400032482	-	-	-	-	-	-	13.4001	-	-	PREDICTED: cytochrome P450 98A2-like [Solanum tuberosum]
K09754	CYP98A2	PGSC0003DMG401014734	-	-	-	-	-	-	7.96723	1.24687	-	PREDICTED: cytochrome P450 98A2-like [Solanum tuberosum]
K09754	CYP98A2	PGSC0003DMG402014734	-	-	-	-	-	-	6.90388	1.34278	-	PREDICTED: cytochrome P450 98A2-like [Solanum tuberosum]
K22794	3GGT	PGSC0003DMG400011829	-	-	-	-	-	-	-8.73697	-	-	PREDICTED: anthocyanidin 3-O-glucoside 2''-O-glucosyltransferase-like [Solanum tuberosum]
K13065	BEAT	PGSC0003DMG400012538	-	-	-	-	-	1.58884	-	-	-	PREDICTED: acetyl-CoA-benzylalcohol acetyltransferase-like [Solanum tuberosum]
K13065	DAT	MSTRG.7481	-	-	-	-4.07325	-	-	-4.30378	-	-	PREDICTED: acylsugar acyltransferase 3-like [Solanum tuberosum]
K00588	CCOAOMT	MSTRG.8112	-	-	-4.52668	-	-1.43645	-2.12909	-	-1.08994	2.39759	caffeoyl-CoA O-methyltransferase [Solanum tuberosum]
K01859	CHI	MSTRG.14978	-	-	-2.78317	-	-1.06009	-1.81662	-	-	-	PREDICTED: chalcone--flavonone isomerase B-like [Solanum tuberosum]
K00588	CCOAOMT	MSTRG.8110	-	1.30307	-2.5845	1.70863	1.55564	1.46954	-	-	4.05404	PREDICTED: caffeoyl-CoA O-methyltransferase-like [Solanum tuberosum]
K09754	CYP98A3	MSTRG.1038	-	-1.77711	1.76103	-	-	-	-	1.11147	-	PREDICTED: cytochrome P450 98A3-like, partial [Solanum tuberosum]
Alkaloids biosynthesis
K00815	At5g53970	PGSC0003DMG400021866	-	-2.24087	-2.44243	-	-	-3.36992	-	2.64326	-	PREDICTED: probable aminotransferase TAT2 [Solanum tuberosum]
K21026	At1g28590	PGSC0003DMG400004378	-	-	-2.54864	-	-	1.49787	-	-	4.04651	PREDICTED: GDSL esterase/lipase At1g28590-like [Solanum tuberosum]
K21026	At5g45910	PGSC0003DMG400004379	-	-	-3.08703	-	-	-2.23493	-	-	-	PREDICTED: GDSL esterase/lipase At5g45910-like [Solanum tuberosum]
K21026	At5g03980	PGSC0003DMG400006461	-	-	-1.56869	2.3276	2.70242	-	1.28967	2.85992	2.08147	PREDICTED: acetylajmalan esterase-like [Solanum tuberosum]
K21026	AAE	PGSC0003DMG400006462	-	-	-1.16388	3.01584	3.31969	2.02395	2.35952	3.17404	3.18783	PREDICTED: acetylajmalan esterase-like [Solanum tuberosum]
K21026	AAE	PGSC0003DMG400018990	-	-	-4.35654	-1.90594	-3.52974	-4.41884	-	-2.98475	-	PREDICTED: GDSL esterase/lipase At5g03980-like [Solanum tuberosum]
K21026	AAE	PGSC0003DMG401013193	-	-	8.55714	-	-	-	-	-	-	PREDICTED: GDSL esterase/lipase At5g03980-like isoform X1 [Solanum tuberosum]
K14454	ASP3	PGSC0003DMG400010840	-	-	1.62924	-	-	1.67133	-	-	-	PREDICTED: aspartate aminotransferase, cytoplasmic [Solanum tuberosum]
K14454	Os01g0760600	PGSC0003DMG400015637	-	-	1.00569	-	-	-	-	-	-	PREDICTED: aspartate aminotransferase, cytoplasmic [Solanum tuberosum]
K00276	At1g31672	PGSC0003DMG400017203	-	-	-2.55943	-	-	-	-2.86408	-2.1913	-	PREDICTED: primary amine oxidase-like [Solanum tuberosum]
K00422	co-2	PGSC0003DMG400018919	-	-	4.72456	-	4.68425	4.4837	-	3.91819	-	PREDICTED: polyphenol oxidase E, chloroplastic-like [Solanum pennellii]
K00422	co-2	PGSC0003DMG400018925	-	-	5.07594	-	4.52942	4.7946	-1.25042	3.56129	-	PREDICTED: polyphenol oxidase E, chloroplastic-like [Solanum pennellii]
K14455	ASP1	PGSC0003DMG400020416	-	-	1.35705	-	-	1.11638	-	-	-	PREDICTED: aspartate aminotransferase, mitochondrial [Solanum tuberosum]
K00815	At5g53970	PGSC0003DMG400021276	-	-	-4.96218	-1.67641	-3.44195	-3.749	-1.57608	-2.5101	-	PREDICTED: probable aminotransferase TAT2 [Solanum tuberosum]
K00815	TAT	PGSC0003DMG400026819	-	-	-2.72022	-	-	-3.25074	-	-	-	PREDICTED: probable aminotransferase TAT2 [Capsicum annuum]
K00276	AO1	PGSC0003DMG400030082	-	-	-2.34013	-1.29546	2.69102	-	-2.0163	3.77222	3.32878	PREDICTED: primary amine oxidase-like [Solanum tuberosum]
K05354	TR2	PGSC0003DMG400005974	-	-	-3.2867	-	-2.00362	-3.20371	-	-1.31071	-	tropinone reductase 2-like [Solanum tuberosum]
K08081	TR1	PGSC0003DMG400020618	-	-	2.86309	-	1.82874	3.25572	-	1.48082	-	PREDICTED: tropinone reductase homolog [Solanum tuberosum]
K08081	TR1	PGSC0003DMG400028221	-	-	-5.82056	-4.66685	-3.77928	-6.13892	-4.71627	-4.10784	-	tropinone reductase 1-like [Solanum tuberosum]
K08081	TR1	PGSC0003DMG402008895	-	-	-3.71043	-1.79667	-	-3.63531	-1.13915	-	-	PREDICTED: tropinone reductase homolog isoform X1 [Solanum tuberosum]
K07409	CYP77A3	PGSC0003DMG400002078	-	-	-6.4201	-2.19935	-1.67525	-3.86756	-1.79914	-	-	PREDICTED: cytochrome P450 77A1 [Solanum tuberosum]
K00422	co-2	PGSC0003DMG400018916	-	-	-	4.44531	-	3.73419	3.04321	-	5.58663	PREDICTED: polyphenol oxidase D, chloroplastic isoform X1 [Solanum tuberosum]
K00276	At1g62810	PGSC0003DMG400019077	-	-	-	-2.03489	-	-	-2.28141	-	-	PREDICTED: primary amine oxidase-like [Solanum tuberosum]
K00422	AS1	PGSC0003DMG400022430	-	-	-	-1.41732	1.70714	-	-2.74471	1.57608	-	PREDICTED: polyphenol oxidase, chloroplastic-like [Solanum tuberosum]
K00422	co-2	PGSC0003DMG400029575	-	-	-	3.69479	5.63885	7.03487	2.43899	4.63564	5.37191	PREDICTED: catechol oxidase B, chloroplastic [Solanum tuberosum]
K00811	ASP5	PGSC0003DMG400029897	-	-	-	1.21121	-	-	1.05774	1.12351	-	PREDICTED: aspartate aminotransferase, chloroplastic-like isoform X1 [Solanum tuberosum]
K00276	LECRK1	PGSC0003DMG400031858	-	-	-	-3.77529	-	-	-3.81526	-	-	PREDICTED: primary amine oxidase-like [Solanum pennellii]
K00276	LECRK1	PGSC0003DMG400031861	-	-	-	-1.41978	-1.96413	-	-1.04055	-	-	PREDICTED: G-type lectin S-receptor-like serine/threonine-protein kinase RLK1 [Solanum tuberosum]
K21026	AAE	PGSC0003DMG402024737	-	-	-	-	-	-	-3.14839	-	-	PREDICTED: acetylajmalan esterase-like isoform X1 [Solanum tuberosum]
K21026	At1g28610	PGSC0003DMG402026624	-	-	-	-	-	-	-4.59694	-	-	PREDICTED: GDSL esterase/lipase At1g28580-like, partial [Solanum tuberosum]
K00276	maoII	PGSC0003DMG400023173	-	-	-	-	-	-	2.28213	1.09644	-	PREDICTED: copper methylamine oxidase-like [Solanum tuberosum]
K00276	AO1	PGSC0003DMG400031836	-	-	-	-	-	-	-1.75459	2.39689	-	PREDICTED: primary amine oxidase-like [Solanum tuberosum]
K21026	At1g28600	PGSC0003DMG400010249	-	-	-	-	-	-	-	2.29716	-	PREDICTED: GDSL esterase/lipase At1g28580-like [Solanum tuberosum]
K00276	At1g62810	PGSC0003DMG400003936	-	-	-	-	-2.5047	-2.17308	-	-1.98189	-2.40512	PREDICTED: LOW QUALITY PROTEIN: primary amine oxidase-like [Solanum tuberosum]
K14455	ASP1	PGSC0003DMG400006678	-	-	-	-	-	-	-	-1.12302	-	PREDICTED: aspartate aminotransferase, mitochondrial-like isoform X1 [Solanum tuberosum]
K00276	AO1	PGSC0003DMG400013432	-	-	-	-	2.26765	-	-	3.04209	-	PREDICTED: primary amine oxidase [Solanum tuberosum]
K00422	co-2	PGSC0003DMG400018914	-	-	-	-	12.702	10.7114	-	5.75561	10.7114	polyphenol oxidase [Solanum tuberosum]
K00422	co-2	PGSC0003DMG400018917	-	-	-	-	8.1964	-	-	8.1964	-	PREDICTED: polyphenol oxidase A, chloroplastic isoform X2 [Solanum tuberosum]
K00276	maoII	PGSC0003DMG400026988	-	-	-	-	10.6499	-	-	4.26903	4.24793	PREDICTED: copper methylamine oxidase-like isoform X3 [Nicotiana tabacum]
K07409	CYP89A9	PGSC0003DMG400005925	-	-	-	-	-	-	-	1.01298	-	PREDICTED: cytochrome P450 89A2-like [Solanum tuberosum]
K00365	URIII	PGSC0003DMG401001978	-	-	-	-	-1.02158	-	-	-1.08068	-	uricase-2 isozyme 1-like [Solanum tuberosum]
K21026	AAE	PGSC0003DMG400026313	-	-	-	-	-	1.93109	-	-	-	PREDICTED: acetylajmalan esterase-like isoform X1 [Solanum tuberosum]
K08081	At5g06060	PGSC0003DMG400016744	-	-	-	-	-	-2.36881	-	-	-	PREDICTED: tropinone reductase homolog At5g06060-like [Solanum tuberosum]
K08081	At5g06060	MSTRG.19524	-	-	-	-	1.68602	-	-	-	-	PREDICTED: tropinone reductase homolog At5g06060-like [Solanum tuberosum]
K08081	At5g06060	MSTRG.19527	-	-	-	-	3.85208	3.09115	-	3.96498	-	PREDICTED: tropinone reductase homolog At5g06060-like isoform X1 [Solanum tuberosum]
K08081	At5g06060	MSTRG.19525	-	-	-	-	5.11894	-	-3.37255	6.44087	-	PREDICTED: tropinone reductase homolog At5g06060-like [Solanum tuberosum]
K00276	maoII	MSTRG.15587	-	-	-	-	-	-	-1.01028	-	-	PREDICTED: copper methylamine oxidase-like [Solanum tuberosum]
K08081	At2g29260	MSTRG.17174	-	-	-	1.12175	-	-	-	-	-	PREDICTED: tropinone reductase homolog At2g29260, chloroplastic-like isoform X1 [Solanum tuberosum]
K21026	AAE	MSTRG.1196	-	-	-4.07505	-	-	-3.08945	-2.08196	-	-	GDSL lipase-like caffeoyltransferase precursor [Solanum lycopersicum]
K21026	At5g03980	MSTRG.4414	-	-1.28028	-4.16153	-2.98674	-1.21723	-4.67127	-4.22101	-	-	PREDICTED: GDSL esterase/lipase At5g03980-like, partial [Solanum tuberosum]
Steroids biosynthesis
K14424	SMO2-2	PGSC0003DMG400002156	-	-	-8.80664	-4.1967	-4.43321	-8.20397	-4.25497	-4.93911	-	PREDICTED: methylsterol monooxygenase 2-2-like [Solanum tuberosum]
K00213	DWF5	PGSC0003DMG400005931	-	-	-2.42594	-	-1.34605	-1.28934	-	-	1.1366	7-dehydrocholesterol reductase-like [Solanum tuberosum]
K00559	Smt1-1	PGSC0003DMG400006855	-	-	3.44758	1.2325	2.17776	3.28368	1.21593	2.01596	-	PREDICTED: cycloartenol-C-24-methyltransferase 1 [Solanum tuberosum]
K14674	SDP1	PGSC0003DMG400008164	-	-	4.4848	-	-	4.4498	-	-	-	PREDICTED: triacylglycerol lipase SDP1-like [Solanum tuberosum]
K00227	STE1	PGSC0003DMG400010415	-	-	1.33576	-	-	1.31767	-	-	-	PREDICTED: delta(7)-sterol-C5(6)-desaturase-like [Solanum tuberosum]
K14423	SMO1-1	PGSC0003DMG400012763	-	-	-2.37742	-	-	-	1.46227	-	-	PREDICTED: methylsterol monooxygenase 1-1-like [Solanum tuberosum]
K05917	CYP51G1	PGSC0003DMG400016402	-	-	-1.12363	-	-	-	-	-	-	PREDICTED: sterol 14-demethylase [Solanum tuberosum]
K08242	SMT2	PGSC0003DMG400018641	-	-	1.90093	-	-	2.07252	-	1.07162	-	PREDICTED: 24-methylenesterol C-methyltransferase 2-like [Solanum tuberosum]
K08242	SMT2	PGSC0003DMG400018937	-	-	-1.47277	-2.52485	-2.20096	-1.11933	-2.84968	-2.18052	-	PREDICTED: 24-methylenesterol C-methyltransferase 2-like [Solanum tuberosum]
K09828	DIM	PGSC0003DMG400021142	-	-	-2.37677	-	-	-	1.81417	-	1.79149	PREDICTED: delta(24)-sterol reductase-like isoform X1 [Solanum tuberosum]
K00227	STE1	PGSC0003DMG400026401	-	-	-2.885	-	-	-2.30227	1.03538	-	-	PREDICTED: delta(7)-sterol-C5(6)-desaturase [Solanum tuberosum]
K01824	At1g20050	PGSC0003DMG400027684	-	-	1.30818	1.10732	-	1.50084	-	-	-	PREDICTED: probable 3-beta-hydroxysteroid-Delta(8),Delta(7)-isomerase [Solanum lycopersicum]
K14674	SDP1	PGSC0003DMG400029832	-	-	2.44853	-	-	3.74465	1.27352	1.30959	1.29612	PREDICTED: triacylglycerol lipase SDP1 [Solanum tuberosum]
K14424	SMO2-2	PGSC0003DMG400030422	-	-	-1.60994	-	-	-	-	-	1.08831	PREDICTED: methylsterol monooxygenase 2-2 [Solanum tuberosum]
K01052	LIP1	PGSC0003DMG402018785	-	-	1.85525	-	-	1.58474	-	1.08471	-	PREDICTED: triacylglycerol lipase 1 [Solanum tuberosum]
K00222	FK	PGSC0003DMG400002720	-	-	-	1.58671	-	-	1.16801	-	1.32923	PREDICTED: delta(14)-sterol reductase [Solanum tuberosum]
K07748	3BETAHSD/D2	PGSC0003DMG400007309	-	-	-	1.38777	1.10183	-	1.32753	1.6263	-	PREDICTED: 3beta-hydroxysteroid-dehydrogenase/decarboxylase isoform 1-like [Solanum tuberosum]
K01052	LIP2	PGSC0003DMG400013425	-	-	-	-1.25023	2.77106	-	-1.53806	-	-	PREDICTED: triacylglycerol lipase 2-like [Solanum tuberosum]
K07748	3BETAHSD/D3	PGSC0003DMG400014943	-	-	-	-	-	-	1.03738	-	-	PREDICTED: 3beta-hydroxysteroid-dehydrogenase/decarboxylase isoform 3 [Solanum tuberosum]
K00227	STE1	PGSC0003DMG402026400	-	-	-	-	-	-	-1.87787	-	-	PREDICTED: delta(7)-sterol-C5(6)-desaturase-like [Solanum tuberosum]
K01052	LIP2	PGSC0003DMG400006924	-	-	-	-	1.47272	-	-	2.50859	-	PREDICTED: triacylglycerol lipase 2-like [Solanum tuberosum]
K09832	CYP710A11	PGSC0003DMG400021157	-	-	-	-	-	1.29874	-	-	1.60961	PREDICTED: cytochrome P450 710A1-like [Solanum tuberosum]
K00511	SQE3	PGSC0003DMG400003324	-	-	-	-	-1.41484	-1.07923	-	-	-	PREDICTED: squalene epoxidase 3-like [Solanum tuberosum]
K08246	CPI1	PGSC0003DMG400004674	-	-	-	-	-	1.12934	-	-	-	PREDICTED: cycloeucalenol cycloisomerase [Solanum tuberosum]
K00801	SQS1	MSTRG.5456	-	-	-	-	-	-	-	-1.01483	-	PREDICTED: squalene synthase [Solanum tuberosum]
K07748	3BETAHSD/D2	MSTRG.5978	-	-	-	1.19849	-	-	1.04037	1.17998	-	PREDICTED: 3beta-hydroxysteroid-dehydrogenase/decarboxylase isoform 2 [Solanum tuberosum]
Quinone biosynthesis
K14760	AAE14	PGSC0003DMG400021188	-	-1.32856	-	-	-	-	-	-	-	PREDICTED: 2-succinylbenzoate--CoA ligase, chloroplastic/peroxisomal isoform X1 [Solanum tuberosum]
K03809	At5g58800	PGSC0003DMG400030352	-	1.01744	-	-1.06741	-	1.22511	-1.31573	-1.29302	-	PREDICTED: probable NAD(P)H dehydrogenase (quinone) FQR1-like 3 [Solanum tuberosum]
K01904	4CL3	PGSC0003DMG400003155	-	-	-3.99266	-1.75317	-3.50759	-3.37415	-1.99025	-3.39517	-	PREDICTED: 4-coumarate--CoA ligase 2-like [Solanum tuberosum]
K03809	At4g27270	PGSC0003DMG400013879	-	-	-1.92249	-	-	-	-	-	-	PREDICTED: probable NAD(P)H dehydrogenase (quinone) FQR1-like 1 [Solanum pennellii]
K01904	4CL2	PGSC0003DMG400014223	-	-	-3.76909	-	-	-	-	-	3.18181	4-coumarate:coenzyme A ligase [Solanum tuberosum]
K00457	HPD	PGSC0003DMG400017420	-	-	-1.04512	-	-	-1.03626	-	-	-	PREDICTED: 4-hydroxyphenylpyruvate dioxygenase [Solanum tuberosum]
K00815	At5g53970	PGSC0003DMG400021276	-	-	-4.96218	-1.67641	-3.44195	1.21333	-1.57608	-2.5101	-	PREDICTED: probable aminotransferase TAT2 [Solanum tuberosum]
K00815	At5g53970	PGSC0003DMG400021866	-	-2.24087	-2.44243	-	-	-3.36992	-	2.64326	-	PREDICTED: probable aminotransferase TAT2 [Solanum tuberosum]
K03809	At4g36750	PGSC0003DMG400025188	-	-	1.75775	-	-	-	-	-	-	PREDICTED: probable NAD(P)H dehydrogenase (quinone) FQR1-like 2 [Solanum tuberosum]
K00815	TAT	PGSC0003DMG400026819	-	-	-2.72022	-	-	-3.25074	-	-	-	PREDICTED: probable aminotransferase TAT2 [Capsicum annuum]
K01904	4CL2	PGSC0003DMG400028929	-	-	-5.16505	-	-1.84671	-3.74664	-	-1.24243	1.4184	PREDICTED: 4-coumarate--CoA ligase 2 [Solanum tuberosum]
K09834	VTE1	PGSC0003DMG400029051	-	-	1.87728	-	1.59958	1.98919	-	1.45126	-	tocopherol cyclase [Solanum tuberosum]
K02552	ICS2	PGSC0003DMG400033038	-	-	-1.61324	-	-	-2.4809	-	-	-	PREDICTED: isochorismate synthase, chloroplastic-like isoform X1 [Solanum tuberosum]
K00487	CYP73A14	PGSC0003DMG401030469	-	-	-3.46414	-	-1.07927	-1.21175	-	-	2.25239	PREDICTED: trans-cinnamate 4-monooxygenase [Solanum tuberosum]
K14759	PHYLLO	PGSC0003DMG400001917	-	-	-	1.36478	-	-	1.44108	-	-	PREDICTED: protein PHYLLO, chloroplastic [Solanum tuberosum]
K01904	4CLL7	PGSC0003DMG400008122	-	-	-	-1.0608	-	-	-1.39883	-	-	PREDICTED: 4-coumarate--CoA ligase-like 7 [Solanum tuberosum]
K00457	HPD	PGSC0003DMG400017707	-	-	-	-2.0204	-1.85578	1.14776	-2.21979	-2.13634	-	PREDICTED: 4-hydroxyphenylpyruvate dioxygenase-like [Solanum tuberosum]
K03183	MENG	PGSC0003DMG400020380	-	-	-	1.16727	1.00193	-	1.19134	1.31895	-	PREDICTED: 2-phytyl-1,4-beta-naphthoquinone methyltransferase, chloroplastic [Solanum tuberosum]
K05928	VTE4	PGSC0003DMG400002398	-	-	-	-	-1.29431	-	-1.02295	-1.06268	-	PREDICTED: gamma-tocopherol methyltransferase isoform X1 [Solanum tuberosum]
K12501	HPT2	PGSC0003DMG400008642	-	-	-	-	-	-1.24595	-	1.6463	-	PREDICTED: homogentisate solanesyltransferase, chloroplastic [Solanum tuberosum]
K01904	4CL2	PGSC0003DMG401019891	-	-	-	-	3.15056	-	-	2.23983	-	PREDICTED: 4-coumarate--CoA ligase 2-like [Solanum tuberosum]
K00487	CYP73A4	PGSC0003DMG402030469	-	-	-	-	-	-2.21936	-	-1.80569	1.94977	PREDICTED: trans-cinnamate 4-monooxygenase [Solanum tuberosum]
K06127	COQ5	PGSC0003DMG400031122	-	-	-	-	-	-1.14951	-	-	-	PREDICTED: 2-methoxy-6-polyprenyl-1,4-benzoquinol methylase, mitochondrial [Solanum tuberosum]
